# Supplementary material for: Micro-optical elements from optical-quality ZIF-62 hybrid glasses by hot imprinting
Source: Nat Commun. 2024 Jun 13;15:5079. doi: 10.1038/s41467-024-49428-1 (PMC11176310; doi:10.1038/s41467-024-49428-1)
Supplement: Supplementary file 3 — Source Data [file 41467_2024_49428_MOESM3_ESM.zip]

Archive with 7 entries (7 files):
- Source data/Figure_2.xlsx
- Source data/Figure_3.xlsx
- Source data/Figure_4.xlsx
- Source data/Figure_5.xlsx
- Source data/Figure_6.xlsx
- Source data/Figure_S3.xlsx
- Source data/Figure_S5.xlsx
