# Supplementary material for: Micro-optical elements from optical-quality ZIF-62 hybrid glasses by hot imprinting
Source: Nat Commun. 2024 Jun 13;15:5079. doi: 10.1038/s41467-024-49428-1 (PMC11176310; doi:10.1038/s41467-024-49428-1)
Supplement: Supplementary file 3 — Source Data [file 41467_2024_49428_MOESM3_ESM.zip › Source data/Figure_2.xlsx]

## Sheet: Fig.2b
	XRD
		agZIF-62			as-synthesized ZIF-62
		2Ѳ (°)	Normalized intensity		2Ѳ (°)	Normalized intensity
		5	11.1111		5	5.13854
		5.02	11.9883		5.02	4.96222
		5.04	11.2086		5.04	5.36524
		5.06	10.6238		5.06	5.49118
		5.08	11.306		5.08	5.36524
		5.1	10.5263		5.1	5.31486
		5.12	9.84405		5.12	5.08816
		5.14	9.35673		5.14	5.39043
		5.16	8.96686		5.16	5.18892
		5.18	9.55166		5.18	5.03778
		5.2	10.039		5.2	4.83627
		5.22	9.94152		5.22	4.96222
		5.24	9.84405		5.24	5.56675
		5.26	10.039		5.26	5.49118
		5.28	9.55166		5.28	5.39043
		5.3	9.45419		5.3	5.41562
		5.32	10.5263		5.32	5.61713
		5.34	11.2086		5.34	5.64232
		5.36	10.4289		5.36	5.51637
		5.38	9.94152		5.38	5.76826
		5.4	10.039		5.4	5.18892
		5.42	10.039		5.42	4.98741
		5.44	9.45419		5.44	4.88665
		5.46	9.64912		5.46	5.34005
		5.48	10.9162		5.48	5.23929
		5.5	11.4035		5.5	4.83627
		5.52	11.501		5.52	4.55919
		5.54	12.1832		5.54	5.01259
		5.56	10.8187		5.56	5.59194
		5.58	9.25926		5.58	5.31486
		5.6	10.1364		5.6	5.23929
		5.62	11.4035		5.62	5.01259
		5.64	10.6238		5.64	5.03778
		5.66	9.64912		5.66	4.98741
		5.68	10.039		5.68	4.88665
		5.7	9.84405		5.7	5.03778
		5.72	9.55166		5.72	5.18892
		5.74	10.7212		5.74	4.96222
		5.76	11.4035		5.76	4.91184
		5.78	10.7212		5.78	4.83627
		5.8	10.8187		5.8	4.58438
		5.82	10.6238		5.82	4.73552
		5.84	9.94152		5.84	4.71033
		5.86	10.8187		5.86	4.73552
		5.88	11.7934		5.88	4.76071
		5.9	12.2807		5.9	4.71033
		5.92	10.4289		5.92	4.33249
		5.94	10.1364		5.94	4.43325
		5.96	10.7212		5.96	4.88665
		5.98	11.0137		5.98	4.63476
		6	10.039		6	4.55919
		6.02	10.6238		6.02	4.48363
		6.04	10.6238		6.04	4.48363
		6.06	9.94152		6.06	4.58438
		6.08	11.4035		6.08	4.71033
		6.1	11.306		6.1	4.3073
		6.12	9.25926		6.12	3.95466
		6.14	9.25926		6.14	4.20655
		6.16	10.6238		6.16	4.3073
		6.18	11.2086		6.18	4.00504
		6.2	11.2086		6.2	4.10579
		6.22	10.6238		6.22	4.13098
		6.24	9.94152		6.24	4.18136
		6.26	10.2339		6.26	4.40806
		6.28	10.6238		6.28	4.48363
		6.3	10.9162		6.3	4.50882
		6.32	10.6238		6.32	4.13098
		6.34	9.94152		6.34	3.92947
		6.36	9.94152		6.36	4.03023
		6.38	9.84405		6.38	4.28212
		6.4	11.1111		6.4	4.25693
		6.42	10.7212		6.42	4.28212
		6.44	10.2339		6.44	4.68514
		6.46	10.4289		6.46	4.40806
		6.48	10.9162		6.48	4.10579
		6.5	10.8187		6.5	4.3073
		6.52	10.8187		6.52	4.23174
		6.54	10.4289		6.54	4.05542
		6.56	10.4289		6.56	3.65239
		6.58	10.7212		6.58	3.77834
		6.6	10.2339		6.6	3.92947
		6.62	9.74659		6.62	3.82872
		6.64	10.3314		6.64	3.97985
		6.66	11.501		6.66	4.10579
		6.68	11.9883		6.68	4.18136
		6.7	11.306		6.7	4.20655
		6.72	10.1364		6.72	4.15617
		6.74	10.7212		6.74	3.95466
		6.76	11.1111		6.76	4.00504
		6.78	10.9162		6.78	4.23174
		6.8	11.0137		6.8	4.28212
		6.82	10.9162		6.82	4.18136
		6.84	10.6238		6.84	4.23174
		6.86	10.7212		6.86	4.10579
		6.88	10.8187		6.88	3.95466
		6.9	10.4289		6.9	3.82872
		6.92	11.306		6.92	3.42569
		6.94	11.9883		6.94	3.72796
		6.96	11.0137		6.96	4.15617
		6.98	11.1111		6.98	3.80353
		7	11.2086		7	3.60202
		7.02	10.9162		7.02	3.82872
		7.04	10.6238		7.04	3.80353
		7.06	10.039		7.06	4.05542
		7.08	11.6959		7.08	4.18136
		7.1	11.9883		7.1	3.45088
		7.12	10.2339		7.12	3.47607
		7.14	10.4289		7.14	3.72796
		7.16	10.9162		7.16	3.65239
		7.18	10.7212		7.18	3.67758
		7.2	9.84405		7.2	3.82872
		7.22	9.84405		7.22	3.6272
		7.24	10.7212		7.24	3.47607
		7.26	10.7212		7.26	3.6272
		7.28	10.7212		7.28	3.55164
		7.3	10.4289		7.3	3.67758
		7.32	9.74659		7.32	3.80353
		7.34	10.3314		7.34	3.52645
		7.36	11.5984		7.36	3.72796
		7.38	12.5731		7.38	3.6272
		7.4	11.7934		7.4	3.4005
		7.42	10.4289		7.42	3.70277
		7.44	10.5263		7.44	3.95466
		7.46	11.1111		7.46	3.65239
		7.48	11.1111		7.48	3.92947
		7.5	11.4035		7.5	3.57683
		7.52	11.7934		7.52	3.35013
		7.54	11.4035		7.54	3.35013
		7.56	11.2086		7.56	3.19899
		7.58	11.2086		7.58	3.52645
		7.6	11.2086		7.6	3.55164
		7.62	11.1111		7.62	3.50126
		7.64	11.306		7.64	3.50126
		7.66	10.7212		7.66	3.80353
		7.68	10.5263		7.68	3.67758
		7.7	11.7934		7.7	3.67758
		7.72	12.4756		7.72	3.82872
		7.74	11.2086		7.74	3.67758
		7.76	10.4289		7.76	3.57683
		7.78	11.0137		7.78	3.50126
		7.8	11.4035		7.8	3.37531
		7.82	11.8908		7.82	3.24937
		7.84	12.0858		7.84	3.35013
		7.86	11.1111		7.86	3.27456
		7.88	11.1111		7.88	3.52645
		7.9	11.1111		7.9	3.6272
		7.92	10.8187		7.92	3.52645
		7.94	12.2807		7.94	3.22418
		7.96	13.4503		7.96	3.42569
		7.98	12.5731		7.98	3.50126
		8	10.5263		8	3.45088
		8.02	10.5263		8.02	3.67758
		8.04	11.501		8.04	3.8539
		8.06	12.768		8.06	3.82872
		8.08	12.2807		8.08	3.52645
		8.1	10.5263		8.1	3.60202
		8.12	10.039		8.12	3.27456
		8.14	10.2339		8.14	3.02267
		8.16	11.1111		8.16	3.29975
		8.18	12.4756		8.18	3.37531
		8.2	12.2807		8.2	3.09824
		8.22	11.7934		8.22	2.99748
		8.24	11.7934		8.24	3.22418
		8.26	10.6238		8.26	3.4005
		8.28	11.6959		8.28	3.35013
		8.3	12.2807		8.3	3.45088
		8.32	11.8908		8.32	3.6272
		8.34	11.7934		8.34	3.52645
		8.36	10.8187		8.36	3.35013
		8.38	10.5263		8.38	3.32494
		8.4	10.9162		8.4	3.60202
		8.42	12.1832		8.42	3.50126
		8.44	12.2807		8.44	3.47607
		8.46	11.501		8.46	3.4005
		8.48	11.1111		8.48	3.27456
		8.5	12.3782		8.5	3.24937
		8.52	12.768		8.52	3.24937
		8.54	11.501		8.54	3.27456
		8.56	11.5984		8.56	3.37531
		8.58	12.5731		8.58	3.37531
		8.6	13.4503		8.6	3.19899
		8.62	13.4503		8.62	3.29975
		8.64	11.5984		8.64	3.19899
		8.66	12.8655		8.66	3.19899
		8.68	12.4756		8.68	2.89673
		8.7	12.963		8.7	2.87154
		8.72	12.768		8.72	3.14861
		8.74	11.8908		8.74	3.29975
		8.76	12.2807		8.76	2.89673
		8.78	11.7934		8.78	2.9471
		8.8	11.306		8.8	2.87154
		8.82	11.7934		8.82	2.97229
		8.84	12.4756		8.84	2.99748
		8.86	13.2554		8.86	3.07305
		8.88	12.1832		8.88	2.99748
		8.9	13.3528		8.9	3.24937
		8.92	13.2554		8.92	3.50126
		8.94	11.6959		8.94	3.32494
		8.96	12.0858		8.96	3.27456
		8.98	12.5731		8.98	3.22418
		9	12.1832		9	3.07305
		9.02	12.6706		9.02	2.92191
		9.04	10.9162		9.04	2.99748
		9.06	11.6959		9.06	2.9471
		9.08	12.4756		9.08	3.24937
		9.1	12.0858		9.1	3.42569
		9.12	12.5731		9.12	3.19899
		9.14	13.8402		9.14	3.14861
		9.16	14.23		9.16	3.14861
		9.18	13.2554		9.18	3.32494
		9.2	12.3782		9.2	3.55164
		9.22	12.5731		9.22	3.47607
		9.24	12.8655		9.24	3.52645
		9.26	11.7934		9.26	4.03023
		9.28	12.963		9.28	4.0806
		9.3	12.2807		9.3	3.82872
		9.32	11.8908		9.32	4.05542
		9.34	11.6959		9.34	5.49118
		9.36	12.963		9.36	6.52393
		9.38	12.5731		9.38	8.13602
		9.4	11.501		9.4	11.5365
		9.42	12.3782		9.42	16.0705
		9.44	12.768		9.44	22.2922
		9.46	11.8908		9.46	30.1259
		9.48	10.5263		9.48	36.5743
		9.5	12.3782		9.5	39.4207
		9.52	13.1579		9.52	37.8589
		9.54	13.1579		9.54	32.4181
		9.56	14.6199		9.56	24.1562
		9.58	14.6199		9.58	18.0101
		9.6	14.3275		9.6	13.2242
		9.62	13.3528		9.62	11.9647
		9.64	13.5478		9.64	13.199
		9.66	14.23		9.66	13.199
		9.68	13.0604		9.68	10.6549
		9.7	12.2807		9.7	7.5063
		9.72	12.5731		9.72	5.18892
		9.74	13.1579		9.74	4.05542
		9.76	13.4503		9.76	4.18136
		9.78	13.3528		9.78	4.83627
		9.8	13.5478		9.8	5.39043
		9.82	14.1326		9.82	5.89421
		9.84	15.1072		9.84	6.77582
		9.86	14.0351		9.86	7.15365
		9.88	14.1326		9.88	7.10327
		9.9	14.425		9.9	6.17128
		9.92	13.2554		9.92	5.28967
		9.94	11.7934		9.94	4.81108
		9.96	11.7934		9.96	3.77834
		9.98	14.1326		9.98	3.82872
		10	14.6199		10	3.50126
		10.02	16.4717		10.02	3.42569
		10.04	15.8869		10.04	3.37531
		10.06	14.0351		10.06	3.1738
		10.08	15.3021		10.08	2.87154
		10.1	15.3996		10.1	2.67003
		10.12	15.0098		10.12	2.92191
		10.14	15.5945		10.14	3.07305
		10.16	15.3021		10.16	2.7204
		10.18	14.7173		10.18	3.04786
		10.2	14.425		10.2	3.32494
		10.22	15.0098		10.22	3.09824
		10.24	14.5224		10.24	2.9471
		10.26	13.8402		10.26	3.27456
		10.28	15.3021		10.28	3.27456
		10.3	15.5945		10.3	3.27456
		10.32	15.8869		10.32	3.02267
		10.34	15.8869		10.34	3.09824
		10.36	14.1326		10.36	2.97229
		10.38	13.8402		10.38	2.92191
		10.4	14.3275		10.4	2.7204
		10.42	15.5945		10.42	3.04786
		10.44	14.9123		10.44	3.27456
		10.46	15.5945		10.46	3.02267
		10.48	16.1793		10.48	2.77078
		10.5	16.4717		10.5	3.1738
		10.52	16.3743		10.52	3.22418
		10.54	16.4717		10.54	2.79597
		10.56	15.9844		10.56	2.7204
		10.58	17.7388		10.58	2.89673
		10.6	17.5439		10.6	2.9471
		10.62	15.692		10.62	3.29975
		10.64	14.8148		10.64	3.14861
		10.66	16.5692		10.66	3.14861
		10.68	15.692		10.68	2.89673
		10.7	15.4971		10.7	2.84635
		10.72	16.5692		10.72	2.84635
		10.74	18.5185		10.74	3.02267
		10.76	19.2008		10.76	2.89673
		10.78	18.7135		10.78	3.14861
		10.8	18.616		10.8	3.29975
		10.82	18.0312		10.82	3.29975
		10.84	18.2261		10.84	3.09824
		10.86	16.7641		10.86	2.92191
		10.88	17.2515		10.88	2.99748
		10.9	17.3489		10.9	3.27456
		10.92	18.3236		10.92	3.52645
		10.94	16.7641		10.94	3.42569
		10.96	16.6667		10.96	3.72796
		10.98	17.5439		10.98	3.80353
		11	17.9337		11	3.80353
		11.02	18.616		11.02	4.00504
		11.04	18.1287		11.04	3.80353
		11.06	18.1287		11.06	3.80353
		11.08	17.2515		11.08	3.82872
		11.1	19.5906		11.1	4.20655
		11.12	19.2008		11.12	4.43325
		11.14	19.5906		11.14	4.35768
		11.16	18.2261		11.16	4.68514
		11.18	17.9337		11.18	5.56675
		11.2	17.7388		11.2	6.27204
		11.22	18.9084		11.22	6.47355
		11.24	18.4211		11.24	7.80856
		11.26	17.6413		11.26	9.92443
		11.28	17.9337		11.28	13.4761
		11.3	17.3489		11.3	19.471
		11.32	18.616		11.32	29.7481
		11.34	19.3957		11.34	42.7204
		11.36	19.6881		11.36	56.9269
		11.38	18.9084		11.38	74.7607
		11.4	18.0312		11.4	91.2846
		11.42	19.883		11.42	100
		11.44	21.1501		11.44	98.7657
		11.46	21.54		11.46	83.5013
		11.48	19.1033		11.48	62.7456
		11.5	18.3236		11.5	43.1738
		11.52	21.0526		11.52	28.136
		11.54	19.6881		11.54	19.0428
		11.56	20.9552		11.56	12.5945
		11.58	22.1248		11.58	8.71537
		11.6	20.3704		11.6	6.27204
		11.62	20.8577		11.62	5.18892
		11.64	18.9084		11.64	4.45844
		11.66	19.9805		11.66	4.15617
		11.68	19.7856		11.68	3.65239
		11.7	20.078		11.7	4.40806
		11.72	20.6628		11.72	4.35768
		11.74	20.3704		11.74	3.72796
		11.76	22.2222		11.76	3.77834
		11.78	23.5867		11.78	3.75315
		11.8	22.2222		11.8	3.72796
		11.82	21.8324		11.82	3.37531
		11.84	21.1501		11.84	3.70277
		11.86	21.1501		11.86	3.8539
		11.88	21.9298		11.88	3.4005
		11.9	20.8577		11.9	3.6272
		11.92	21.9298		11.92	3.27456
		11.94	21.54		11.94	3.02267
		11.96	21.345		11.96	3.35013
		11.98	23.5867		11.98	3.57683
		12	24.7563		12	3.65239
		12.02	23.7817		12.02	3.60202
		12.04	23.7817		12.04	3.72796
		12.06	20.9552		12.06	3.90428
		12.08	20.6628		12.08	3.75315
		12.1	22.4171		12.1	3.35013
		12.12	24.1715		12.12	3.32494
		12.14	22.9045		12.14	3.47607
		12.16	23.1969		12.16	3.77834
		12.18	21.345		12.18	3.50126
		12.2	22.6121		12.2	3.60202
		12.22	23.3918		12.22	3.8539
		12.24	24.9513		12.24	3.57683
		12.26	23.3918		12.26	3.70277
		12.28	23.2944		12.28	4.13098
		12.3	22.7096		12.3	4.25693
		12.32	24.0741		12.32	4.13098
		12.34	23.1969		12.34	4.68514
		12.36	23.6842		12.36	4.93703
		12.38	24.0741		12.38	6.04534
		12.4	24.7563		12.4	6.95214
		12.42	24.8538		12.42	7.45592
		12.44	25.8285		12.44	9.01763
		12.46	24.8538		12.46	9.92443
		12.48	24.3665		12.48	10.7305
		12.5	24.8538		12.5	9.94962
		12.52	25.8285		12.52	9.42065
		12.54	25.3411		12.54	8.84131
		12.56	25.8285		12.56	7.43073
		12.58	26.0234		12.58	7.2796
		12.6	24.4639		12.6	8.03526
		12.62	26.3158		12.62	8.71537
		12.64	26.4133		12.64	10.2519
		12.66	27.4854		12.66	12.9975
		12.68	28.3626		12.68	16.7254
		12.7	25.4386		12.7	21.1083
		12.72	27.3879		12.72	25.7683
		12.74	26.0234		12.74	30.9068
		12.76	27.9727		12.76	35.995
		12.78	28.2651		12.78	41.8136
		12.8	30.4094		12.8	46.1965
		12.82	29.2398		12.82	48.262
		12.84	29.1423		12.84	44.4836
		12.86	28.8499		12.86	38.5894
		12.88	28.46		12.88	29.6725
		12.9	28.655		12.9	21.0328
		12.92	31.6764		12.92	14.0302
		12.94	31.1891		12.94	9.42065
		12.96	30.9942		12.96	6.8262
		12.98	29.922		12.98	5.61713
		13	29.2398		13	5.54156
		13.02	29.8246		13.02	6.22166
		13.04	29.3372		13.04	6.22166
		13.06	30.117		13.06	5.11335
		13.08	32.5536		13.08	4.40806
		13.1	34.9903		13.1	4.15617
		13.12	33.7232		13.12	3.82872
		13.14	31.8713		13.14	4.18136
		13.16	30.5068		13.16	4.28212
		13.18	30.0195		13.18	3.97985
		13.2	29.3372		13.2	4.15617
		13.22	30.3119		13.22	4.20655
		13.24	29.7271		13.24	4.15617
		13.26	32.4561		13.26	4.35768
		13.28	32.7485		13.28	4.23174
		13.3	32.1637		13.3	4.53401
		13.32	30.4094		13.32	4.63476
		13.34	31.384		13.34	4.58438
		13.36	32.2612		13.36	4.73552
		13.38	33.0409		13.38	4.68514
		13.4	33.9181		13.4	5.16373
		13.42	34.6979		13.42	4.78589
		13.44	33.3333		13.44	4.83627
		13.46	32.2612		13.46	5.34005
		13.48	32.6511		13.48	5.61713
		13.5	34.5029		13.5	6.70025
		13.52	33.5283		13.52	7.75819
		13.54	34.4055		13.54	9.94962
		13.56	34.5029		13.56	13.3501
		13.58	35.4776		13.58	18.0353
		13.6	37.037		13.6	22.9723
		13.62	36.8421		13.62	29.0176
		13.64	35.575		13.64	37.6826
		13.66	35.8674		13.66	49.9244
		13.68	37.5244		13.68	65.869
		13.7	35.3801		13.7	83.0982
		13.72	33.7232		13.72	94.9622
		13.74	37.5244		13.74	98.8917
		13.76	35.9649		13.76	94.4584
		13.78	36.3548		13.78	81.7632
		13.8	37.1345		13.8	63.4761
		13.82	36.5497		13.82	44.937
		13.84	36.3548		13.84	29.4962
		13.86	38.1092		13.86	18.262
		13.88	36.4522		13.88	10.9572
		13.9	35.0877		13.9	7.733
		13.92	37.037		13.92	6.44836
		13.94	35.575		13.94	5.44081
		13.96	38.5965		13.96	5.36524
		13.98	37.232		13.98	4.83627
		14	39.961		14	4.43325
		14.02	40.9357		14.02	4.68514
		14.04	37.037		14.04	4.43325
		14.06	42.1053		14.06	4.03023
		14.08	38.694		14.08	4.35768
		14.1	38.5965		14.1	4.68514
		14.12	39.4737		14.12	4.35768
		14.14	39.1813		14.14	4.18136
		14.16	35.0877		14.16	4.05542
		14.18	37.8168		14.18	4.28212
		14.2	36.7446		14.2	3.70277
		14.22	40.6433		14.22	4.05542
		14.24	40.5458		14.24	3.65239
		14.26	39.8635		14.26	3.92947
		14.28	40.4483		14.28	3.6272
		14.3	40.4483		14.3	3.75315
		14.32	41.423		14.32	3.52645
		14.34	38.694		14.34	3.82872
		14.36	39.2788		14.36	3.67758
		14.38	40.2534		14.38	3.65239
		14.4	42.3002		14.4	3.77834
		14.42	40.3509		14.42	3.82872
		14.44	40.7407		14.44	3.80353
		14.46	39.6686		14.46	3.92947
		14.48	42.5926		14.48	3.42569
		14.5	43.1774		14.5	3.47607
		14.52	41.9103		14.52	3.67758
		14.54	40.0585		14.54	3.80353
		14.56	42.3002		14.56	3.95466
		14.58	42.9825		14.58	3.32494
		14.6	41.7154		14.6	3.35013
		14.62	43.3723		14.62	3.70277
		14.64	39.6686		14.64	3.97985
		14.66	40.7407		14.66	3.77834
		14.68	44.1521		14.68	4.00504
		14.7	45.2242		14.7	4.20655
		14.72	44.1521		14.72	4.13098
		14.74	45.4191		14.74	3.82872
		14.76	44.0546		14.76	3.70277
		14.78	44.6394		14.78	4.05542
		14.8	44.1521		14.8	4.18136
		14.82	44.6394		14.82	3.87909
		14.84	45.809		14.84	3.92947
		14.86	45.7115		14.86	4.10579
		14.88	46.7836		14.88	4.35768
		14.9	44.2495		14.9	4.93703
		14.92	45.9064		14.92	5.44081
		14.94	44.7368		14.94	5.49118
		14.96	42.2027		14.96	6.49874
		14.98	44.5419		14.98	7.70781
		15	44.7368		15	8.69018
		15.02	43.7622		15.02	10.9068
		15.04	43.0799		15.04	13.8287
		15.06	44.4444		15.06	17.3552
		15.08	43.7622		15.08	22.9471
		15.1	43.0799		15.1	28.0856
		15.12	43.1774		15.12	29.7985
		15.14	45.2242		15.14	28.1864
		15.16	45.7115		15.16	23.5516
		15.18	44.0546		15.18	20.2519
		15.2	40.4483		15.2	16.801
		15.22	44.2495		15.22	14.6096
		15.24	49.1228		15.24	15.2393
		15.26	45.614		15.26	14.7859
		15.28	46.0039		15.28	13.0731
		15.3	46.6862		15.3	9.49622
		15.32	49.1228		15.32	6.97733
		15.34	47.271		15.34	4.83627
		15.36	47.3684		15.36	3.97985
		15.38	46.4912		15.38	4.0806
		15.4	50		15.4	4.28212
		15.42	46.6862		15.42	3.97985
		15.44	47.7583		15.44	3.8539
		15.46	45.4191		15.46	4.20655
		15.48	46.1988		15.48	4.00504
		15.5	49.2203		15.5	4.15617
		15.52	45.1267		15.52	4.13098
		15.54	44.8343		15.54	3.87909
		15.56	48.6355		15.56	3.82872
		15.58	45.7115		15.58	3.80353
		15.6	49.1228		15.6	3.50126
		15.62	46.0039		15.62	3.95466
		15.64	45.3216		15.64	4.10579
		15.66	47.9532		15.66	4.03023
		15.68	43.7622		15.68	3.92947
		15.7	47.8558		15.7	4.20655
		15.72	46.7836		15.72	4.23174
		15.74	48.2456		15.74	4.35768
		15.76	48.3431		15.76	4.23174
		15.78	49.4152		15.78	4.10579
		15.8	48.0507		15.8	3.97985
		15.82	44.2495		15.82	3.65239
		15.84	46.5887		15.84	3.72796
		15.86	44.1521		15.86	3.90428
		15.88	47.9532		15.88	4.45844
		15.9	49.1228		15.9	4.35768
		15.92	45.809		15.92	3.70277
		15.94	46.7836		15.94	4.18136
		15.96	46.0039		15.96	3.90428
		15.98	46.1988		15.98	4.03023
		16	46.9786		16	4.83627
		16.02	46.7836		16.02	5.6927
		16.04	47.7583		16.04	6.19647
		16.06	49.6101		16.06	6.97733
		16.08	46.0039		16.08	9.24433
		16.1	46.2963		16.1	11.1587
		16.12	42.1053		16.12	12.9975
		16.14	44.1521		16.14	15.1637
		16.16	48.3431		16.16	18.8917
		16.18	47.3684		16.18	22.9975
		16.2	47.6608		16.2	24.0554
		16.22	47.076		16.22	24.7103
		16.24	48.0507		16.24	22.9723
		16.26	44.5419		16.26	19.2191
		16.28	47.1735		16.28	14.3577
		16.3	48.1482		16.3	10.3526
		16.32	44.5419		16.32	7.65743
		16.34	44.6394		16.34	6.44836
		16.36	45.3216		16.36	5.74307
		16.38	46.9786		16.38	5.23929
		16.4	45.3216		16.4	4.76071
		16.42	43.7622		16.42	4.98741
		16.44	42.6901		16.44	5.06297
		16.46	44.2495		16.46	4.83627
		16.48	45.0292		16.48	4.73552
		16.5	46.1988		16.5	4.43325
		16.52	44.7368		16.52	5.16373
		16.54	42.885		16.54	5.06297
		16.56	40.4483		16.56	5.01259
		16.58	40.9357		16.58	5.21411
		16.6	45.2242		16.6	5.6927
		16.62	46.2963		16.62	6.04534
		16.64	45.1267		16.64	6.22166
		16.66	42.3977		16.66	6.85139
		16.68	44.5419		16.68	8.43829
		16.7	41.9103		16.7	9.44584
		16.72	44.347		16.72	11.1839
		16.74	43.8597		16.74	13.8791
		16.76	44.4444		16.76	16.6499
		16.78	44.2495		16.78	22.3426
		16.8	43.7622		16.8	28.7154
		16.82	44.0546		16.82	36.4736
		16.84	45.1267		16.84	46.1965
		16.86	44.1521		16.86	52.2418
		16.88	43.7622		16.88	60.0756
		16.9	42.885		16.9	69.6474
		16.92	45.1267		16.92	78.4635
		16.94	44.347		16.94	84.1814
		16.96	44.6394		16.96	79.1436
		16.98	42.885		16.98	69.194
		17	42.885		17	54.4584
		17.02	44.4444		17.02	39.7985
		17.04	41.7154		17.04	28.6398
		17.06	41.8129		17.06	18.1864
		17.08	42.2027		17.08	12.1411
		17.1	42.7875		17.1	8.43829
		17.12	39.961		17.12	7.07809
		17.14	42.1053		17.14	5.49118
		17.16	44.8343		17.16	5.31486
		17.18	40.1559		17.18	4.88665
		17.2	40.8382		17.2	5.01259
		17.22	40.7407		17.22	5.34005
		17.24	41.5205		17.24	5.03778
		17.26	42.3977		17.26	4.53401
		17.28	43.2749		17.28	4.81108
		17.3	40.7407		17.3	4.48363
		17.32	38.9864		17.32	4.15617
		17.34	44.8343		17.34	4.18136
		17.36	45.4191		17.36	4.23174
		17.38	38.3041		17.38	4.10579
		17.4	39.8635		17.4	3.82872
		17.42	41.5205		17.42	3.80353
		17.44	40.2534		17.44	4.05542
		17.46	39.0838		17.46	3.72796
		17.48	39.3762		17.48	3.82872
		17.5	39.3762		17.5	4.03023
		17.52	41.423		17.52	4.23174
		17.54	39.3762		17.54	4.00504
		17.56	40.7407		17.56	3.87909
		17.58	39.4737		17.58	3.80353
		17.6	38.4016		17.6	3.82872
		17.62	39.0838		17.62	3.65239
		17.64	41.1306		17.64	3.92947
		17.66	39.8635		17.66	4.0806
		17.68	40.6433		17.68	3.92947
		17.7	40.8382		17.7	3.97985
		17.72	38.3041		17.72	4.0806
		17.74	37.8168		17.74	3.97985
		17.76	36.9396		17.76	4.05542
		17.78	40.0585		17.78	4.10579
		17.8	38.9864		17.8	3.60202
		17.82	37.9142		17.82	3.8539
		17.84	37.3294		17.84	4.0806
		17.86	37.1345		17.86	3.65239
		17.88	38.499		17.88	3.67758
		17.9	37.5244		17.9	3.57683
		17.92	40.7407		17.92	3.97985
		17.94	39.3762		17.94	3.70277
		17.96	39.1813		17.96	3.8539
		17.98	39.8635		17.98	3.8539
		18	33.3333		18	3.90428
		18.02	36.5497		18.02	3.90428
		18.04	36.7446		18.04	3.60202
		18.06	35.2826		18.06	3.82872
		18.08	36.4522		18.08	3.95466
		18.1	36.4522		18.1	4.20655
		18.12	34.8928		18.12	4.20655
		18.14	36.1598		18.14	4.28212
		18.16	37.5244		18.16	4.25693
		18.18	35.2826		18.18	3.45088
		18.2	35.3801		18.2	3.82872
		18.22	39.2788		18.22	4.58438
		18.24	37.8168		18.24	4.3073
		18.26	38.3041		18.26	4.45844
		18.28	41.2281		18.28	4.78589
		18.3	37.1345		18.3	4.96222
		18.32	37.232		18.32	4.38287
		18.34	36.5497		18.34	4.45844
		18.36	36.7446		18.36	4.91184
		18.38	35.9649		18.38	4.91184
		18.4	36.3548		18.4	4.40806
		18.42	35.4776		18.42	5.84383
		18.44	36.1598		18.44	6.17128
		18.46	36.5497		18.46	6.44836
		18.48	35.77		18.48	7.48111
		18.5	35.3801		18.5	8.94207
		18.52	33.9181		18.52	10.3526
		18.54	34.2105		18.54	11.9144
		18.56	33.6257		18.56	14.1058
		18.58	32.7485		18.58	17.1788
		18.6	36.2573		18.6	20.2015
		18.62	31.7739		18.62	22.9723
		18.64	33.3333		18.64	27.6574
		18.66	34.6004		18.66	33.5516
		18.68	35.4776		18.68	39.7985
		18.7	35.6725		18.7	47.6574
		18.72	36.9396		18.72	52.4433
		18.74	35.77		18.74	56.7758
		18.76	33.8207		18.76	57.6322
		18.78	30.9942		18.78	58.0101
		18.8	33.8207		18.8	54.9874
		18.82	33.5283		18.82	49.4207
		18.84	32.9435		18.84	43.3501
		18.86	33.3333		18.86	37.8338
		18.88	35.4776		18.88	32.4937
		18.9	33.5283		18.9	27.8337
		18.92	33.7232		18.92	25.5667
		18.94	35.8674		18.94	24.0554
		18.96	34.6979		18.96	22.2922
		18.98	33.1384		18.98	21.3098
		19	31.0916		19	20.8312
		19.02	32.5536		19.02	19.0932
		19.04	30.8967		19.04	16.1209
		19.06	31.4815		19.06	12.9975
		19.08	28.5575		19.08	10.8816
		19.1	31.7739		19.1	9.94962
		19.12	32.1637		19.12	9.3199
		19.14	32.846		19.14	9.14358
		19.16	32.2612		19.16	8.31234
		19.18	31.8713		19.18	7.9597
		19.2	33.0409		19.2	6.90176
		19.22	32.846		19.22	6.3728
		19.24	30.9942		19.24	5.34005
		19.26	34.5029		19.26	4.83627
		19.28	30.117		19.28	4.23174
		19.3	31.7739		19.3	4.98741
		19.32	32.6511		19.32	5.28967
		19.34	34.8928		19.34	5.13854
		19.36	33.9181		19.36	4.81108
		19.38	31.4815		19.38	5.86902
		19.4	31.6764		19.4	5.9194
		19.42	31.6764		19.42	6.72544
		19.44	28.7524		19.44	7.30479
		19.46	29.6296		19.46	7.98489
		19.48	29.1423		19.48	8.8665
		19.5	30.8967		19.5	10.7053
		19.52	30.8967		19.52	13.1738
		19.54	30.5068		19.54	16.1713
		19.56	29.922		19.56	18.9924
		19.58	28.46		19.58	22.3426
		19.6	30.5068		19.6	25.3652
		19.62	31.6764		19.62	27.4307
		19.64	27.8752		19.64	29.0932
		19.66	28.8499		19.66	30.3275
		19.68	30.6043		19.68	31.1083
		19.7	30.7992		19.7	28.0856
		19.72	31.0916		19.72	24.8363
		19.74	32.1637		19.74	22.2166
		19.76	31.0916		19.76	18.262
		19.78	30.6043		19.78	16.4735
		19.8	31.4815		19.8	13.6776
		19.82	30.5068		19.82	11.2594
		19.84	32.0663		19.84	10.2015
		19.86	30.7018		19.86	8.81612
		19.88	31.7739		19.88	7.5063
		19.9	31.2865		19.9	6.3728
		19.92	29.1423		19.92	6.29723
		19.94	29.1423		19.94	5.11335
		19.96	28.7524		19.96	4.93703
		19.98	28.9474		19.98	4.71033
		20	30.3119		20	4.13098
		20.02	28.0702		20.02	4.3073
		20.04	29.0448		20.04	4.63476
		20.06	29.5322		20.06	4.03023
		20.08	29.7271		20.08	4.71033
		20.1	29.2398		20.1	4.23174
		20.12	28.0702		20.12	4.15617
		20.14	30.3119		20.14	4.48363
		20.16	29.922		20.16	4.38287
		20.18	28.8499		20.18	4.73552
		20.2	29.6296		20.2	4.78589
		20.22	28.3626		20.22	4.33249
		20.24	27.9727		20.24	4.18136
		20.26	28.5575		20.26	4.63476
		20.28	28.2651		20.28	4.88665
		20.3	27.193		20.3	4.55919
		20.32	27.5829		20.32	4.45844
		20.34	28.9474		20.34	4.76071
		20.36	29.3372		20.36	5.13854
		20.38	29.5322		20.38	5.6927
		20.4	29.8246		20.4	5.61713
		20.42	28.7524		20.42	6.19647
		20.44	30.9942		20.44	6.39798
		20.46	30.3119		20.46	7.17884
		20.48	28.9474		20.48	8.03526
		20.5	26.3158		20.5	9.92443
		20.52	26.6082		20.52	11.864
		20.54	29.922		20.54	15.6927
		20.56	29.4347		20.56	19.2695
		20.58	26.5107		20.58	23.5265
		20.6	28.1676		20.6	28.8665
		20.62	27.5829		20.62	32.5693
		20.64	29.3372		20.64	37.0781
		20.66	29.7271		20.66	39.4458
		20.68	27.5829		20.68	38.136
		20.7	28.46		20.7	36.5995
		20.72	28.0702		20.72	29.9244
		20.74	26.998		20.74	23.6524
		20.76	29.3372		20.76	17.4559
		20.78	30.7992		20.78	12.9975
		20.8	28.8499		20.8	9.19395
		20.82	29.1423		20.82	6.5995
		20.84	26.9006		20.84	5.74307
		20.86	26.9006		20.86	5.31486
		20.88	25.9259		20.88	4.83627
		20.9	30.2144		20.9	4.60957
		20.92	29.0448		20.92	4.81108
		20.94	29.0448		20.94	5.31486
		20.96	26.0234		20.96	5.51637
		20.98	26.7056		20.98	6.64987
		21	27.8752		21	7.07809
		21.02	26.4133		21.02	6.92695
		21.04	27.5829		21.04	8.23678
		21.06	27.6803		21.06	8.38791
		21.08	25.4386		21.08	9.24433
		21.1	26.5107		21.1	10.3023
		21.12	27.6803		21.12	10.932
		21.14	26.5107		21.14	12.6952
		21.16	27.3879		21.16	14.937
		21.18	26.7056		21.18	16.9773
		21.2	28.0702		21.2	19.6222
		21.22	28.8499		21.22	22.4433
		21.24	27.6803		21.24	26.3728
		21.26	26.0234		21.26	30.4282
		21.28	27.8752		21.28	30.8564
		21.3	28.9474		21.3	32.8464
		21.32	27.7778		21.32	30.9572
		21.34	26.1209		21.34	27.6574
		21.36	26.4133		21.36	24.131
		21.38	25.9259		21.38	18.4635
		21.4	26.7056		21.4	14.4332
		21.42	25.1462		21.42	10.8061
		21.44	26.3158		21.44	8.13602
		21.46	26.4133		21.46	6.57431
		21.48	27.4854		21.48	5.79345
		21.5	26.7056		21.5	4.81108
		21.52	27.2904		21.52	4.55919
		21.54	25.2437		21.54	4.45844
		21.56	25.2437		21.56	4.23174
		21.58	26.4133		21.58	4.48363
		21.6	27.4854		21.6	4.00504
		21.62	29.6296		21.62	3.97985
		21.64	26.8031		21.64	4.25693
		21.66	25.6335		21.66	3.92947
		21.68	25.2437		21.68	3.97985
		21.7	25.4386		21.7	4.00504
		21.72	27.3879		21.72	3.70277
		21.74	26.9006		21.74	4.0806
		21.76	25.4386		21.76	4.03023
		21.78	25.3411		21.78	3.72796
		21.8	25.0487		21.8	4.55919
		21.82	26.7056		21.82	4.55919
		21.84	28.2651		21.84	5.06297
		21.86	26.998		21.86	4.55919
		21.88	26.5107		21.88	4.88665
		21.9	24.3665		21.9	4.58438
		21.92	22.5146		21.92	4.33249
		21.94	23.002		21.94	4.10579
		21.96	24.5614		21.96	5.01259
		21.98	26.2183		21.98	4.73552
		22	24.3665		22	5.01259
		22.02	24.5614		22.02	4.20655
		22.04	24.269		22.04	4.60957
		22.06	24.4639		22.06	4.76071
		22.08	24.7563		22.08	3.82872
		22.1	24.5614		22.1	4.18136
		22.12	24.1715		22.12	4.45844
		22.14	24.8538		22.14	3.87909
		22.16	25.5361		22.16	3.77834
		22.18	25.3411		22.18	4.3073
		22.2	23.002		22.2	3.80353
		22.22	23.3918		22.22	3.82872
		22.24	24.7563		22.24	3.8539
		22.26	24.3665		22.26	4.0806
		22.28	23.8791		22.28	3.50126
		22.3	24.0741		22.3	3.8539
		22.32	26.0234		22.32	3.52645
		22.34	23.8791		22.34	3.80353
		22.36	24.6589		22.36	3.87909
		22.38	24.8538		22.38	3.97985
		22.4	24.8538		22.4	4.0806
		22.42	23.9766		22.42	4.05542
		22.44	24.4639		22.44	3.95466
		22.46	23.0994		22.46	4.55919
		22.48	23.2944		22.48	4.15617
		22.5	24.5614		22.5	4.3073
		22.52	23.4893		22.52	4.96222
		22.54	23.6842		22.54	3.75315
		22.56	25.0487		22.56	4.78589
		22.58	24.5614		22.58	5.31486
		22.6	24.1715		22.6	5.59194
		22.62	24.8538		22.62	5.41562
		22.64	25.5361		22.64	5.41562
		22.66	24.5614		22.66	6.57431
		22.68	23.2944		22.68	7.65743
		22.7	24.1715		22.7	8.33753
		22.72	23.5867		22.72	8.89169
		22.74	23.6842		22.74	9.79849
		22.76	24.3665		22.76	11.1335
		22.78	24.1715		22.78	12.1159
		22.8	23.002		22.8	13.3249
		22.82	22.9045		22.82	14.2317
		22.84	24.5614		22.84	16.1965
		22.86	23.002		22.86	17.2796
		22.88	22.807		22.88	18.4131
		22.9	22.7096		22.9	20
		22.92	23.2944		22.92	21.864
		22.94	23.4893		22.94	21.6121
		22.96	22.807		22.96	23.1234
		22.98	21.54		22.98	23.1234
		23	21.7349		23	22.5189
		23.02	22.3197		23.02	20.2771
		23.04	22.1248		23.04	18.4383
		23.06	22.807		23.06	15.2645
		23.08	23.0994		23.08	12.3174
		23.1	24.6589		23.1	9.21914
		23.12	22.807		23.12	7.40554
		23.14	24.8538		23.14	5.23929
		23.16	22.4171		23.16	4.33249
		23.18	21.54		23.18	4.20655
		23.2	23.2944		23.2	3.72796
		23.22	22.3197		23.22	4.45844
		23.24	20.8577		23.24	4.25693
		23.26	20.3704		23.26	4.53401
		23.28	22.0273		23.28	4.43325
		23.3	21.9298		23.3	4.60957
		23.32	21.7349		23.32	4.43325
		23.34	22.1248		23.34	5.01259
		23.36	22.807		23.36	4.55919
		23.38	23.002		23.38	4.45844
		23.4	22.5146		23.4	5.03778
		23.42	23.6842		23.42	5.21411
		23.44	24.3665		23.44	5.54156
		23.46	25.2437		23.46	5.66751
		23.48	23.002		23.48	5.76826
		23.5	22.0273		23.5	5.11335
		23.52	22.7096		23.52	5.51637
		23.54	21.9298		23.54	5.44081
		23.56	22.7096		23.56	4.71033
		23.58	23.6842		23.58	5.06297
		23.6	22.2222		23.6	4.3073
		23.62	23.5867		23.62	4.96222
		23.64	23.002		23.64	5.21411
		23.66	22.6121		23.66	5.81864
		23.68	22.3197		23.68	5.41562
		23.7	21.4425		23.7	4.71033
		23.72	21.2476		23.72	4.96222
		23.74	21.7349		23.74	5.16373
		23.76	24.0741		23.76	4.40806
		23.78	22.807		23.78	4.68514
		23.8	23.6842		23.8	4.13098
		23.82	24.4639		23.82	4.35768
		23.84	22.807		23.84	3.72796
		23.86	21.1501		23.86	3.50126
		23.88	21.4425		23.88	3.65239
		23.9	20.7602		23.9	4.18136
		23.92	23.5867		23.92	3.07305
		23.94	22.4171		23.94	3.67758
		23.96	21.6374		23.96	3.77834
		23.98	21.2476		23.98	3.70277
		24	21.1501		24	3.72796
		24.02	22.807		24.02	4.33249
		24.04	21.54		24.04	4.48363
		24.06	22.5146		24.06	4.15617
		24.08	23.1969		24.08	4.33249
		24.1	23.9766		24.1	5.31486
		24.12	21.6374		24.12	6.24685
		24.14	19.7856		24.14	5.9194
		24.16	21.0526		24.16	6.64987
		24.18	21.7349		24.18	8.8665
		24.2	21.345		24.2	10.6297
		24.22	22.4171		24.22	11.7884
		24.24	22.6121		24.24	12.0655
		24.26	22.1248		24.26	10.2015
		24.28	22.7096		24.28	9.57179
		24.3	22.5146		24.3	8.69018
		24.32	22.0273		24.32	7.40554
		24.34	22.0273		24.34	6.12091
		24.36	21.1501		24.36	5.89421
		24.38	19.7856		24.38	4.33249
		24.4	19.7856		24.4	4.0806
		24.42	20.4678		24.42	3.8539
		24.44	20.1754		24.44	3.35013
		24.46	21.4425		24.46	3.52645
		24.48	20.5653		24.48	3.82872
		24.5	19.9805		24.5	3.22418
		24.52	21.1501		24.52	3.55164
		24.54	20.7602		24.54	3.09824
		24.56	22.2222		24.56	3.65239
		24.58	22.9045		24.58	3.80353
		24.6	20.6628		24.6	3.4005
		24.62	19.5906		24.62	3.87909
		24.64	21.7349		24.64	3.55164
		24.66	22.7096		24.66	4.03023
		24.68	23.1969		24.68	4.53401
		24.7	20.7602		24.7	3.87909
		24.72	20.078		24.72	4.35768
		24.74	19.883		24.74	4.45844
		24.76	21.1501		24.76	3.97985
		24.78	20.8577		24.78	4.58438
		24.8	20.5653		24.8	4.50882
		24.82	18.8109		24.82	5.01259
		24.84	18.5185		24.84	5.34005
		24.86	21.2476		24.86	5.6927
		24.88	20.9552		24.88	6.1461
		24.9	19.6881		24.9	7.30479
		24.92	19.9805		24.92	7.40554
		24.94	21.8324		24.94	7.65743
		24.96	21.1501		24.96	7.90932
		24.98	21.8324		24.98	8.36272
		25	23.002		25	8.96725
		25.02	22.3197		25.02	9.74811
		25.04	22.4171		25.04	9.69773
		25.06	21.345		25.06	9.24433
		25.08	19.4932		25.08	8.33753
		25.1	21.6374		25.1	7.60705
		25.12	22.1248		25.12	6.52393
		25.14	22.807		25.14	5.06297
		25.16	21.54		25.16	4.65995
		25.18	20.6628		25.18	4.40806
		25.2	18.3236		25.2	3.45088
		25.22	19.883		25.22	3.90428
		25.24	21.1501		25.24	3.90428
		25.26	21.8324		25.26	3.77834
		25.28	21.2476		25.28	3.60202
		25.3	21.0526		25.3	3.8539
		25.32	21.2476		25.32	3.95466
		25.34	22.9045		25.34	5.01259
		25.36	21.9298		25.36	5.13854
		25.38	20.1754		25.38	5.13854
		25.4	20.2729		25.4	5.56675
		25.42	21.54		25.42	6.07053
		25.44	21.345		25.44	5.84383
		25.46	21.345		25.46	6.44836
		25.48	19.9805		25.48	7.12846
		25.5	19.2008		25.5	7.32997
		25.52	20.078		25.52	6.8262
		25.54	21.54		25.54	7.20403
		25.56	20.1754		25.56	7.35516
		25.58	21.0526		25.58	7.35516
		25.6	21.1501		25.6	7.68262
		25.62	20.5653		25.62	8.06045
		25.64	20.2729		25.64	8.1864
		25.66	20.3704		25.66	9.67254
		25.68	20.4678		25.68	10.1259
		25.7	20.4678		25.7	10.9068
		25.72	20.9552		25.72	10.6045
		25.74	20.078		25.74	10.6549
		25.76	19.5906		25.76	9.52141
		25.78	19.9805		25.78	9.34509
		25.8	20.9552		25.8	8.21159
		25.82	21.2476		25.82	7.0529
		25.84	20.8577		25.84	6.32242
		25.86	20.2729		25.86	7.02771
		25.88	19.5906		25.88	5.94458
		25.9	21.2476		25.9	6.04534
		25.92	21.6374		25.92	6.87657
		25.94	20.9552		25.94	7.22922
		25.96	20.078		25.96	8.01008
		25.98	19.0058		25.98	7.90932
		26	19.7856		26	8.06045
		26.02	21.7349		26.02	8.6398
		26.04	22.3197		26.04	9.44584
		26.06	21.2476		26.06	10.529
		26.08	19.9805		26.08	10.9572
		26.1	20.078		26.1	11.3098
		26.12	20.7602		26.12	12.8715
		26.14	19.9805		26.14	14.8866
		26.16	21.4425		26.16	15.9194
		26.18	21.7349		26.18	18.136
		26.2	20.7602		26.2	19.9244
		26.22	19.2982		26.22	19.6977
		26.24	20.078		26.24	18.8413
		26.26	22.2222		26.26	18.262
		26.28	21.8324		26.28	16.4232
		26.3	20.3704		26.3	14.5088
		26.32	20.1754		26.32	11.6877
		26.34	20.2729		26.34	10.4534
		26.36	20.8577		26.36	8.81612
		26.38	20.5653		26.38	6.67506
		26.4	20.8577		26.4	5.59194
		26.42	22.2222		26.42	5.11335
		26.44	23.3918		26.44	5.01259
		26.46	21.7349		26.46	4.33249
		26.48	20.4678		26.48	3.87909
		26.5	21.0526		26.5	4.18136
		26.52	21.1501		26.52	3.90428
		26.54	22.2222		26.54	4.03023
		26.56	21.7349		26.56	3.57683
		26.58	20.2729		26.58	3.70277
		26.6	20.5653		26.6	4.10579
		26.62	22.0273		26.62	3.77834
		26.64	20.8577		26.64	3.92947
		26.66	19.7856		26.66	4.63476
		26.68	19.5906		26.68	4.15617
		26.7	21.345		26.7	4.05542
		26.72	21.1501		26.72	4.53401
		26.74	20.1754		26.74	5.21411
		26.76	19.9805		26.76	5.11335
		26.78	20.7602		26.78	5.31486
		26.8	20.1754		26.8	6.3728
		26.82	20.078		26.82	6.70025
		26.84	21.2476		26.84	7.78338
		26.86	22.2222		26.86	7.88413
		26.88	22.1248		26.88	8.28715
		26.9	22.5146		26.9	7.02771
		26.92	21.9298		26.92	6.62469
		26.94	21.9298		26.94	5.9194
		26.96	23.1969		26.96	5.21411
		26.98	22.807		26.98	4.73552
		27	20.9552		27	4.33249
		27.02	20.8577		27.02	4.28212
		27.04	20.2729		27.04	4.15617
		27.06	20.7602		27.06	4.3073
		27.08	21.1501		27.08	4.0806
		27.1	20.6628		27.1	3.77834
		27.12	21.345		27.12	4.15617
		27.14	21.0526		27.14	3.75315
		27.16	21.9298		27.16	4.28212
		27.18	22.9045		27.18	4.15617
		27.2	19.5906		27.2	4.0806
		27.22	20.3704		27.22	5.34005
		27.24	22.1248		27.24	4.81108
		27.26	21.7349		27.26	6.04534
		27.28	21.6374		27.28	5.94458
		27.3	20.7602		27.3	6.1461
		27.32	21.345		27.32	6.47355
		27.34	21.2476		27.34	6.97733
		27.36	20.2729		27.36	7.58186
		27.38	20.3704		27.38	8.01008
		27.4	20.6628		27.4	9.21914
		27.42	21.1501		27.42	9.21914
		27.44	21.345		27.44	9.67254
		27.46	22.9045		27.46	9.79849
		27.48	22.6121		27.48	11.3602
		27.5	21.8324		27.5	12.1159
		27.52	22.0273		27.52	13.6524
		27.54	22.1248		27.54	15.34
		27.56	20.8577		27.56	17.8086
		27.58	20.078		27.58	17.7834
		27.6	22.0273		27.6	18.4131
		27.62	23.002		27.62	18.262
		27.64	22.6121		27.64	17.6322
		27.66	21.4425		27.66	16.0453
		27.68	20.1754		27.68	14.2821
		27.7	20.2729		27.7	12.4181
		27.72	21.9298		27.72	11.3602
		27.74	22.4171		27.74	9.92443
		27.76	22.4171		27.76	9.52141
		27.78	24.9513		27.78	8.48866
		27.8	23.1969		27.8	9.11839
		27.82	20.7602		27.82	10.2015
		27.84	20.9552		27.84	10.5038
		27.86	22.1248		27.86	10.6549
		27.88	22.807		27.88	11.864
		27.9	22.3197		27.9	12.0151
		27.92	22.4171		27.92	11.8892
		27.94	22.3197		27.94	11.1083
		27.96	21.54		27.96	9.64736
		27.98	22.4171		27.98	9.19395
		28	23.1969		28	7.85894
		28.02	22.5146		28.02	7.45592
		28.04	21.345		28.04	6.3728
		28.06	20.9552		28.06	5.41562
		28.08	22.2222		28.08	4.48363
		28.1	22.1248		28.1	4.83627
		28.12	20.6628		28.12	4.55919
		28.14	20.5653		28.14	4.43325
		28.16	22.0273		28.16	4.13098
		28.18	21.8324		28.18	3.72796
		28.2	22.6121		28.2	4.03023
		28.22	24.0741		28.22	3.77834
		28.24	22.807		28.24	4.23174
		28.26	21.54		28.26	4.48363
		28.28	20.6628		28.28	4.48363
		28.3	21.2476		28.3	4.58438
		28.32	21.9298		28.32	4.73552
		28.34	21.2476		28.34	5.23929
		28.36	22.9045		28.36	5.39043
		28.38	24.3665		28.38	5.81864
		28.4	22.807		28.4	5.99496
		28.42	23.5867		28.42	6.70025
		28.44	23.0994		28.44	7.60705
		28.46	20.9552		28.46	7.98489
		28.48	22.1248		28.48	8.79093
		28.5	22.4171		28.5	10.3275
		28.52	23.002		28.52	12.2418
		28.54	23.5867		28.54	13.6272
		28.56	22.6121		28.56	15.0126
		28.58	23.0994		28.58	16.5491
		28.6	25.6335		28.6	17.4559
		28.62	24.1715		28.62	17.6574
		28.64	21.9298		28.64	17.2292
		28.66	23.2944		28.66	15.7683
		28.68	23.7817		28.68	15.1134
		28.7	24.1715		28.7	13.7028
		28.72	23.9766		28.72	13.2997
		28.74	22.6121		28.74	13.4005
		28.76	22.807		28.76	13.2746
		28.78	24.269		28.78	13.2494
		28.8	24.8538		28.8	12.9471
		28.82	23.8791		28.82	11.9144
		28.84	22.5146		28.84	11.4358
		28.86	22.807		28.86	10.8312
		28.88	23.9766		28.88	9.37028
		28.9	23.7817		28.9	7.32997
		28.92	22.807		28.92	6.67506
		28.94	23.002		28.94	5.84383
		28.96	23.7817		28.96	5.54156
		28.98	24.7563		28.98	5.03778
		29	23.8791		29	4.33249
		29.02	23.3918		29.02	4.50882
		29.04	24.5614		29.04	4.28212
		29.06	23.9766		29.06	4.71033
		29.08	23.2944		29.08	5.54156
		29.1	22.807		29.1	5.13854
		29.12	23.4893		29.12	5.31486
		29.14	25.0487		29.14	5.76826
		29.16	25.6335		29.16	6.04534
		29.18	24.6589		29.18	6.80101
		29.2	23.8791		29.2	7.30479
		29.22	23.5867		29.22	8.06045
		29.24	23.002		29.24	8.74055
		29.26	23.0994		29.26	8.48866
		29.28	22.3197		29.28	8.61461
		29.3	21.7349		29.3	8.11083
		29.32	22.4171		29.32	8.51385
		29.34	22.3197		29.34	7.25441
		29.36	23.0994		29.36	6.24685
		29.38	24.269		29.38	5.64232
		29.4	23.2944		29.4	5.31486
		29.42	23.7817		29.42	4.81108
		29.44	23.7817		29.44	4.53401
		29.46	23.7817		29.46	4.48363
		29.48	24.7563		29.48	3.87909
		29.5	24.9513		29.5	4.73552
		29.52	23.002		29.52	4.81108
		29.54	22.4171		29.54	4.25693
		29.56	24.0741		29.56	4.43325
		29.58	24.6589		29.58	5.11335
		29.6	24.9513		29.6	5.23929
		29.62	24.8538		29.62	5.94458
		29.64	23.6842		29.64	6.90176
		29.66	21.345		29.66	7.43073
		29.68	22.2222		29.68	7.12846
		29.7	25.8285		29.7	7.88413
		29.72	26.7056		29.72	8.71537
		29.74	25.4386		29.74	9.94962
		29.76	25.8285		29.76	10.1259
		29.78	26.0234		29.78	10.9824
		29.8	23.8791		29.8	11.4106
		29.82	22.3197		29.82	11.6121
		29.84	23.3918		29.84	9.92443
		29.86	24.9513		29.86	9.3199
		29.88	24.8538		29.88	8.91688
		29.9	24.269		29.9	8.28715
		29.92	24.6589		29.92	7.25441
		29.94	26.0234		29.94	6.34761
		29.96	24.9513		29.96	6.02015
		29.98	23.4893		29.98	5.41562
		30	23.4893		30	5.44081
		30.02	24.6589		30.02	5.36524
		30.04	23.8791		30.04	5.28967
		30.06	23.7817		30.06	5.89421
		30.08	24.0741		30.08	5.96977
		30.1	24.7563		30.1	5.74307
		30.12	26.0234		30.12	5.74307
		30.14	24.3665		30.14	6.09572
		30.16	23.6842		30.16	7.00252
		30.18	24.0741		30.18	7.5063
		30.2	25.2437		30.2	7.17884
		30.22	25.4386		30.22	7.98489
		30.24	25.0487		30.24	9.52141
		30.26	25.0487		30.26	10.1008
		30.28	24.9513		30.28	10.7557
		30.3	25.3411		30.3	12.6952
		30.32	25.1462		30.32	13.1234
		30.34	24.7563		30.34	14.4584
		30.36	25.2437		30.36	14.7859
		30.38	25.3411		30.38	14.2569
		30.4	24.3665		30.4	14.3829
		30.42	25.731		30.42	14.6096
		30.44	26.7056		30.44	14.4332
		30.46	26.2183		30.46	13.6776
		30.48	26.1209		30.48	13.7783
		30.5	26.998		30.5	14.66
		30.52	26.6082		30.52	13.8035
		30.54	25.8285		30.54	12.1914
		30.56	25.1462		30.56	11.9144
		30.58	23.5867		30.58	11.6625
		30.6	24.0741		30.6	11.1839
		30.62	26.0234		30.62	10.4786
		30.64	26.4133		30.64	10.7809
		30.66	25.1462		30.66	10.6045
		30.68	25.1462		30.68	10.5542
		30.7	24.9513		30.7	11.6625
		30.72	24.5614		30.72	14.3829
		30.74	24.8538		30.74	14.5592
		30.76	24.9513		30.76	14.9118
		30.78	24.5614		30.78	15.6927
		30.8	25.6335		30.8	14.534
		30.82	26.1209		30.82	14.4836
		30.84	26.2183		30.84	14.1058
		30.86	26.1209		30.86	13.9547
		30.88	25.3411		30.88	13.2746
		30.9	26.7056		30.9	14.3829
		30.92	26.9006		30.92	14.1562
		30.94	25.2437		30.94	14.7103
		30.96	25.6335		30.96	15.5164
		30.98	25.731		30.98	15.3652
		31	26.9006		31	15.4156
		31.02	26.1209		31.02	15.7431
		31.04	26.6082		31.04	15.2393
		31.06	26.4133		31.06	14.7859
		31.08	24.6589		31.08	14.66
		31.1	24.7563		31.1	13.5013
		31.12	25.8285		31.12	11.9144
		31.14	25.3411		31.14	10.4282
		31.16	25.5361		31.16	9.52141
		31.18	26.1209		31.18	7.90932
		31.2	26.3158		31.2	6.62469
		31.22	25.3411		31.22	5.89421
		31.24	25.1462		31.24	5.6927
		31.26	24.4639		31.26	5.23929
		31.28	24.1715		31.28	4.86146
		31.3	24.1715		31.3	4.63476
		31.32	24.6589		31.32	4.35768
		31.34	25.9259		31.34	4.50882
		31.36	26.9006		31.36	4.73552
		31.38	26.2183		31.38	4.55919
		31.4	24.8538		31.4	4.81108
		31.42	23.9766		31.42	5.06297
		31.44	26.3158		31.44	5.34005
		31.46	27.8752		31.46	5.31486
		31.48	26.5107		31.48	5.76826
		31.5	25.9259		31.5	5.39043
		31.52	27.8752		31.52	5.28967
		31.54	29.4347		31.54	5.34005
		31.56	27.0955		31.56	5.28967
		31.58	27.4854		31.58	5.49118
		31.6	27.4854		31.6	5.49118
		31.62	26.8031		31.62	5.99496
		31.64	26.8031		31.64	6.27204
		31.66	26.4133		31.66	6.27204
		31.68	26.4133		31.68	6.32242
		31.7	26.7056		31.7	6.8262
		31.72	26.2183		31.72	6.64987
		31.74	27.5829		31.74	6.87657
		31.76	27.3879		31.76	7.45592
		31.78	27.0955		31.78	8.91688
		31.8	25.9259		31.8	8.94207
		31.82	24.9513		31.82	9.5466
		31.84	25.6335		31.84	11.0831
		31.86	24.9513		31.86	11.6625
		31.88	25.731		31.88	12.6197
		31.9	26.2183		31.9	13.9547
		31.92	26.3158		31.92	14.8111
		31.94	27.0955		31.94	15.7431
		31.96	26.9006		31.96	15.063
		31.98	24.3665		31.98	13.8791
		32	24.4639		32	12.5945
		32.02	24.269		32.02	10.6801
		32.04	26.7056		32.04	8.76574
		32.06	26.6082		32.06	7.88413
		32.08	25.731		32.08	6.44836
		32.1	26.9006		32.1	5.46599
		32.12	25.0487		32.12	5.64232
		32.14	23.9766		32.14	5.61713
		32.16	25.2437		32.16	5.21411
		32.18	27.2904		32.18	5.6927
		32.2	24.6589		32.2	5.26448
		32.22	23.9766		32.22	5.89421
		32.24	25.6335		32.24	5.54156
		32.26	23.9766		32.26	5.89421
		32.28	24.9513		32.28	5.96977
		32.3	26.0234		32.3	6.19647
		32.32	24.8538		32.32	6.17128
		32.34	25.4386		32.34	7.15365
		32.36	24.8538		32.36	7.53149
		32.38	24.9513		32.38	7.85894
		32.4	26.7056		32.4	8.28715
		32.42	26.1209		32.42	9.39547
		32.44	25.4386		32.44	9.57179
		32.46	24.5614		32.46	10.2519
		32.48	23.1969		32.48	9.97481
		32.5	25.5361		32.5	10.2771
		32.52	26.1209		32.52	10.1763
		32.54	25.8285		32.54	10.1259
		32.56	26.7056		32.56	10.7557
		32.58	27.0955		32.58	10.8564
		32.6	25.2437		32.6	10.1511
		32.62	24.0741		32.62	9.59698
		32.64	24.5614		32.64	10.403
		32.66	26.4133		32.66	10.0504
		32.68	25.9259		32.68	10.2519
		32.7	26.0234		32.7	9.82368
		32.72	25.5361		32.72	9.06801
		32.74	24.269		32.74	9.19395
		32.76	25.1462		32.76	8.74055
		32.78	26.0234		32.78	8.01008
		32.8	27.0955		32.8	7.75819
		32.82	25.4386		32.82	7.25441
		32.84	25.731		32.84	7.00252
		32.86	25.8285		32.86	6.72544
		32.88	25.2437		32.88	7.35516
		32.9	26.2183		32.9	7.5063
		32.92	26.2183		32.92	8.03526
		32.94	24.269		32.94	8.53904
		32.96	24.0741		32.96	8.69018
		32.98	26.6082		32.98	9.01763
		33	25.8285		33	9.26952
		33.02	24.269		33.02	9.72292
		33.04	24.8538		33.04	10.3275
		33.06	26.0234		33.06	10.7053
		33.08	27.6803		33.08	9.94962
		33.1	28.2651		33.1	9.42065
		33.12	26.8031		33.12	9.04282
		33.14	25.8285		33.14	8.13602
		33.16	26.2183		33.16	7.02771
		33.18	26.9006		33.18	6.29723
		33.2	26.7056		33.2	6.02015
		33.22	25.6335		33.22	5.74307
		33.24	24.9513		33.24	4.96222
		33.26	23.9766		33.26	4.91184
		33.28	24.6589		33.28	4.91184
		33.3	25.731		33.3	4.55919
		33.32	24.8538		33.32	4.33249
		33.34	24.3665		33.34	4.43325
		33.36	25.8285		33.36	4.68514
		33.38	26.3158		33.38	4.76071
		33.4	25.2437		33.4	4.73552
		33.42	25.0487		33.42	4.3073
		33.44	23.7817		33.44	4.38287
		33.46	23.4893		33.46	4.35768
		33.48	25.5361		33.48	3.82872
		33.5	24.5614		33.5	4.0806
		33.52	25.731		33.52	4.3073
		33.54	26.7056		33.54	4.03023
		33.56	25.9259		33.56	3.8539
		33.58	25.5361		33.58	3.75315
		33.6	25.6335		33.6	4.65995
		33.62	25.731		33.62	4.53401
		33.64	25.4386		33.64	4.81108
		33.66	27.3879		33.66	4.86146
		33.68	26.7056		33.68	5.01259
		33.7	26.5107		33.7	5.18892
		33.72	25.3411		33.72	5.18892
		33.74	25.3411		33.74	5.08816
		33.76	24.8538		33.76	4.86146
		33.78	25.3411		33.78	5.23929
		33.8	24.1715		33.8	5.96977
		33.82	25.3411		33.82	5.9194
		33.84	24.8538		33.84	6.95214
		33.86	25.4386		33.86	6.64987
		33.88	25.4386		33.88	6.67506
		33.9	24.5614		33.9	6.95214
		33.92	24.7563		33.92	7.53149
		33.94	25.5361		33.94	7.60705
		33.96	25.3411		33.96	8.13602
		33.98	24.4639		33.98	9.29471
		34	25.0487		34	9.94962
		34.02	26.6082		34.02	11.2594
		34.04	26.4133		34.04	12.3426
		34.06	24.4639		34.06	12.4433
		34.08	24.0741		34.08	12.5441
		34.1	23.8791		34.1	12.8715
		34.12	24.269		34.12	12.9975
		34.14	26.6082		34.14	12.3678
		34.16	26.4133		34.16	11.5869
		34.18	25.9259		34.18	11.0831
		34.2	26.3158		34.2	10.0756
		34.22	24.4639		34.22	9.16877
		34.24	24.5614		34.24	8.48866
		34.26	25.6335		34.26	7.65743
		34.28	26.6082		34.28	6.85139
		34.3	26.1209		34.3	6.54912
		34.32	26.1209		34.32	6.24685
		34.34	25.731		34.34	5.49118
		34.36	23.9766		34.36	5.81864
		34.38	25.0487		34.38	5.96977
		34.4	24.7563		34.4	6.04534
		34.42	26.3158		34.42	5.56675
		34.44	26.2183		34.44	5.81864
		34.46	23.2944		34.46	5.99496
		34.48	23.3918		34.48	5.89421
		34.5	24.6589		34.5	6.39798
		34.52	24.0741		34.52	6.90176
		34.54	24.9513		34.54	6.77582
		34.56	24.8538		34.56	7.45592
		34.58	25.2437		34.58	8.03526
		34.6	23.1969		34.6	8.46348
		34.62	23.0994		34.62	9.14358
		34.64	23.002		34.64	9.3199
		34.66	23.3918		34.66	10.0504
		34.68	23.4893		34.68	10.1763
		34.7	24.6589		34.7	10.7557
		34.72	25.0487		34.72	10.8564
		34.74	25.3411		34.74	12.267
		34.76	25.1462		34.76	12.8967
		34.78	23.9766		34.78	12.7456
		34.8	23.3918		34.8	12.8463
		34.82	25.4386		34.82	13.2494
		34.84	24.269		34.84	13.3249
		34.86	23.2944		34.86	13.7531
		34.88	24.4639		34.88	14.4081
		34.9	25.1462		34.9	14.3577
		34.92	23.4893		34.92	14.0302
		34.94	24.0741		34.94	13.6524
		34.96	25.3411		34.96	12.9723
		34.98	25.5361		34.98	12.4433
		35	25.4386		35	12.393
		35.02	24.5614		35.02	12.3678
		35.04	25.8285		35.04	12.1662
		35.06	25.8285		35.06	12.1159
		35.08	24.4639		35.08	12.8463
		35.1	24.3665		35.1	12.9975
		35.12	24.5614		35.12	13.728
		35.14	22.807		35.14	14.3829
		35.16	23.1969		35.16	15.7431
		35.18	23.2944		35.18	16.1461
		35.2	24.7563		35.2	16.4735
		35.22	23.4893		35.22	16.5743
		35.24	25.0487		35.24	15.8942
		35.26	23.6842		35.26	13.8287
		35.28	24.6589		35.28	12.5189
		35.3	23.1969		35.3	12.1914
		35.32	23.1969		35.32	10.9824
		35.34	24.8538		35.34	10.2267
		35.36	24.6589		35.36	9.59698
		35.38	23.8791		35.38	8.81612
		35.4	23.5867		35.4	9.21914
		35.42	22.9045		35.42	9.69773
		35.44	20.6628		35.44	9.84887
		35.46	23.6842		35.46	11.2091
		35.48	23.1969		35.48	12.0655
		35.5	22.9045		35.5	12.8967
		35.52	21.8324		35.52	15.34
		35.54	24.9513		35.54	16.5743
		35.56	24.0741		35.56	16.8514
		35.58	23.1969		35.58	18.539
		35.6	23.6842		35.6	20.1008
		35.62	23.3918		35.62	19.5718
		35.64	21.7349		35.64	18.539
		35.66	23.002		35.66	17.5567
		35.68	22.5146		35.68	15.7934
		35.7	23.4893		35.7	14.005
		35.72	23.0994		35.72	12.267
		35.74	25.4386		35.74	10.8312
		35.76	25.0487		35.76	9.44584
		35.78	22.807		35.78	7.78338
		35.8	22.1248		35.8	7.12846
		35.82	24.0741		35.82	6.77582
		35.84	22.807		35.84	6.77582
		35.86	24.0741		35.86	6.77582
		35.88	23.8791		35.88	7.55668
		35.9	24.4639		35.9	7.02771
		35.92	22.5146		35.92	7.0529
		35.94	21.4425		35.94	7.5063
		35.96	21.6374		35.96	7.98489
		35.98	22.3197		35.98	7.5063
		36	21.6374		36	7.25441
		36.02	22.1248		36.02	7.58186
		36.04	21.4425		36.04	7.733
		36.06	21.7349		36.06	7.40554
		36.08	21.9298		36.08	6.62469
		36.1	20.5653		36.1	6.02015
		36.12	21.1501		36.12	5.86902
		36.14	21.0526		36.14	5.96977
		36.16	21.7349		36.16	5.61713
		36.18	21.9298		36.18	5.31486
		36.2	22.3197		36.2	5.36524
		36.22	23.9766		36.22	4.78589
		36.24	24.4639		36.24	5.03778
		36.26	23.3918		36.26	5.03778
		36.28	21.6374		36.28	4.63476
		36.3	22.7096		36.3	4.68514
		36.32	20.078		36.32	5.16373
		36.34	21.0526		36.34	4.78589
		36.36	21.4425		36.36	4.96222
		36.38	22.5146		36.38	5.08816
		36.4	21.9298		36.4	5.34005
		36.42	22.0273		36.42	5.44081
		36.44	21.1501		36.44	5.21411
		36.46	23.3918		36.46	5.9194
		36.48	23.0994		36.48	6.12091
		36.5	22.1248		36.5	6.57431
		36.52	23.002		36.52	6.92695
		36.54	20.9552		36.54	7.12846
		36.56	22.1248		36.56	7.60705
		36.58	23.5867		36.58	7.93451
		36.6	21.345		36.6	8.38791
		36.62	21.2476		36.62	9.0932
		36.64	19.3957		36.64	9.24433
		36.66	19.883		36.66	9.92443
		36.68	21.4425		36.68	10.5542
		36.7	22.1248		36.7	10.932
		36.72	23.7817		36.72	11.2343
		36.74	21.7349		36.74	10.8312
		36.76	22.4171		36.76	10.9068
		36.78	22.7096		36.78	10.5793
		36.8	21.9298		36.8	10.4534
		36.82	20.4678		36.82	10.7809
		36.84	19.2982		36.84	10.529
		36.86	20.7602		36.86	9.42065
		36.88	21.1501		36.88	9.3199
		36.9	19.9805		36.9	9.21914
		36.92	22.7096		36.92	9.14358
		36.94	21.4425		36.94	9.52141
		36.96	20.4678		36.96	9.14358
		36.98	20.1754		36.98	9.94962
		37	19.2008		37	9.49622
		37.02	21.7349		37.02	8.89169
		37.04	21.54		37.04	8.61461
		37.06	21.8324		37.06	7.88413
		37.08	21.4425		37.08	7.63224
		37.1	19.2008		37.1	6.77582
		37.12	22.0273		37.12	5.89421
		37.14	20.6628		37.14	4.93703
		37.16	19.7856		37.16	4.93703
		37.18	19.883		37.18	4.60957
		37.2	20.7602		37.2	4.48363
		37.22	20.8577		37.22	4.38287
		37.24	19.9805		37.24	4.3073
		37.26	19.883		37.26	4.60957
		37.28	21.7349		37.28	4.45844
		37.3	21.2476		37.3	3.72796
		37.32	20.3704		37.32	3.72796
		37.34	20.5653		37.34	4.48363
		37.36	20.078		37.36	4.58438
		37.38	20.9552		37.38	4.50882
		37.4	21.9298		37.4	4.71033
		37.42	20.7602		37.42	4.83627
		37.44	19.2008		37.44	4.38287
		37.46	20.6628		37.46	4.40806
		37.48	18.2261		37.48	4.73552
		37.5	18.9084		37.5	4.48363
		37.52	19.4932		37.52	3.92947
		37.54	20.7602		37.54	4.43325
		37.56	20.2729		37.56	4.63476
		37.58	19.3957		37.58	3.95466
		37.6	21.54		37.6	4.05542
		37.62	19.2008		37.62	4.38287
		37.64	19.9805		37.64	4.48363
		37.66	19.4932		37.66	4.55919
		37.68	18.8109		37.68	4.65995
		37.7	20.5653		37.7	4.76071
		37.72	17.154		37.72	5.16373
		37.74	18.7135		37.74	4.96222
		37.76	19.5906		37.76	4.83627
		37.78	18.8109		37.78	5.41562
		37.8	20.1754		37.8	5.59194
		37.82	19.883		37.82	5.84383
		37.84	19.4932		37.84	6.32242
		37.86	19.1033		37.86	6.57431
		37.88	19.4932		37.88	5.96977
		37.9	19.3957		37.9	6.42317
		37.92	19.6881		37.92	6.27204
		37.94	18.616		37.94	5.71788
		37.96	18.5185		37.96	5.86902
		37.98	20.6628		37.98	5.94458
		38	19.2008		38	5.6927
		38.02	20.3704		38.02	5.86902
		38.04	19.9805		38.04	6.04534
		38.06	21.0526		38.06	6.1461
		38.08	19.2982		38.08	5.81864
		38.1	18.9084		38.1	5.66751
		38.12	20.2729		38.12	6.04534
		38.14	19.2008		38.14	6.32242
		38.16	18.7135		38.16	6.5995
		38.18	18.3236		38.18	5.9194
		38.2	19.4932		38.2	5.66751
		38.22	17.7388		38.22	5.96977
		38.24	17.5439		38.24	6.29723
		38.26	17.9337		38.26	6.87657
		38.28	19.5906		38.28	7.30479
		38.3	18.4211		38.3	7.48111
		38.32	18.9084		38.32	7.733
		38.34	18.4211		38.34	7.53149
		38.36	18.1287		38.36	7.55668
		38.38	20.3704		38.38	8.11083
		38.4	19.2008		38.4	8.21159
		38.42	19.2008		38.42	8.06045
		38.44	19.1033		38.44	8.48866
		38.46	19.2008		38.46	7.75819
		38.48	17.7388		38.48	7.07809
		38.5	20.8577		38.5	6.90176
		38.52	19.2008		38.52	6.54912
		38.54	18.0312		38.54	5.9194
		38.56	19.4932		38.56	5.86902
		38.58	19.5906		38.58	5.86902
		38.6	21.345		38.6	5.21411
		38.62	21.1501		38.62	5.16373
		38.64	20.7602		38.64	4.76071
		38.66	19.7856		38.66	4.88665
		38.68	17.3489		38.68	5.06297
		38.7	19.2982		38.7	4.96222
		38.72	18.7135		38.72	4.71033
		38.74	19.6881		38.74	4.63476
		38.76	18.4211		38.76	4.28212
		38.78	19.5906		38.78	4.38287
		38.8	17.9337		38.8	4.68514
		38.82	18.4211		38.82	4.81108
		38.84	19.5906		38.84	5.03778
		38.86	19.2008		38.86	5.28967
		38.88	19.2982		38.88	5.23929
		38.9	19.2008		38.9	5.51637
		38.92	18.8109		38.92	5.56675
		38.94	19.7856		38.94	6.27204
		38.96	17.4464		38.96	7.15365
		38.98	18.0312		38.98	7.0529
		39	19.0058		39	6.34761
		39.02	19.7856		39.02	6.24685
		39.04	17.8363		39.04	5.94458
		39.06	16.6667		39.06	5.76826
		39.08	19.883		39.08	5.18892
		39.1	16.8616		39.1	5.13854
		39.12	17.7388		39.12	5.26448
		39.14	17.7388		39.14	5.01259
		39.16	18.8109		39.16	4.93703
		39.18	17.5439		39.18	5.06297
		39.2	17.8363		39.2	5.08816
		39.22	19.2982		39.22	4.73552
		39.24	19.0058		39.24	5.01259
		39.26	16.7641		39.26	5.26448
		39.28	17.9337		39.28	5.46599
		39.3	19.5906		39.3	5.56675
		39.32	17.8363		39.32	5.56675
		39.34	17.5439		39.34	5.81864
		39.36	17.2515		39.36	6.34761
		39.38	19.4932		39.38	6.22166
		39.4	18.3236		39.4	5.74307
		39.42	17.8363		39.42	6.49874
		39.44	18.616		39.44	6.70025
		39.46	18.4211		39.46	6.22166
		39.48	17.4464		39.48	6.5995
		39.5	16.8616		39.5	7.15365
		39.52	19.5906		39.52	7.65743
		39.54	18.616		39.54	7.85894
		39.56	18.9084		39.56	7.70781
		39.58	19.9805		39.58	7.83375
		39.6	19.2008		39.6	9.11839
		39.62	17.2515		39.62	9.64736
		39.64	18.2261		39.64	9.92443
		39.66	17.154		39.66	10.0504
		39.68	17.5439		39.68	10.0504
		39.7	19.5906		39.7	10.1511
		39.72	19.5906		39.72	9.62217
		39.74	17.7388		39.74	8.94207
		39.76	19.5906		39.76	8.08564
		39.78	18.1287		39.78	7.75819
		39.8	16.7641		39.8	7.17884
		39.82	18.0312		39.82	6.44836
		39.84	17.154		39.84	6.1461
		39.86	16.7641		39.86	5.61713
		39.88	17.9337		39.88	4.86146
		39.9	19.2008		39.9	4.76071
		39.92	17.2515		39.92	4.86146
		39.94	16.2768		39.94	4.98741
		39.96	17.9337		39.96	5.01259
		39.98	18.616		39.98	4.81108
		40	19.883		40	4.98741
