# Supplementary material for: Micro-optical elements from optical-quality ZIF-62 hybrid glasses by hot imprinting
Source: Nat Commun. 2024 Jun 13;15:5079. doi: 10.1038/s41467-024-49428-1 (PMC11176310; doi:10.1038/s41467-024-49428-1)
Supplement: Supplementary file 3 — Source Data [file 41467_2024_49428_MOESM3_ESM.zip › Source data/Figure_3.xlsx]

## Sheet: Fig.3a
	Specular UV/vis
		SLS			agZIF-62
		Wavelenght (nm)	Specular transmittance (%)		Wavelenght (nm)	Specular transmittance (%)
		800	89.6308		800	90.2311
		799	89.6275		799	88.6809
		798	89.7294		798	88.6382
		797	89.6215		797	88.6068
		796	89.5627		796	88.5514
		795	89.6053		795	88.5588
		794	89.6329		794	88.579
		793	89.6414		793	88.5805
		792	89.6486		792	88.5806
		791	89.7683		791	88.5747
		790	89.6698		790	88.5366
		789	89.6326		789	88.4923
		788	89.6596		788	88.5133
		787	89.5993		787	88.5086
		786	89.6749		786	88.4839
		785	89.5904		785	88.5953
		784	89.6556		784	88.5285
		783	89.6929		783	88.4807
		782	89.6183		782	88.4773
		781	89.664		781	88.5107
		780	89.7084		780	88.5267
		779	89.6261		779	88.4823
		778	89.7104		778	88.4781
		777	89.7257		777	88.445
		776	89.5935		776	88.4381
		775	89.7241		775	88.4806
		774	89.7312		774	88.4599
		773	89.6912		773	88.4516
		772	89.7483		772	88.4682
		771	89.7695		771	88.4728
		770	89.7306		770	88.4362
		769	89.7148		769	88.4092
		768	89.7632		768	88.4037
		767	89.728		767	88.4368
		766	89.7289		766	88.4139
		765	89.7325		765	88.4431
		764	89.6887		764	88.359
		763	89.7735		763	88.4148
		762	89.7373		762	88.4154
		761	89.7554		761	88.3878
		760	89.7611		760	88.337
		759	89.7541		759	88.3644
		758	89.7417		758	88.3589
		757	89.7745		757	88.3734
		756	89.7673		756	88.3288
		755	89.7609		755	88.3352
		754	89.6757		754	88.3354
		753	89.787		753	88.3075
		752	89.8072		752	88.3358
		751	89.7713		751	88.3478
		750	89.8163		750	88.315
		749	89.8046		749	88.3546
		748	89.8124		748	88.2984
		747	89.7638		747	88.3255
		746	89.7654		746	88.2794
		745	89.8317		745	88.2992
		744	89.7634		744	88.2838
		743	89.7804		743	88.2935
		742	89.7942		742	88.2743
		741	89.7843		741	88.2923
		740	89.8352		740	88.2267
		739	89.8062		739	88.249
		738	89.8222		738	88.2456
		737	89.836		737	88.2516
		736	89.8022		736	88.2412
		735	89.8006		735	88.2401
		734	89.8101		734	88.2352
		733	89.8354		733	88.2188
		732	89.8258		732	88.1831
		731	89.864		731	88.1825
		730	89.8585		730	88.1894
		729	89.8584		729	88.1769
		728	89.8868		728	88.1733
		727	89.8225		727	88.1782
		726	89.8621		726	88.1844
		725	89.8633		725	88.1499
		724	89.8542		724	88.1319
		723	89.8636		723	88.1433
		722	89.8796		722	88.1746
		721	89.8791		721	88.137
		720	89.8921		720	88.1129
		719	89.8632		719	88.156
		718	89.804		718	88.102
		717	89.8601		717	88.0916
		716	89.8718		716	88.0906
		715	89.8989		715	88.0811
		714	89.8706		714	88.094
		713	89.9097		713	88.0539
		712	89.9051		712	88.072
		711	89.9118		711	88.0839
		710	89.8737		710	88.0764
		709	89.8988		709	88.0275
		708	89.9034		708	88.051
		707	89.8522		707	88.0402
		706	89.9267		706	88.0095
		705	89.9071		705	88.0211
		704	89.8906		704	87.991
		703	89.921		703	88.0127
		702	89.9115		702	88.0035
		701	89.9315		701	88.0098
		700	89.9356		700	87.9929
		699	89.9125		699	87.9614
		698	89.9232		698	87.9711
		697	89.9449		697	87.9736
		696	89.9301		696	87.922
		695	89.9239		695	87.9574
		694	89.9184		694	87.9383
		693	89.955		693	87.9235
		692	89.9386		692	87.9301
		691	89.9219		691	87.9213
		690	89.9518		690	87.9185
		689	89.9341		689	87.8998
		688	89.9189		688	87.9096
		687	89.9632		687	87.8824
		686	89.9568		686	87.8857
		685	89.9416		685	87.8827
		684	89.9804		684	87.8836
		683	89.9672		683	87.8625
		682	89.9624		682	87.8702
		681	89.9894		681	87.8601
		680	89.9399		680	87.8567
		679	90.0015		679	87.8611
		678	89.9638		678	87.8291
		677	89.9733		677	87.8438
		676	89.9766		676	87.8114
		675	89.9726		675	87.8211
		674	89.9773		674	87.7786
		673	89.947		673	87.798
		672	89.9537		672	87.7895
		671	89.9689		671	87.7813
		670	89.9639		670	87.7844
		669	89.9806		669	87.7807
		668	89.9831		668	87.7552
		667	90.0177		667	87.7577
		666	90.0015		666	87.7343
		665	90.0019		665	87.7276
		664	90.0016		664	87.7333
		663	89.9987		663	87.6887
		662	89.9926		662	87.7044
		661	89.9737		661	87.6957
		660	89.9766		660	87.7016
		659	89.9798		659	87.6992
		658	89.9931		658	87.673
		657	90.0019		657	87.6509
		656	89.9886		656	87.6657
		655	89.9932		655	87.6526
		654	89.9981		654	87.6627
		653	90.0179		653	87.6407
		652	90.0026		652	87.622
		651	89.9954		651	87.6029
		650	90.0143		650	87.6242
		649	90.0165		649	87.5968
		648	90.01		648	87.5897
		647	89.998		647	87.5963
		646	90.0045		646	87.5598
		645	89.9981		645	87.5662
		644	90.0177		644	87.5519
		643	90.0144		643	87.5451
		642	90.0023		642	87.5467
		641	90.0133		641	87.5279
		640	90.0266		640	87.5237
		639	90.0402		639	87.5257
		638	90.0326		638	87.4983
		637	90.0065		637	87.4861
		636	90.0248		636	87.4814
		635	90.0408		635	87.4697
		634	90.0211		634	87.4537
		633	90.0553		633	87.4588
		632	90.0135		632	87.4445
		631	90.032		631	87.436
		630	90.0492		630	87.4175
		629	90.0646		629	87.4001
		628	90.0703		628	87.3896
		627	90.0478		627	87.3877
		626	90.042		626	87.365
		625	90.0693		625	87.3684
		624	90.0348		624	87.3537
		623	90.0306		623	87.363
		622	90.0515		622	87.318
		621	90.0669		621	87.331
		620	90.0745		620	87.314
		619	90.0702		619	87.2912
		618	90.0727		618	87.2819
		617	90.0921		617	87.273
		616	90.0734		616	87.2505
		615	90.0935		615	87.2268
		614	90.0907		614	87.2289
		613	90.0821		613	87.1917
		612	90.0951		612	87.1951
		611	90.0938		611	87.1362
		610	90.1124		610	87.1527
		609	90.0823		609	87.1226
		608	90.0917		608	87.1154
		607	90.1025		607	87.0923
		606	90.1238		606	87.0841
		605	90.0976		605	87.0776
		604	90.0998		604	87.048
		603	90.1069		603	87.0504
		602	90.1213		602	87.0257
		601	90.116		601	87.0113
		600	90.1033		600	87.0028
		599	90.1225		599	86.99
		598	90.1166		598	86.9723
		597	90.0973		597	86.9608
		596	90.1026		596	86.9312
		595	90.1231		595	86.9065
		594	90.1097		594	86.8867
		593	90.1114		593	86.8707
		592	90.1223		592	86.8275
		591	90.1105		591	86.8176
		590	90.1061		590	86.7961
		589	90.1287		589	86.7692
		588	90.1059		588	86.7596
		587	90.1185		587	86.7165
		586	90.1219		586	86.7139
		585	90.136		585	86.6555
		584	90.1145		584	86.6313
		583	90.1384		583	86.612
		582	90.1428		582	86.5809
		581	90.1573		581	86.5443
		580	90.1307		580	86.542
		579	90.1407		579	86.4674
		578	90.1397		578	86.4668
		577	90.154		577	86.4481
		576	90.1341		576	86.4188
		575	90.1445		575	86.3377
		574	90.1522		574	86.3593
		573	90.1214		573	86.3093
		572	90.1365		572	86.282
		571	90.1449		571	86.251
		570	90.1464		570	86.1849
		569	90.1633		569	86.1376
		568	90.1331		568	86.1077
		567	90.1528		567	86.0702
		566	90.1619		566	86.033
		565	90.1574		565	85.9917
		564	90.1641		564	85.942
		563	90.1462		563	85.8996
		562	90.1633		562	85.8651
		561	90.1517		561	85.8288
		560	90.1455		560	85.7895
		559	90.1354		559	85.7595
		558	90.164		558	85.7192
		557	90.1647		557	85.6837
		556	90.176		556	85.6431
		555	90.1802		555	85.5975
		554	90.1588		554	85.5426
		553	90.1591		553	85.5201
		552	90.1629		552	85.4858
		551	90.1421		551	85.4399
		550	90.1699		550	85.3826
		549	90.1383		549	85.3575
		548	90.1633		548	85.2999
		547	90.1489		547	85.2789
		546	90.1679		546	85.238
		545	90.163		545	85.2144
		544	90.1633		544	85.1486
		543	90.1593		543	85.1088
		542	90.1564		542	85.1069
		541	90.1638		541	85.0851
		540	90.1634		540	85.0572
		539	90.1148		539	85.0106
		538	90.1566		538	84.9835
		537	90.1604		537	84.9409
		536	90.1685		536	84.9202
		535	90.1847		535	84.8733
		534	90.1735		534	84.8486
		533	90.1787		533	84.8178
		532	90.184		532	84.7697
		531	90.1747		531	84.7355
		530	90.1673		530	84.7161
		529	90.1756		529	84.6631
		528	90.1697		528	84.6854
		527	90.1842		527	84.6653
		526	90.1471		526	84.6467
		525	90.1677		525	84.6179
		524	90.1548		524	84.6082
		523	90.1407		523	84.5956
		522	90.1663		522	84.5696
		521	90.1693		521	84.5532
		520	90.1329		520	84.5354
		519	90.1093		519	84.5265
		518	90.1196		518	84.5181
		517	90.1167		517	84.4863
		516	90.1806		516	84.4788
		515	90.1592		515	84.4494
		514	90.1395		514	84.4462
		513	90.1535		513	84.442
		512	90.1419		512	84.4215
		511	90.1679		511	84.4109
		510	90.1744		510	84.3949
		509	90.153		509	84.372
		508	90.1576		508	84.3658
		507	90.1701		507	84.3419
		506	90.2004		506	84.3294
		505	90.1415		505	84.314
		504	90.1541		504	84.3028
		503	90.1583		503	84.2883
		502	90.1505		502	84.2607
		501	90.1577		501	84.2424
		500	90.1558		500	84.2349
		499	90.1447		499	84.2194
		498	90.1329		498	84.1931
		497	90.1264		497	84.1706
		496	90.1445		496	84.1569
		495	90.1612		495	84.138
		494	90.1292		494	84.1193
		493	90.1308		493	84.0913
		492	90.1328		492	84.0744
		491	90.1276		491	84.0471
		490	90.1538		490	84.019
		489	90.1413		489	83.994
		488	90.1338		488	83.983
		487	90.1387		487	83.9644
		486	90.1562		486	83.9598
		485	90.145		485	83.9143
		484	90.14		484	83.9027
		483	90.1474		483	83.8648
		482	90.1289		482	83.8463
		481	90.1224		481	83.8221
		480	90.142		480	83.7896
		479	90.1309		479	83.763
		478	90.1172		478	83.7199
		477	90.1395		477	83.7021
		476	90.1148		476	83.657
		475	90.1198		475	83.621
		474	90.157		474	83.5782
		473	90.1141		473	83.5378
		472	90.1372		472	83.5153
		471	90.119		471	83.4428
		470	90.1137		470	83.4235
		469	90.1253		469	83.3755
		468	90.1193		468	83.355
		467	90.1054		467	83.3025
		466	90.1063		466	83.2775
		465	90.1072		465	83.2235
		464	90.095		464	83.196
		463	90.1085		463	83.154
		462	90.0866		462	83.1235
		461	90.086		461	83.0834
		460	90.0846		460	83.0545
		459	90.0922		459	83.0206
		458	90.1012		458	82.9812
		457	90.0835		457	82.9399
		456	90.1108		456	82.9036
		455	90.1062		455	82.8619
		454	90.0907		454	82.8392
		453	90.0874		453	82.7978
		452	90.0859		452	82.7706
		451	90.1057		451	82.7488
		450	90.0738		450	82.6717
		449	90.0695		449	82.6697
		448	90.076		448	82.623
		447	90.0423		447	82.5796
		446	90.057		446	82.5169
		445	90.0395		445	82.4717
		444	90.0794		444	82.4335
		443	90.0649		443	82.3558
		442	90.0615		442	82.3132
		441	90.046		441	82.2897
		440	90.0589		440	82.2355
		439	90.029		439	82.201
		438	90.0525		438	82.1538
		437	90.059		437	82.0916
		436	90.0397		436	82.0281
		435	90.0336		435	81.9611
		434	90.036		434	81.9303
		433	90.035		433	81.8621
		432	90.031		432	81.8168
		431	90.0321		431	81.7853
		430	90.0336		430	81.7046
		429	90.0296		429	81.6521
		428	89.9941		428	81.5667
		427	90.0447		427	81.5192
		426	90.0319		426	81.4592
		425	90.008		425	81.4
		424	90.042		424	81.3216
		423	90.0107		423	81.2246
		422	90.0103		422	81.1804
		421	90.0191		421	81.0957
		420	90.0219		420	81.0402
		419	90.0052		419	80.9645
		418	90.0276		418	80.8667
		417	90.0015		417	80.7844
		416	89.9922		416	80.7086
		415	90.0207		415	80.5826
		414	90.0583		414	80.5468
		413	90.0268		413	80.4581
		412	90.0221		412	80.3542
		411	90.0276		411	80.2434
		410	90.0047		410	80.1508
		409	90.0236		409	80.0774
		408	89.9987		408	79.9509
		407	89.9963		407	79.8507
		406	89.9946		406	79.7557
		405	90.0285		405	79.647
		404	89.9853		404	79.5384
		403	89.983		403	79.4019
		402	89.9885		402	79.3124
		401	90.0093		401	79.2064
		400	89.9578		400	79.1162
		399	89.9543		399	78.9836
		398	89.9596		398	78.9197
		397	89.9324		397	78.8319
		396	89.9545		396	78.7513
		395	89.9494		395	78.645
		394	89.9374		394	78.6039
		393	89.9052		393	78.4983
		392	89.9292		392	78.4499
		391	89.8682		391	78.3803
		390	89.8842		390	78.3041
		389	89.8903		389	78.2356
		388	89.8354		388	78.1584
		387	89.8434		387	78.0307
		386	89.7984		386	77.9608
		385	89.7565		385	77.8846
		384	89.7229		384	77.7881
		383	89.6863		383	77.6802
		382	89.719		382	77.5769
		381	89.7231		381	77.4682
		380	89.6765		380	77.3553
		379	89.6874		379	77.2492
		378	89.6673		378	77.1838
		377	89.6626		377	77.1115
		376	89.662		376	77.0245
		375	89.7001		375	76.9631
		374	89.7028		374	77.7507
		373	89.7176		373	77.6504
		372	89.7317		372	77.5458
		371	89.7277		371	77.4902
		370	89.709		370	77.3321
		369	89.6714		369	77.2624
		368	89.6971		368	77.0613
		367	89.6741		367	77.0291
		366	89.6685		366	76.801
		365	89.6488		365	76.6842
		364	89.6032		364	76.5061
		363	89.614		363	76.2952
		362	89.6012		362	76.0739
		361	89.547		361	75.9171
		360	89.5137		360	75.7218
		359	89.4853		359	75.4365
		358	89.445		358	75.1203
		357	89.4014		357	74.8316
		356	89.3618		356	74.5495
		355	89.3335		355	74.232
		354	89.2811		354	73.8225
		353	89.2093		353	73.4054
		352	89.1589		352	73.0683
		351	89.0833		351	72.6998
		350	89.016		350	72.5213
		349	88.9539		349	72.4113
		348	88.7861		348	72.2278
		347	88.723		347	72.0459
		346	88.6254		346	71.7561
		345	88.515		345	71.4377
		344	88.4171		344	71.0915
		343	88.249		343	70.6109
		342	88.1452		342	70.0319
		341	87.9961		341	69.4887
		340	87.8427		340	68.8737
		339	88.2667		339	68.2396
		338	88.0887		338	67.5086
		337	87.8595		337	66.8687
		336	87.6837		336	65.9746
		335	87.3991		335	65.0349
		334	87.1883		334	64.024
		333	86.8906		333	63.0463
		332	86.5462		332	62.1902
		331	86.2344		331	61.3895
		330	85.8016		330	60.9068
		329	85.3668		329	60.5039
		328	84.9589		328	60.1324
		327	84.4636		327	59.7718
		326	83.9847		326	59.1495
		325	83.3765		325	58.3636
		324	82.8311		324	57.3222
		323	82.2695		323	56.1178
		322	81.4921		322	54.7075
		321	80.8849		321	53.3816
		320	80.1215		320	51.9527
		319	79.2897		319	50.8111
		318	78.3753		318	49.9819
		317	77.5386		317	49.4749
		316	76.523		316	49.1774
		315	75.4886		315	48.9639
		314	74.3465		314	48.6603
		313	73.2597		313	48.3011
		312	71.9854		312	47.8586
		311	70.7126		311	47.3603
		310	69.3666		310	46.7102
		309	67.9034		309	46.0788
		308	66.423		308	45.4349
		307	64.844		307	44.783
		306	63.1929		306	44.1461
		305	61.5377		305	43.4828
		304	59.7071		304	42.9166
		303	57.8581		303	42.4485
		302	55.9483		302	42.089
		301	53.9944		301	41.6895
		300	51.9743		300	40.9996
		299	49.983		299	39.8991
		298	47.8626		298	38.1835
		297	45.7426		297	35.4669
		296	43.6069		296	31.4297
		295	41.4035		295	25.4735
		294	39.2355		294	17.7047
		293	37.0437		293	9.56738
		292	34.9163		292	3.5771
		291	32.7349		291	0.80734
		290	30.607		290	0.11249
		289	28.5203		289	0.03427
		288	26.4766		288	0.03047
		287	24.4812		287	0.02995
		286	22.5895		286	0.02963
		285	20.7218		285	0.02912
		284	18.9436		284	0.02838
		283	17.256		283	0.02777
		282	15.6469		282	0.02744
		281	14.1202		281	0.02755
		280	12.7117		280	0.02748
		279	11.3956		279	0.02743
		278	10.1589		278	0.02759
		277	9.04908		277	0.02735
		276	8.00463		276	0.02723
		275	7.05909		275	0.02718
		274	6.20209		274	0.02744
		273	5.42859		273	0.02732
		272	4.72916		272	0.02735
		271	4.10819		271	0.02718
		270	3.55677		270	0.02731
		269	3.06933		269	0.02732
		268	2.64464		268	0.02723
		267	2.26724		267	0.02727
		266	1.93589		266	0.0272
		265	1.65287		265	0.02749
		264	1.40784		264	0.02749
		263	1.19838		263	0.02761
		262	1.0145		262	0.02753
		261	0.86191		261	0.02755
		260	0.7306		260	0.02765
		259	0.6174		259	0.02778
		258	0.5244		258	0.02779
		257	0.44451		257	0.02754
		256	0.37679		256	0.02757
		255	0.31953		255	0.02762
		254	0.2716		254	0.02757
		253	0.23154		253	0.02747
		252	0.19759		252	0.02762
		251	0.16858		251	0.02743
		250	0.1466		250	0.02759
		249	0.12644		249	0.02749
		248	0.109		248	0.02748
		247	0.09534		247	0.02764
		246	0.08373		246	0.02768
		245	0.07463		245	0.02762
		244	0.06698		244	0.02766
		243	0.06068		243	0.02792
		242	0.05417		242	0.02773
		241	0.04962		241	0.02791
		240	0.04616		240	0.02788
		239	0.04319		239	0.028
		238	0.04033		238	0.02797
		237	0.03867		237	0.02805
		236	0.03712		236	0.02785
		235	0.03588		235	0.0274
		234	0.03478		234	0.02742
		233	0.03377		233	0.02634
		232	0.03344		232	0.02549
		231	0.03309		231	0.0248
		230	0.03291		230	0.02408
		229	0.03223		229	0.0232
		228	0.03213		228	0.02304
		227	0.03214		227	0.02265
		226	0.03195		226	0.02263
		225	0.03187		225	0.02224
		224	0.03216		224	0.02244
		223	0.0319		223	0.0224
		222	0.03181		222	0.02237
		221	0.03181		221	0.02254
		220	0.03189		220	0.02246
		219	0.03184		219	0.02288
		218	0.03185		218	0.02292
		217	0.03218		217	0.02303
		216	0.03199		216	0.0228
		215	0.0318		215	0.02307
		214	0.03198		214	0.02311
		213	0.03187		213	0.0236
		212	0.03199		212	0.02338
		211	0.03197		211	0.02377
		210	0.03207		210	0.02394
		209	0.03171		209	0.02403
		208	0.03218		208	0.02381
		207	0.0319		207	0.02405
		206	0.03229		206	0.02421
		205	0.03226		205	0.02444
		204	0.03236		204	0.02437
		203	0.03246		203	0.02444
		202	0.03254		202	0.02449
		201	0.03227		201	0.02429
		200	0.03205		200	0.02434

## Sheet: Fig.3b
	UV/vis/NIR total transmittance and diffuse reflectance
		agZIF-62 (380 µm), total transmittance			crystalline ZIF-62, diffuse reflectance
		Wavelenght (nm)	Relative intensity (%)		Wavelenght (nm)	Relative intensity (%)
		2500	72.3185		2500	62.5289
		2499	73.4583		2499	62.1039
		2498	73.6242		2498	62.8011
		2497	73.5886		2497	62.7341
		2496	74.796		2496	61.9596
		2495	76.8685		2495	62.7413
		2494	75.6971		2494	62.7051
		2493	73.6456		2493	62.2127
		2492	74.4525		2492	62.8899
		2491	75.8757		2491	62.3774
		2490	74.2972		2490	62.1692
		2489	75.6211		2489	61.5909
		2488	74.2903		2488	62.5972
		2487	74.0059		2487	62.5346
		2486	75.1262		2486	62.1531
		2485	75.9931		2485	62.0335
		2484	73.3955		2484	62.694
		2483	75.7897		2483	61.5405
		2482	73.7947		2482	61.9615
		2481	72.9019		2481	61.1841
		2480	71.0033		2480	61.9651
		2479	73.2203		2479	61.054
		2478	70.7574		2478	60.4494
		2477	72.3327		2477	60.0511
		2476	72.3277		2476	59.588
		2475	69.3472		2475	58.4886
		2474	66.3762		2474	57.6383
		2473	67.6099		2473	56.129
		2472	64.3824		2472	55.817
		2471	63.6097		2471	54.182
		2470	57.7632		2470	52.6508
		2469	54.4656		2469	51.6999
		2468	50.1734		2468	49.395
		2467	44.0106		2467	47.9477
		2466	39.4715		2466	44.8776
		2465	33.7498		2465	42.8617
		2464	26.3527		2464	40.4418
		2463	20.677		2463	38.5089
		2462	18.3534		2462	36.2187
		2461	17.0126		2461	34.9191
		2460	16.76		2460	34.2653
		2459	17.795		2459	34.1972
		2458	19.8135		2458	34.0174
		2457	21.8476		2457	36.573
		2456	22.8521		2456	37.6275
		2455	24.0693		2455	39.0138
		2454	24.1982		2454	39.5504
		2453	24.3256		2453	39.6489
		2452	21.6916		2452	38.0489
		2451	17.8601		2451	36.6572
		2450	15.0752		2450	34.8235
		2449	15.8298		2449	33.6774
		2448	13.6172		2448	32.7888
		2447	14.7227		2447	32.7954
		2446	17.2903		2446	33.7591
		2445	19.8879		2445	35.8129
		2444	22.9375		2444	38.0068
		2443	27.3718		2443	41.3458
		2442	31.0836		2442	43.8131
		2441	36.9554		2441	47.259
		2440	40.8249		2440	48.6859
		2439	45.8085		2439	51.2936
		2438	50.5425		2438	52.4941
		2437	51.9911		2437	53.8355
		2436	55.3119		2436	55.2851
		2435	58.1368		2435	55.8601
		2434	60.116		2434	56.5827
		2433	60.9953		2433	57.311
		2432	62.9763		2432	57.7397
		2431	64.7584		2431	58.5599
		2430	64.5787		2430	59.0736
		2429	67.1944		2429	60.6282
		2428	68.789		2428	60.8842
		2427	67.2564		2427	60.7075
		2426	69.6017		2426	61.5236
		2425	70.7837		2425	61.8942
		2424	70.4745		2424	62.3477
		2423	73.083		2423	63.0918
		2422	73.4223		2422	62.9407
		2421	73.3308		2421	63.3686
		2420	74.999		2420	63.8516
		2419	75.4851		2419	64.011
		2418	76.3902		2418	64.8468
		2417	77.6573		2417	64.857
		2416	75.9446		2416	65.3421
		2415	77.1193		2415	65.5515
		2414	78.3638		2414	65.1381
		2413	77.3545		2413	65.8489
		2412	77.4325		2412	65.6488
		2411	76.7333		2411	66.0628
		2410	77.8728		2410	65.3568
		2409	76.0471		2409	65.6279
		2408	76.3852		2408	64.8367
		2407	75.2649		2407	64.5907
		2406	74.7112		2406	64.6661
		2405	74.6312		2405	64.4022
		2404	73.331		2404	63.7571
		2403	71.7659		2403	63.5485
		2402	71.6639		2402	63.1287
		2401	71.4887		2401	63.2259
		2400	70.7619		2400	63.3011
		2399	69.7904		2399	62.6505
		2398	70.3341		2398	62.5095
		2397	68.8624		2397	62.2063
		2396	68.7017		2396	61.8382
		2395	66.7855		2395	61.4918
		2394	65.4069		2394	60.6407
		2393	62.77		2393	59.5423
		2392	60.0072		2392	58.361
		2391	56.287		2391	56.6295
		2390	50.9907		2390	54.5641
		2389	45.6193		2389	52.0144
		2388	39.9821		2388	48.8511
		2387	34.9593		2387	46.5225
		2386	31.0689		2386	44.238
		2385	27.2495		2385	41.544
		2384	26.6397		2384	40.215
		2383	26.2387		2383	38.9002
		2382	26.9355		2382	38.2543
		2381	26.8305		2381	38.8692
		2380	27.3956		2380	39.1587
		2379	29.3188		2379	39.9423
		2378	29.9556		2378	40.8129
		2377	30.723		2377	41.7462
		2376	32.0466		2376	42.0352
		2375	32.3042		2375	42.9887
		2374	34.1784		2374	43.684
		2373	35.5942		2373	44.7494
		2372	37.3127		2372	45.303
		2371	39.3271		2371	45.9862
		2370	42.5648		2370	46.8738
		2369	44.8529		2369	48.1994
		2368	47.5354		2368	48.8863
		2367	49.9		2367	49.9984
		2366	52.4714		2366	51.3131
		2365	54.6858		2365	52.1447
		2364	56.9522		2364	53.2247
		2363	58.4954		2363	54.0432
		2362	61.2106		2362	54.7119
		2361	62.3177		2361	55.5821
		2360	63.0825		2360	56.4016
		2359	65.3128		2359	56.9622
		2358	66.22		2358	57.7809
		2357	66.7411		2357	58.3123
		2356	68.44		2356	58.7921
		2355	69.6624		2355	58.7544
		2354	69.4361		2354	59.1362
		2353	70.6824		2353	59.1858
		2352	71.5261		2352	59.4421
		2351	71.3058		2351	59.3065
		2350	71.4565		2350	59.7953
		2349	71.6		2349	59.5421
		2348	71.9324		2348	59.3055
		2347	71.4861		2347	59.4169
		2346	72.3111		2346	59.3577
		2345	71.2944		2345	59.4218
		2344	70.8568		2344	59.0999
		2343	70.2191		2343	59.2831
		2342	68.7267		2342	58.8228
		2341	68.6238		2341	58.5486
		2340	68.0937		2340	58.048
		2339	66.6259		2339	57.471
		2338	66.1142		2338	56.8735
		2337	65.0439		2337	56.7924
		2336	65.0215		2336	56.284
		2335	64.3808		2335	55.9692
		2334	64.8444		2334	55.8149
		2333	64.3294		2333	55.591
		2332	63.5416		2332	55.5133
		2331	63.4943		2331	55.9807
		2330	63.1804		2330	55.3167
		2329	61.545		2329	55.1094
		2328	60.3169		2328	54.573
		2327	59.2564		2327	53.9644
		2326	58.2431		2326	53.1354
		2325	57.4842		2325	52.2884
		2324	57.0181		2324	51.2964
		2323	56.9964		2323	50.5183
		2322	57.4076		2322	50.2135
		2321	57.928		2321	49.8958
		2320	59.4517		2320	50.0361
		2319	60.2101		2319	50.4218
		2318	62.3868		2318	51.1594
		2317	63.7922		2317	51.797
		2316	62.8371		2316	52.1601
		2315	63.7035		2315	52.4647
		2314	62.7022		2314	52.1032
		2313	62.3512		2313	51.602
		2312	60.4383		2312	50.6546
		2311	57.4175		2311	49.6875
		2310	55.4362		2310	48.3646
		2309	52.0389		2309	47.0356
		2308	49.28		2308	45.848
		2307	48.0453		2307	44.3843
		2306	46.1588		2306	43.3657
		2305	45.8447		2305	42.5172
		2304	45.3083		2304	42.7259
		2303	45.5954		2303	42.676
		2302	45.5827		2302	42.882
		2301	45.6701		2301	43.9849
		2300	45.9322		2300	44.6241
		2299	46.4051		2299	45.5621
		2298	46.5934		2298	46.2365
		2297	48.3156		2297	46.9305
		2296	48.4807		2296	47.4448
		2295	49.9955		2295	47.4475
		2294	50.5721		2294	48.4856
		2293	51.0479		2293	49.0415
		2292	52.1633		2292	49.1998
		2291	50.6657		2291	48.7223
		2290	50.8938		2290	48.3173
		2289	48.4602		2289	47.5615
		2288	45.5971		2288	46.8257
		2287	43.7627		2287	45.5577
		2286	40.0367		2286	44.6045
		2285	35.955		2285	42.8568
		2284	32.4071		2284	41.8787
		2283	29.2079		2283	39.5699
		2282	27.5581		2282	38.1844
		2281	24.4344		2281	37.3327
		2280	23.2461		2280	36.5619
		2279	24.2558		2279	36.1329
		2278	24.1622		2278	36.7462
		2277	26.5752		2277	37.212
		2276	30.6562		2276	39.1157
		2275	32.1532		2275	40.5991
		2274	38.6318		2274	42.1535
		2273	40.828		2273	43.3929
		2272	45.4979		2272	45.3319
		2271	49.5494		2271	46.2801
		2270	53.316		2270	48.3558
		2269	54.7072		2269	49.1142
		2268	59.6639		2268	50.8734
		2267	61.8371		2267	51.8246
		2266	61.3844		2266	52.5939
		2265	64.3414		2265	53.9324
		2264	64.4726		2264	53.5497
		2263	64.4163		2263	53.368
		2262	64.7047		2262	53.5156
		2261	61.843		2261	52.7878
		2260	61.2201		2260	52.856
		2259	59.6155		2259	53.2656
		2258	58.5753		2258	52.2636
		2257	58.7055		2257	51.7644
		2256	56.4855		2256	51.744
		2255	56.6524		2255	51.5972
		2254	55.0206		2254	51.207
		2253	54.6218		2253	50.9584
		2252	52.9636		2252	50.5534
		2251	51.9353		2251	49.3233
		2250	50.3817		2250	49.1805
		2249	48.4007		2249	48.503
		2248	47.0977		2248	47.5872
		2247	47.7997		2247	47.8228
		2246	48.6693		2246	48.2584
		2245	51.1279		2245	49.8176
		2244	53.7388		2244	51.1589
		2243	58.1102		2243	53.5586
		2242	60.9423		2242	55.4293
		2241	65.689		2241	57.0295
		2240	68.2916		2240	59.5337
		2239	70.6536		2239	60.9568
		2238	72.628		2238	62.4871
		2237	75.0282		2237	62.9782
		2236	76.3978		2236	64.3319
		2235	78.1338		2235	64.7469
		2234	79.0438		2234	65.3967
		2233	80.9473		2233	65.7348
		2232	81.4094		2232	66.1333
		2231	80.9276		2231	66.28
		2230	81.3906		2230	66.8287
		2229	81.3423		2229	67.04
		2228	83.0287		2228	67.0631
		2227	82.1192		2227	67.1044
		2226	82.263		2226	66.8386
		2225	82.0303		2225	66.9436
		2224	81.3494		2224	67.1095
		2223	81.921		2223	66.3812
		2222	82.5045		2222	66.54
		2221	81.3776		2221	65.9858
		2220	82.3846		2220	65.2397
		2219	81.6244		2219	64.266
		2218	81.358		2218	63.8504
		2217	82.1838		2217	63.0408
		2216	80.3801		2216	62.2746
		2215	80.6836		2215	62.5129
		2214	80.6261		2214	61.8075
		2213	80.0388		2213	61.8603
		2212	80.2423		2212	62.0258
		2211	80.7655		2211	62.685
		2210	81.2411		2210	63.4732
		2209	82.1274		2209	63.7252
		2208	82.6122		2208	64.5464
		2207	80.8903		2207	65.7068
		2206	81.6989		2206	66.3424
		2205	82.1615		2205	67.2537
		2204	82.9899		2204	67.3034
		2203	81.9357		2203	68.3831
		2202	82.0283		2202	68.835
		2201	82.6962		2201	69.6414
		2200	83.364		2200	70.1181
		2199	83.4003		2199	70.652
		2198	83.4432		2198	71.2205
		2197	83.1552		2197	71.4495
		2196	83.4255		2196	72.0643
		2195	83.9568		2195	72.5827
		2194	83.77		2194	72.9958
		2193	83.7601		2193	72.8184
		2192	84.1477		2192	72.966
		2191	83.4275		2191	73.1382
		2190	83.2643		2190	73.0775
		2189	83.1873		2189	72.6587
		2188	82.2324		2188	72.7203
		2187	82.0909		2187	72.1369
		2186	82.0586		2186	71.7247
		2185	80.3953		2185	70.8592
		2184	78.9637		2184	70.3875
		2183	78.3914		2183	69.4733
		2182	77.2045		2182	68.3238
		2181	76.0444		2181	67.0868
		2180	74.9386		2180	66.4191
		2179	73.7993		2179	65.523
		2178	72.4667		2178	64.5401
		2177	71.1849		2177	63.8147
		2176	69.4006		2176	62.6816
		2175	68.462		2175	61.731
		2174	67.3784		2174	61.1085
		2173	66.5431		2173	60.7028
		2172	66.1641		2172	60.1838
		2171	64.7378		2171	60.5506
		2170	65.8234		2170	60.7399
		2169	65.9985		2169	61.1323
		2168	65.8705		2168	61.3149
		2167	66.24		2167	61.6151
		2166	65.8215		2166	61.1872
		2165	65.6553		2165	60.8853
		2164	65.8234		2164	60.364
		2163	64.8542		2163	59.7247
		2162	64.8467		2162	59.2914
		2161	64.9668		2161	58.6787
		2160	64.7147		2160	59.5041
		2159	65.4938		2159	59.4047
		2158	65.4744		2158	60.0992
		2157	66.8561		2157	60.9556
		2156	67.5284		2156	62.3449
		2155	68.4885		2155	63.2595
		2154	68.7035		2154	64.3058
		2153	70.4302		2153	65.3291
		2152	70.8168		2152	66.9071
		2151	71.3383		2151	67.0235
		2150	73.1693		2150	68.1316
		2149	72.4207		2149	68.6403
		2148	73.9583		2148	69.4256
		2147	75.734		2147	70.237
		2146	75.2384		2146	70.8348
		2145	75.1177		2145	71.388
		2144	76.9664		2144	72.8597
		2143	77.5437		2143	73.2411
		2142	78.9811		2142	73.99
		2141	79.9838		2141	75.6479
		2140	79.9222		2140	76.5361
		2139	80.6168		2139	77.3944
		2138	81.0958		2138	78.1163
		2137	82.937		2137	79.052
		2136	83.5308		2136	78.7854
		2135	83.4841		2135	79.2197
		2134	84.102		2134	79.3945
		2133	83.8884		2133	79.6369
		2132	84.5858		2132	79.6779
		2131	85.3496		2131	80.0608
		2130	84.2412		2130	80.6164
		2129	85.1093		2129	80.8999
		2128	86.9458		2128	81.0941
		2127	84.6713		2127	81.6962
		2126	85.6944		2126	81.6762
		2125	84.9846		2125	82.265
		2124	85.6373		2124	82.4136
		2123	85.2686		2123	82.4895
		2122	86.1114		2122	82.9067
		2121	85.3401		2121	82.4227
		2120	86.9601		2120	82.8173
		2119	86.6489		2119	82.8069
		2118	86.2428		2118	82.6886
		2117	86.7968		2117	82.7101
		2116	87.2275		2116	82.6382
		2115	87.716		2115	82.423
		2114	87.4967		2114	82.9438
		2113	86.3242		2113	82.8455
		2112	87.4166		2112	82.8216
		2111	87.7937		2111	83.203
		2110	88.318		2110	83.394
		2109	88.0358		2109	83.4667
		2108	87.8272		2108	83.287
		2107	87.7593		2107	83.2826
		2106	88.1503		2106	83.489
		2105	87.8456		2105	83.2847
		2104	88.4227		2104	83.71
		2103	87.9491		2103	83.8656
		2102	88.949		2102	83.8896
		2101	88.1293		2101	84.0992
		2100	88.6049		2100	84.1193
		2099	88.2685		2099	84.184
		2098	88.5647		2098	84.4839
		2097	89.3612		2097	83.9877
		2096	88.478		2096	83.7013
		2095	88.738		2095	83.2018
		2094	88.107		2094	83.0299
		2093	89.3198		2093	82.3874
		2092	88.4628		2092	81.9053
		2091	88.8568		2091	81.1158
		2090	89.0583		2090	80.957
		2089	88.4405		2089	80.6009
		2088	88.3595		2088	80.6578
		2087	88.8917		2087	81.212
		2086	89.7039		2086	81.8547
		2085	89.3963		2085	82.0606
		2084	88.8478		2084	82.9459
		2083	89.3058		2083	83.0206
		2082	88.1932		2082	83.1772
		2081	88.6298		2081	83.2695
		2080	89.0004		2080	82.8945
		2079	88.5184		2079	83.3825
		2078	88.6905		2078	83.4607
		2077	88.8885		2077	83.3196
		2076	88.8147		2076	84.2454
		2075	88.6586		2075	84.676
		2074	89.145		2074	85.1434
		2073	89.2007		2073	85.3093
		2072	88.6938		2072	85.9713
		2071	89.2195		2071	86.2819
		2070	88.8497		2070	86.6267
		2069	88.8197		2069	87.0163
		2068	88.9084		2068	87.1046
		2067	89.3175		2067	87.133
		2066	89.8115		2066	87.2613
		2065	89.1254		2065	87.3178
		2064	88.5846		2064	87.6945
		2063	89.4332		2063	87.4232
		2062	88.9433		2062	87.6269
		2061	89.4127		2061	87.5105
		2060	89.3866		2060	87.7165
		2059	88.9805		2059	87.8212
		2058	89.7434		2058	88.0883
		2057	90.3061		2057	88.1704
		2056	88.9707		2056	87.9951
		2055	89.3494		2055	88.0953
		2054	89.4333		2054	88.3201
		2053	89.0789		2053	88.4836
		2052	88.9585		2052	88.8578
		2051	89.5482		2051	88.5987
		2050	89.3442		2050	89.0468
		2049	89.6702		2049	89.3688
		2048	89.1145		2048	89.3874
		2047	89.1677		2047	89.543
		2046	90.043		2046	89.6263
		2045	89.2628		2045	89.1305
		2044	89.4516		2044	89.6526
		2043	89.4182		2043	89.7552
		2042	89.8439		2042	89.6216
		2041	89.65		2041	89.6243
		2040	89.3922		2040	89.5751
		2039	89.4967		2039	89.3969
		2038	89.3424		2038	89.7128
		2037	89.3813		2037	89.6595
		2036	89.1921		2036	89.5608
		2035	89.4224		2035	89.3248
		2034	89.466		2034	89.5315
		2033	89.2325		2033	89.7442
		2032	90.1609		2032	89.3007
		2031	89.665		2031	89.4669
		2030	89.9475		2030	89.4985
		2029	89.5064		2029	89.3432
		2028	90.1664		2028	89.4719
		2027	89.791		2027	89.7596
		2026	89.0466		2026	89.5321
		2025	89.5656		2025	89.6791
		2024	89.8282		2024	89.5647
		2023	90.0294		2023	89.7543
		2022	89.6206		2022	89.7557
		2021	89.8056		2021	89.7538
		2020	89.8794		2020	89.9402
		2019	89.4936		2019	89.8454
		2018	90.1615		2018	89.8153
		2017	89.7502		2017	89.5678
		2016	89.5198		2016	89.3052
		2015	89.9399		2015	89.4091
		2014	89.4105		2014	89.3707
		2013	89.2912		2013	89.0778
		2012	89.2279		2012	88.8355
		2011	89.5343		2011	88.8577
		2010	89.6181		2010	88.6033
		2009	90.0714		2009	88.4949
		2008	89.6661		2008	88.0788
		2007	89.8279		2007	87.715
		2006	90.156		2006	87.6448
		2005	90.2722		2005	87.3503
		2004	89.6528		2004	87.0335
		2003	89.3571		2003	87.0188
		2002	90.1366		2002	86.7921
		2001	89.2032		2001	86.7969
		2000	89.6824		2000	86.5925
		1999	89.6949		1999	86.7046
		1998	89.3685		1998	86.6575
		1997	89.2201		1997	87.0015
		1996	89.361		1996	86.8982
		1995	89.5635		1995	86.8789
		1994	89.7994		1994	87.2633
		1993	88.9776		1993	87.1393
		1992	89.3873		1992	87.2493
		1991	89.7318		1991	87.3629
		1990	89.5377		1990	87.6629
		1989	89.1601		1989	87.5617
		1988	88.9312		1988	87.6262
		1987	88.8212		1987	87.4954
		1986	89.3444		1986	87.4816
		1985	88.9597		1985	87.3505
		1984	88.962		1984	87.4691
		1983	89.091		1983	87.3505
		1982	89.317		1982	87.1968
		1981	89.1914		1981	87.4385
		1980	89.2728		1980	87.1374
		1979	89.4955		1979	87.4816
		1978	89.1819		1978	87.5844
		1977	89.3354		1977	87.4136
		1976	89.0094		1976	87.5876
		1975	89.3763		1975	87.7385
		1974	89.4637		1974	87.5953
		1973	89.4773		1973	87.914
		1972	89.5978		1972	88.1442
		1971	89.6858		1971	88.16
		1970	89.7483		1970	88.0546
		1969	89.4994		1969	88.2788
		1968	89.7497		1968	88.2396
		1967	89.7398		1967	88.3208
		1966	89.4003		1966	88.353
		1965	89.783		1965	88.4162
		1964	89.1738		1964	88.4625
		1963	89.4986		1963	88.4068
		1962	89.36		1962	88.2358
		1961	89.3199		1961	88.0259
		1960	89.7003		1960	88.0982
		1959	89.9948		1959	88.135
		1958	89.6936		1958	88.0453
		1957	89.6674		1957	87.9293
		1956	89.4122		1956	87.7074
		1955	89.9099		1955	87.6364
		1954	89.5253		1954	87.7575
		1953	89.4301		1953	87.3036
		1952	89.4537		1952	87.582
		1951	89.4581		1951	87.4612
		1950	89.3449		1950	87.3624
		1949	89.2019		1949	87.3637
		1948	89.2905		1948	87.4698
		1947	89.7054		1947	87.2549
		1946	89.2229		1946	87.0091
		1945	89.4013		1945	87.141
		1944	89.1868		1944	86.6752
		1943	88.9119		1943	86.54
		1942	88.5788		1942	86.4032
		1941	88.7089		1941	86.2382
		1940	88.6811		1940	86.0817
		1939	88.43		1939	86.0079
		1938	88.4215		1938	85.894
		1937	88.3813		1937	85.8179
		1936	88.2604		1936	85.5404
		1935	88.2818		1935	85.6662
		1934	88.5368		1934	85.3931
		1933	88.1852		1933	85.3002
		1932	88.097		1932	85.4778
		1931	88.3228		1931	85.5679
		1930	88.3429		1930	85.7126
		1929	87.7412		1929	85.79
		1928	88.39		1928	86
		1927	88.2824		1927	86.1983
		1926	88.3613		1926	86.4001
		1925	88.5337		1925	86.5209
		1924	88.9946		1924	86.6637
		1923	88.346		1923	86.8256
		1922	88.6085		1922	87.0953
		1921	88.6246		1921	87.0314
		1920	88.5972		1920	87.2806
		1919	88.6323		1919	87.4556
		1918	88.6812		1918	87.5533
		1917	88.6074		1917	87.6037
		1916	88.1907		1916	87.4857
		1915	88.0196		1915	87.4871
		1914	88.0483		1914	87.4634
		1913	87.9706		1913	87.1198
		1912	87.9361		1912	87.1446
		1911	87.7076		1911	87.0176
		1910	87.565		1910	87.0069
		1909	87.5568		1909	87.1105
		1908	87.1699		1908	87.005
		1907	87.2367		1907	86.7038
		1906	87.0879		1906	86.7348
		1905	86.9685		1905	86.6181
		1904	87.3775		1904	86.758
		1903	87.2394		1903	86.3729
		1902	86.7583		1902	86.426
		1901	87.2235		1901	86.3712
		1900	87.511		1900	86.0439
		1899	87.4749		1899	85.7153
		1898	87.4835		1898	85.7143
		1897	87.5646		1897	85.1719
		1896	87.7201		1896	84.8761
		1895	87.5516		1895	84.6933
		1894	87.1265		1894	84.4096
		1893	87.6907		1893	84.3459
		1892	87.4856		1892	84.4455
		1891	87.5591		1891	84.6033
		1890	87.8056		1890	84.799
		1889	87.9376		1889	84.9017
		1888	87.8817		1888	85.1327
		1887	88.069		1887	85.3951
		1886	88.2572		1886	85.4722
		1885	88.3364		1885	85.8963
		1884	88.019		1884	86.0664
		1883	88.3146		1883	86.2505
		1882	88.4576		1882	86.2762
		1881	88.5803		1881	86.3912
		1880	89.162		1880	86.6431
		1879	88.8353		1879	86.5828
		1878	88.6853		1878	86.7451
		1877	89.064		1877	86.8669
		1876	88.7537		1876	87.0039
		1875	88.4821		1875	87.0875
		1874	89.0885		1874	86.9978
		1873	88.6689		1873	86.9266
		1872	88.7028		1872	87.0617
		1871	88.688		1871	86.9909
		1870	89.2264		1870	86.8939
		1869	88.8499		1869	86.828
		1868	88.7912		1868	86.7485
		1867	88.6554		1867	86.6615
		1866	88.9116		1866	86.697
		1865	88.6941		1865	86.6448
		1864	88.6295		1864	86.6529
		1863	88.8572		1863	86.4315
		1862	88.8596		1862	86.384
		1861	88.7988		1861	86.4877
		1860	89.0398		1860	86.5647
		1859	88.8286		1859	86.5627
		1858	89.0169		1858	86.7589
		1857	88.8441		1857	86.9977
		1856	89.0235		1856	86.9784
		1855	88.9415		1855	86.8906
		1854	88.9358		1854	86.9974
		1853	89.1393		1853	87.1126
		1852	88.8462		1852	86.8876
		1851	89.2396		1851	86.8693
		1850	88.7735		1850	86.7182
		1849	88.8208		1849	86.4508
		1848	88.8033		1848	86.0438
		1847	88.5193		1847	85.6464
		1846	88.5562		1846	85.4497
		1845	88.634		1845	85.023
		1844	88.5007		1844	84.8512
		1843	88.7162		1843	84.7433
		1842	88.664		1842	84.5264
		1841	88.6433		1841	84.5487
		1840	88.5848		1840	84.3618
		1839	88.4981		1839	84.426
		1838	88.5704		1838	84.2379
		1837	88.3926		1837	84.1019
		1836	88.3432		1836	84.0652
		1835	88.247		1835	84.2169
		1834	88.5029		1834	83.995
		1833	88.7764		1833	84.0632
		1832	88.3486		1832	83.9235
		1831	88.6143		1831	84.0065
		1830	88.5871		1830	83.6967
		1829	88.4429		1829	83.6838
		1828	88.9037		1828	83.6798
		1827	88.6247		1827	83.5912
		1826	88.452		1826	83.452
		1825	88.4591		1825	83.6758
		1824	88.8085		1824	83.4486
		1823	88.5535		1823	83.5941
		1822	88.5211		1822	83.6397
		1821	88.3954		1821	83.6412
		1820	88.4371		1820	83.6609
		1819	88.4859		1819	83.601
		1818	88.2847		1818	83.3691
		1817	88.3166		1817	83.1535
		1816	88.1225		1816	82.8437
		1815	88.0905		1815	82.6398
		1814	87.7538		1814	82.4406
		1813	87.9466		1813	82.2854
		1812	87.9377		1812	82.2749
		1811	87.7391		1811	82.3423
		1810	87.9833		1810	82.2733
		1809	87.8431		1809	82.1571
		1808	87.6063		1808	82.0955
		1807	87.8686		1807	81.9174
		1806	87.7866		1806	81.9264
		1805	87.6338		1805	81.8918
		1804	87.7762		1804	81.7835
		1803	87.5901		1803	81.7677
		1802	87.6627		1802	81.9904
		1801	87.9148		1801	82.0434
		1800	88.0703		1800	82.2437
		1799	88.0383		1799	82.4444
		1798	88.2705		1798	82.4886
		1797	88.2536		1797	82.8472
		1796	88.1446		1796	83.066
		1795	88.4194		1795	83.4134
		1794	88.2076		1794	83.6927
		1793	88.5852		1793	84.0339
		1792	88.4662		1792	84.2933
		1791	88.431		1791	84.4394
		1790	88.2484		1790	84.6644
		1789	88.5967		1789	84.7614
		1788	88.6003		1788	84.7312
		1787	88.556		1787	84.5342
		1786	88.2982		1786	84.535
		1785	88.5298		1785	84.4733
		1784	88.364		1784	84.2854
		1783	88.4991		1783	84.3615
		1782	88.6027		1782	84.4912
		1781	88.5534		1781	84.5406
		1780	88.6357		1780	84.6186
		1779	88.4581		1779	84.832
		1778	88.681		1778	84.7686
		1777	88.6463		1777	84.771
		1776	88.3606		1776	84.6897
		1775	88.3683		1775	84.5395
		1774	88.2356		1774	84.1409
		1773	88.031		1773	83.6593
		1772	87.7655		1772	83.0432
		1771	87.5272		1771	82.4342
		1770	87.3121		1770	82.0537
		1769	87.5661		1769	81.7516
		1768	87.3634		1768	81.4253
		1767	87.5204		1767	81.2977
		1766	87.4731		1766	81.3431
		1765	87.6036		1765	81.3119
		1764	87.3869		1764	81.3472
		1763	87.4758		1763	81.0368
		1762	87.3719		1762	81.0982
		1761	87.2361		1761	80.8004
		1760	87.271		1760	80.4726
		1759	86.8648		1759	80.0827
		1758	86.7823		1758	79.9284
		1757	86.7967		1757	79.7421
		1756	86.726		1756	79.6119
		1755	86.8763		1755	79.7032
		1754	86.6226		1754	79.7434
		1753	86.9368		1753	79.9184
		1752	87.0683		1752	80.1762
		1751	86.963		1751	80.543
		1750	87.564		1750	80.8261
		1749	87.4967		1749	81.1403
		1748	87.6431		1748	81.4419
		1747	87.8		1747	81.4711
		1746	87.6956		1746	81.4504
		1745	87.7737		1745	81.3177
		1744	87.6119		1744	81.0629
		1743	87.4519		1743	80.755
		1742	87.1926		1742	80.3017
		1741	87.3783		1741	80.047
		1740	87.3594		1740	80.0038
		1739	87.6548		1739	80.2167
		1738	87.6473		1738	80.6156
		1737	87.6904		1737	80.9742
		1736	88.1216		1736	81.3182
		1735	88.0616		1735	81.8405
		1734	88.1265		1734	82.0759
		1733	88.3229		1733	82.1457
		1732	88.4544		1732	82.3186
		1731	88.3617		1731	82.3681
		1730	88.2947		1730	82.2729
		1729	88.2921		1729	82.2481
		1728	88.3686		1728	81.982
		1727	88.2192		1727	81.7218
		1726	88.2368		1726	81.5413
		1725	88.0246		1725	81.3431
		1724	87.8814		1724	81.1983
		1723	87.6762		1723	80.9804
		1722	87.5388		1722	80.8057
		1721	87.3424		1721	80.6431
		1720	87.1756		1720	80.3717
		1719	86.8877		1719	80.0583
		1718	86.8126		1718	79.8238
		1717	86.5051		1717	79.3102
		1716	86.4265		1716	78.763
		1715	86.1166		1715	78.2798
		1714	85.7931		1714	77.5704
		1713	85.7323		1713	77.2093
		1712	85.6005		1712	76.7954
		1711	85.484		1711	76.6978
		1710	85.6297		1710	76.5647
		1709	85.6098		1709	76.5783
		1708	85.6518		1708	76.6807
		1707	86.0626		1707	76.7155
		1706	85.9747		1706	76.7265
		1705	86.0381		1705	76.6099
		1704	86.0026		1704	76.5898
		1703	85.807		1703	76.414
		1702	85.7749		1702	76.1688
		1701	85.6356		1701	76.208
		1700	85.7029		1700	76.1952
		1699	85.3351		1699	76.2101
		1698	85.1345		1698	76.2844
		1697	84.9049		1697	76.2743
		1696	84.618		1696	76.2867
		1695	84.2446		1695	76.1156
		1694	83.8361		1694	75.9489
		1693	83.6064		1693	75.5329
		1692	83.2345		1692	75.2163
		1691	82.6432		1691	74.8721
		1690	82.3463		1690	74.3776
		1689	81.901		1689	73.9015
		1688	81.5709		1688	73.3311
		1687	81.2182		1687	72.829
		1686	80.7578		1686	72.5005
		1685	80.559		1685	72.2818
		1684	80.2115		1684	72.2652
		1683	80.3783		1683	72.4304
		1682	80.5997		1682	72.8129
		1681	80.5372		1681	72.9749
		1680	80.7476		1680	73.1045
		1679	80.9449		1679	73.0269
		1678	80.87		1678	73.0141
		1677	80.941		1677	73.1774
		1676	80.8502		1676	73.4741
		1675	80.9276		1675	73.8715
		1674	80.8598		1674	74.4383
		1673	81.1427		1673	75.0355
		1672	81.3013		1672	75.4727
		1671	81.4675		1671	75.7059
		1670	81.454		1670	75.759
		1669	81.3849		1669	75.6031
		1668	81.0944		1668	75.4933
		1667	80.4194		1667	75.1231
		1666	80.2285		1666	74.6703
		1665	79.8045		1665	74.1486
		1664	79.4603		1664	73.7588
		1663	79.0941		1663	73.2009
		1662	78.7431		1662	72.9628
		1661	78.6449		1661	72.8102
		1660	78.2215		1660	72.7089
		1659	77.5629		1659	72.5103
		1658	76.5716		1658	71.7892
		1657	75.0196		1657	70.9205
		1656	72.7678		1656	69.3614
		1655	70.398		1655	67.3251
		1654	67.7972		1654	65.1808
		1653	65.4923		1653	63.0908
		1652	63.5305		1652	61.3763
		1651	62.0756		1651	60.4143
		1650	61.4302		1650	59.8536
		1649	60.7328		1649	59.7471
		1648	60.5408		1648	59.9017
		1647	60.6019		1647	60.1344
		1646	60.8132		1646	60.385
		1645	60.9477		1645	60.5709
		1644	61.4439		1644	60.8475
		1643	61.902		1643	61.0045
		1642	62.6809		1642	61.4707
		1641	63.2025		1641	61.8528
		1640	63.8432		1640	62.3629
		1639	64.4342		1639	62.7815
		1638	65.0106		1638	63.1878
		1637	65.2767		1637	63.5298
		1636	65.5361		1636	63.7322
		1635	65.2003		1635	63.7391
		1634	64.7527		1634	63.6485
		1633	63.5404		1633	63.2056
		1632	61.953		1632	62.5325
		1631	59.8807		1631	61.4547
		1630	57.7056		1630	60.1693
		1629	55.3613		1629	58.7315
		1628	54.0396		1628	57.437
		1627	53.6452		1627	56.6775
		1626	54.7469		1626	56.7394
		1625	57.2342		1625	57.7847
		1624	60.6985		1624	59.7897
		1623	64.8033		1623	62.629
		1622	68.8919		1622	65.9511
		1621	72.9072		1621	69.4264
		1620	76.0827		1620	72.6618
		1619	78.8608		1619	75.5094
		1618	81.0917		1618	77.9487
		1617	82.7599		1617	79.8525
		1616	84.0665		1616	81.514
		1615	85.0825		1615	82.784
		1614	85.8328		1614	83.7995
		1613	86.5059		1613	84.723
		1612	87.1079		1612	85.4001
		1611	87.4371		1611	86.0563
		1610	87.726		1610	86.5867
		1609	88.0787		1609	87.1083
		1608	88.4052		1608	87.4866
		1607	88.5832		1607	87.9635
		1606	88.7439		1606	88.2461
		1605	88.7906		1605	88.6181
		1604	88.9285		1604	88.8058
		1603	89.0259		1603	89.0329
		1602	89.106		1602	89.3424
		1601	89.301		1601	89.5061
		1600	89.2411		1600	89.7087
		1599	89.5053		1599	90.001
		1598	89.4483		1598	90.3017
		1597	89.6197		1597	90.5941
		1596	89.5335		1596	90.8453
		1595	89.5433		1595	91.1064
		1594	89.7892		1594	91.2883
		1593	89.6746		1593	91.4453
		1592	89.9513		1592	91.5532
		1591	90.0401		1591	91.6711
		1590	90.2111		1590	91.8381
		1589	90.0633		1589	91.9688
		1588	89.9847		1588	91.9904
		1587	90.0497		1587	92.1372
		1586	90.1495		1586	92.2224
		1585	90.1834		1585	92.3353
		1584	90.139		1584	92.3704
		1583	90.1701		1583	92.3735
		1582	90.2207		1582	92.5043
		1581	90.2738		1581	92.5904
		1580	90.3414		1580	92.5841
		1579	90.2946		1579	92.5996
		1578	90.2177		1578	92.7373
		1577	90.3872		1577	92.768
		1576	90.3005		1576	92.7771
		1575	90.3686		1575	92.8366
		1574	90.4389		1574	92.8884
		1573	90.4254		1573	92.9411
		1572	90.5722		1572	93.0051
		1571	90.4183		1571	93.022
		1570	90.382		1570	92.9799
		1569	90.5208		1569	93.0909
		1568	90.4024		1568	93.097
		1567	90.4334		1567	93.0885
		1566	90.5216		1566	93.1513
		1565	90.5474		1565	93.2031
		1564	90.4963		1564	93.1628
		1563	90.5678		1563	93.2722
		1562	90.3798		1562	93.2935
		1561	90.4023		1561	93.3495
		1560	90.3986		1560	93.3432
		1559	90.6096		1559	93.3683
		1558	90.4574		1558	93.4106
		1557	90.6362		1557	93.3957
		1556	90.5152		1556	93.373
		1555	90.6025		1555	93.4378
		1554	90.5349		1554	93.467
		1553	90.5299		1553	93.3761
		1552	90.607		1552	93.4064
		1551	90.5318		1551	93.4587
		1550	90.6518		1550	93.4144
		1549	90.5796		1549	93.4753
		1548	90.4514		1548	93.4609
		1547	90.4839		1547	93.5187
		1546	90.5892		1546	93.4257
		1545	90.4813		1545	93.4517
		1544	90.5576		1544	93.4889
		1543	90.6373		1543	93.48
		1542	90.531		1542	93.4826
		1541	90.6105		1541	93.5546
		1540	90.6431		1540	93.5319
		1539	90.5629		1539	93.4852
		1538	90.5221		1538	93.5055
		1537	90.5117		1537	93.5311
		1536	90.5761		1536	93.5082
		1535	90.5397		1535	93.4402
		1534	90.5669		1534	93.5546
		1533	90.5419		1533	93.5054
		1532	90.4208		1532	93.4986
		1531	90.5959		1531	93.568
		1530	90.3889		1530	93.5263
		1529	90.575		1529	93.5804
		1528	90.5845		1528	93.5751
		1527	90.6103		1527	93.6212
		1526	90.602		1526	93.6353
		1525	90.5754		1525	93.5684
		1524	90.5469		1524	93.6626
		1523	90.5018		1523	93.5817
		1522	90.4597		1522	93.6768
		1521	90.5548		1521	93.6995
		1520	90.6952		1520	93.6243
		1519	90.5293		1519	93.6461
		1518	90.6067		1518	93.7255
		1517	90.6507		1517	93.5989
		1516	90.4647		1516	93.6196
		1515	90.6064		1515	93.7165
		1514	90.5121		1514	93.6414
		1513	90.5998		1513	93.6515
		1512	90.5002		1512	93.6399
		1511	90.5291		1511	93.6704
		1510	90.4869		1510	93.566
		1509	90.4367		1509	93.5849
		1508	90.5714		1508	93.5661
		1507	90.567		1507	93.604
		1506	90.5742		1506	93.5251
		1505	90.5102		1505	93.5311
		1504	90.4979		1504	93.5234
		1503	90.5797		1503	93.466
		1502	90.4384		1502	93.5111
		1501	90.5108		1501	93.4476
		1500	90.471		1500	93.4236
		1499	90.5194		1499	93.3815
		1498	90.4965		1498	93.3281
		1497	90.4513		1497	93.3055
		1496	90.4176		1496	93.3082
		1495	90.4041		1495	93.2513
		1494	90.3462		1494	93.2019
		1493	90.4252		1493	93.117
		1492	90.413		1492	93.0987
		1491	90.293		1491	93.0516
		1490	90.3862		1490	92.9625
		1489	90.3695		1489	92.8873
		1488	90.305		1488	92.7973
		1487	90.2841		1487	92.8084
		1486	90.2524		1486	92.8075
		1485	90.2622		1485	92.7727
		1484	90.3205		1484	92.7188
		1483	90.3145		1483	92.7148
		1482	90.4065		1482	92.7536
		1481	90.3291		1481	92.6577
		1480	90.261		1480	92.4884
		1479	90.2693		1479	92.4298
		1478	90.2286		1478	92.3757
		1477	90.2547		1477	92.2782
		1476	90.2704		1476	92.2333
		1475	90.2225		1475	92.1317
		1474	90.2932		1474	91.9546
		1473	90.1178		1473	91.971
		1472	90.2049		1472	91.8317
		1471	90.2679		1471	91.8447
		1470	90.1592		1470	91.785
		1469	90.1525		1469	91.7841
		1468	90.1584		1468	91.7775
		1467	90.1404		1467	91.8572
		1466	90.1275		1466	91.8577
		1465	90.3273		1465	91.8265
		1464	90.2339		1464	91.8193
		1463	90.2644		1463	91.8209
		1462	90.2455		1462	91.8317
		1461	90.237		1461	91.8505
		1460	90.2846		1460	91.8627
		1459	90.1809		1459	91.8704
		1458	90.176		1458	91.7793
		1457	90.174		1457	91.7619
		1456	90.1273		1456	91.7001
		1455	90.0757		1455	91.6446
		1454	90.0933		1454	91.6644
		1453	90.1612		1453	91.4918
		1452	90.1113		1452	91.5182
		1451	90.1139		1451	91.4671
		1450	90.136		1450	91.451
		1449	90.181		1449	91.5903
		1448	90.109		1448	91.613
		1447	90.0728		1447	91.6629
		1446	90.1963		1446	91.7708
		1445	90.1523		1445	91.9029
		1444	90.2121		1444	91.9569
		1443	90.1857		1443	91.9457
		1442	90.1569		1442	92.0866
		1441	90.2508		1441	92.1158
		1440	90.1985		1440	92.1483
		1439	90.2499		1439	92.1176
		1438	90.2088		1438	92.1888
		1437	90.191		1437	92.1257
		1436	90.202		1436	92.0812
		1435	90.1362		1435	92.0931
		1434	90.2481		1434	92.0161
		1433	90.0798		1433	92.0153
		1432	90.1015		1432	92.0256
		1431	90.1936		1431	92.0343
		1430	90.1828		1430	92.0243
		1429	90.0727		1429	91.9991
		1428	90.1787		1428	91.9443
		1427	90.0397		1427	91.9057
		1426	90.0595		1426	91.8854
		1425	90.0652		1425	91.8795
		1424	90.0655		1424	91.7915
		1423	89.9922		1423	91.6792
		1422	89.9403		1422	91.595
		1421	89.8922		1421	91.5371
		1420	90.0545		1420	91.5103
		1419	89.9556		1419	91.4521
		1418	89.8448		1418	91.326
		1417	89.9343		1417	91.3155
		1416	89.9429		1416	91.2961
		1415	89.8473		1415	91.2456
		1414	89.7928		1414	91.1908
		1413	89.8425		1413	91.1421
		1412	89.7328		1412	91.0954
		1411	89.7088		1411	90.971
		1410	89.6315		1410	90.8486
		1409	89.7086		1409	90.7042
		1408	89.6628		1408	90.5601
		1407	89.5821		1407	90.4372
		1406	89.4746		1406	90.2408
		1405	89.2682		1405	90.0836
		1404	89.3414		1404	89.7866
		1403	89.289		1403	89.6696
		1402	89.2143		1402	89.4708
		1401	89.149		1401	89.3041
		1400	89.1935		1400	89.2177
		1399	89.339		1399	89.2276
		1398	89.2438		1398	89.2345
		1397	89.3571		1397	89.3227
		1396	89.3441		1396	89.3737
		1395	89.2673		1395	89.5017
		1394	89.5504		1394	89.5685
		1393	89.3832		1393	89.6423
		1392	89.5178		1392	89.6853
		1391	89.4601		1391	89.6
		1390	89.3674		1390	89.4586
		1389	89.4086		1389	89.2961
		1388	89.2365		1388	89.0633
		1387	89.1484		1387	88.7663
		1386	89.1978		1386	88.5485
		1385	89.0917		1385	88.4065
		1384	89.1948		1384	88.4841
		1383	89.1672		1383	88.6098
		1382	89.2926		1382	88.875
		1381	89.4183		1381	89.1895
		1380	89.4218		1380	89.3896
		1379	89.473		1379	89.482
		1378	89.4604		1378	89.5383
		1377	89.4963		1377	89.5026
		1376	89.4974		1376	89.5252
		1375	89.3785		1375	89.5928
		1374	89.5872		1374	89.7356
		1373	89.5781		1373	89.9126
		1372	89.7898		1372	90.1084
		1371	89.7851		1371	90.3051
		1370	89.7873		1370	90.4683
		1369	89.8671		1369	90.6244
		1368	89.8162		1368	90.6184
		1367	89.9077		1367	90.7015
		1366	89.8939		1366	90.7607
		1365	89.8441		1365	90.7718
		1364	89.8039		1364	90.7665
		1363	89.9242		1363	90.8949
		1362	89.9083		1362	90.9433
		1361	89.8853		1361	91.0327
		1360	89.8494		1360	90.9935
		1359	89.895		1359	91.1687
		1358	89.9398		1358	91.2545
		1357	89.9827		1357	91.3409
		1356	89.9508		1356	91.441
		1355	90.0512		1355	91.4759
		1354	89.8409		1354	91.646
		1353	90.0581		1353	91.7366
		1352	90.1264		1352	91.9327
		1351	90.0916		1351	92.1029
		1350	90.0291		1350	92.2622
		1349	90.2269		1349	92.5029
		1348	90.1315		1348	92.701
		1347	90.216		1347	92.7912
		1346	90.242		1346	92.8966
		1345	90.2292		1345	92.9441
		1344	90.1128		1344	92.9301
		1343	90.1271		1343	92.9269
		1342	90.1556		1342	92.9587
		1341	90.1949		1341	92.9808
		1340	90.207		1340	93.0965
		1339	90.2457		1339	93.1399
		1338	90.2253		1338	93.2753
		1337	90.2763		1337	93.391
		1336	90.3226		1336	93.4364
		1335	90.2271		1335	93.5241
		1334	90.2092		1334	93.4827
		1333	90.2501		1333	93.4599
		1332	90.2867		1332	93.4078
		1331	90.2082		1331	93.3319
		1330	90.1054		1330	93.2599
		1329	90.2278		1329	93.1841
		1328	90.0871		1328	93.1407
		1327	90.2382		1327	93.111
		1326	90.2006		1326	93.1517
		1325	90.2215		1325	93.1708
		1324	90.0932		1324	93.2589
		1323	90.1846		1323	93.2436
		1322	90.1908		1322	93.3678
		1321	90.2108		1321	93.4243
		1320	90.2455		1320	93.4564
		1319	90.3097		1319	93.5079
		1318	90.242		1318	93.557
		1317	90.3546		1317	93.5847
		1316	90.2729		1316	93.5409
		1315	90.2708		1315	93.5169
		1314	90.171		1314	93.5067
		1313	90.2981		1313	93.4651
		1312	90.1382		1312	93.3706
		1311	90.0245		1311	93.2583
		1310	90.1606		1310	93.1469
		1309	90.0372		1309	93.0356
		1308	90.0164		1308	92.8525
		1307	89.9514		1307	92.7266
		1306	89.9175		1306	92.6555
		1305	89.9596		1305	92.6711
		1304	90.0364		1304	92.7801
		1303	90.0579		1303	93.0399
		1302	90.2083		1302	93.2454
		1301	90.181		1301	93.5147
		1300	90.2622		1300	93.7091
		1299	90.233		1299	93.838
		1298	90.255		1298	93.9477
		1297	90.3474		1297	94.0261
		1296	90.3528		1296	94.1019
		1295	90.3746		1295	94.1019
		1294	90.3962		1294	94.104
		1293	90.3696		1293	94.1558
		1292	90.433		1292	94.1043
		1291	90.3562		1291	94.1063
		1290	90.3792		1290	94.1491
		1289	90.3508		1289	94.197
		1288	90.3601		1288	94.1837
		1287	90.359		1287	94.2475
		1286	90.4616		1286	94.2207
		1285	90.4567		1285	94.2897
		1284	90.4252		1284	94.303
		1283	90.4065		1283	94.3069
		1282	90.44		1282	94.3174
		1281	90.433		1281	94.2976
		1280	90.4567		1280	94.2939
		1279	90.4919		1279	94.2951
		1278	90.4066		1278	94.3049
		1277	90.463		1277	94.3008
		1276	90.4104		1276	94.3053
		1275	90.3975		1275	94.2797
		1274	90.3964		1274	94.3128
		1273	90.5054		1273	94.299
		1272	90.3619		1272	94.3175
		1271	90.3933		1271	94.2578
		1270	90.4356		1270	94.2649
		1269	90.3555		1269	94.2742
		1268	90.5016		1268	94.2497
		1267	90.3695		1267	94.2462
		1266	90.3734		1266	94.2046
		1265	90.4007		1265	94.2377
		1264	90.4153		1264	94.2304
		1263	90.4578		1263	94.2599
		1262	90.3371		1262	94.2177
		1261	90.4022		1261	94.1355
		1260	90.4631		1260	94.1715
		1259	90.4089		1259	94.1762
		1258	90.4257		1258	94.1502
		1257	90.3679		1257	94.0884
		1256	90.4322		1256	94.0735
		1255	90.3869		1255	93.9942
		1254	90.3974		1254	93.9706
		1253	90.3849		1253	93.9835
		1252	90.3779		1252	93.894
		1251	90.3796		1251	93.8726
		1250	90.3856		1250	93.8172
		1249	90.4141		1249	93.7718
		1248	90.3902		1248	93.7387
		1247	90.4106		1247	93.6789
		1246	90.3655		1246	93.6149
		1245	90.3873		1245	93.5457
		1244	90.3315		1244	93.4864
		1243	90.4197		1243	93.4433
		1242	90.4018		1242	93.3747
		1241	90.3812		1241	93.2892
		1240	90.4559		1240	93.2731
		1239	90.399		1239	93.2319
		1238	90.3667		1238	93.1649
		1237	90.3945		1237	93.1456
		1236	90.403		1236	93.1312
		1235	90.4293		1235	93.0826
		1234	90.37		1234	93.0956
		1233	90.3949		1233	93.1137
		1232	90.3041		1232	93.1012
		1231	90.3126		1231	93.0626
		1230	90.4237		1230	93.1663
		1229	90.3376		1229	93.1332
		1228	90.3555		1228	93.1741
		1227	90.3178		1227	93.2067
		1226	90.3582		1226	93.199
		1225	90.365		1225	93.2845
		1224	90.3877		1224	93.2739
		1223	90.3423		1223	93.2879
		1222	90.3434		1222	93.3534
		1221	90.3378		1221	93.3714
		1220	90.2761		1220	93.3419
		1219	90.353		1219	93.3846
		1218	90.2988		1218	93.4072
		1217	90.3742		1217	93.3723
		1216	90.3702		1216	93.3865
		1215	90.3091		1215	93.3722
		1214	90.3285		1214	93.4043
		1213	90.3799		1213	93.3761
		1212	90.2419		1212	93.3666
		1211	90.2978		1211	93.3033
		1210	90.2988		1210	93.2635
		1209	90.3281		1209	93.2022
		1208	90.2813		1208	93.1073
		1207	90.325		1207	93.0149
		1206	90.2887		1206	92.8816
		1205	90.265		1205	92.8099
		1204	90.1606		1204	92.6681
		1203	90.278		1203	92.5823
		1202	90.2651		1202	92.4728
		1201	90.2594		1201	92.3631
		1200	90.3507		1200	92.3119
		1199	90.1776		1199	92.2269
		1198	90.2546		1198	92.2024
		1197	90.23		1197	92.2379
		1196	90.2134		1196	92.2668
		1195	90.2878		1195	92.3136
		1194	90.2772		1194	92.3755
		1193	90.2341		1193	92.4577
		1192	90.2635		1192	92.5704
		1191	90.1886		1191	92.6617
		1190	90.3124		1190	92.7287
		1189	90.2391		1189	92.7635
		1188	90.1896		1188	92.808
		1187	90.2317		1187	92.8326
		1186	90.2141		1186	92.8161
		1185	90.2192		1185	92.8219
		1184	90.1919		1184	92.8325
		1183	90.2269		1183	92.8443
		1182	90.2348		1182	92.8749
		1181	90.1138		1181	92.8957
		1180	90.1895		1180	92.9378
		1179	90.2298		1179	92.9453
		1178	90.1891		1178	92.9573
		1177	90.188		1177	92.9949
		1176	90.16		1176	92.9917
		1175	90.2182		1175	92.9788
		1174	90.1715		1174	92.943
		1173	90.1406		1173	92.94
		1172	90.2015		1172	92.9288
		1171	90.1463		1171	92.9194
		1170	90.0818		1170	92.9442
		1169	90.1518		1169	92.9239
		1168	90.1764		1168	92.9128
		1167	90.0991		1167	92.8987
		1166	90.1217		1166	92.92
		1165	90.1326		1165	92.8986
		1164	90.0726		1164	92.888
		1163	90.0861		1163	92.8917
		1162	90.0255		1162	92.8321
		1161	90.0201		1161	92.8278
		1160	89.9992		1160	92.8508
		1159	89.9224		1159	92.8213
		1158	90.004		1158	92.7785
		1157	89.9462		1157	92.7164
		1156	89.9422		1156	92.7166
		1155	89.9008		1155	92.665
		1154	89.9013		1154	92.6049
		1153	89.8848		1153	92.5666
		1152	89.8036		1152	92.4792
		1151	89.8054		1151	92.4282
		1150	89.7431		1150	92.3096
		1149	89.7383		1149	92.1527
		1148	89.6031		1148	91.9158
		1147	89.5373		1147	91.6972
		1146	89.4431		1146	91.4789
		1145	89.366		1145	91.2555
		1144	89.3223		1144	91.0828
		1143	89.2364		1143	90.8954
		1142	89.1915		1142	90.7906
		1141	89.1614		1141	90.7603
		1140	89.1401		1140	90.7896
		1139	89.0495		1139	90.886
		1138	89.1012		1138	90.9828
		1137	89.1017		1137	91.1015
		1136	89.1182		1136	91.1779
		1135	89.098		1135	91.1954
		1134	89.1432		1134	91.307
		1133	89.1651		1133	91.2956
		1132	89.1243		1132	91.2753
		1131	89.1172		1131	91.2755
		1130	89.13		1130	91.1975
		1129	89.0513		1129	91.1924
		1128	89.0689		1128	91.1437
		1127	89.0363		1127	91.063
		1126	88.9913		1126	90.9473
		1125	88.9503		1125	90.7621
		1124	88.7163		1124	90.3701
		1123	88.4472		1123	89.8327
		1122	88.1056		1122	89.0056
		1121	87.7026		1121	88.1466
		1120	87.424		1120	87.309
		1119	87.0917		1119	86.7001
		1118	87.0187		1118	86.3978
		1117	87.0098		1117	86.4062
		1116	87.0952		1116	86.6692
		1115	87.1159		1115	86.9686
		1114	87.2586		1114	87.3004
		1113	87.2961		1113	87.4885
		1112	87.3892		1112	87.6075
		1111	87.3665		1111	87.6177
		1110	87.3414		1110	87.5203
		1109	87.3122		1109	87.5008
		1108	87.4673		1108	87.5617
		1107	87.5187		1107	87.8528
		1106	87.8581		1106	88.3706
		1105	88.2016		1105	89.1318
		1104	88.4385		1104	89.9813
		1103	88.7862		1103	90.8602
		1102	89.0735		1102	91.5986
		1101	89.2957		1101	92.2747
		1100	89.4795		1100	92.7255
		1099	89.5709		1099	93.1281
		1098	89.6464		1098	93.3063
		1097	89.7301		1097	93.4853
		1096	89.7468		1096	93.6097
		1095	89.7828		1095	93.6721
		1094	89.8075		1094	93.6609
		1093	89.7454		1093	93.7293
		1092	89.8113		1092	93.7671
		1091	89.8882		1091	93.7809
		1090	89.8677		1090	93.8674
		1089	89.8296		1089	93.9904
		1088	89.947		1088	94.1252
		1087	89.9257		1087	94.2138
		1086	89.9494		1086	94.2961
		1085	90.0207		1085	94.342
		1084	90.0011		1084	94.3898
		1083	89.9872		1083	94.4447
		1082	90.0931		1082	94.5143
		1081	90.0549		1081	94.5382
		1080	90.1052		1080	94.5695
		1079	90.0241		1079	94.5663
		1078	90.0358		1078	94.5763
		1077	90.0497		1077	94.6135
		1076	90.0561		1076	94.6168
		1075	89.9972		1075	94.642
		1074	90.0084		1074	94.6358
		1073	90.0307		1073	94.6618
		1072	90.0897		1072	94.6618
		1071	90.0342		1071	94.673
		1070	90.0668		1070	94.6893
		1069	90.061		1069	94.6578
		1068	90.0634		1068	94.6951
		1067	90.1116		1067	94.7059
		1066	90.0969		1066	94.6466
		1065	90.1336		1065	94.6897
		1064	90.0667		1064	94.6882
		1063	90.1106		1063	94.6762
		1062	90.1231		1062	94.7463
		1061	90.064		1061	94.7053
		1060	90.0298		1060	94.6821
		1059	90.0495		1059	94.7076
		1058	90.0785		1058	94.712
		1057	90.066		1057	94.6864
		1056	89.9902		1056	94.705
		1055	90.1131		1055	94.672
		1054	89.9843		1054	94.6841
		1053	90.0476		1053	94.6789
		1052	90.01		1052	94.701
		1051	90.0343		1051	94.7062
		1050	90.0853		1050	94.6941
		1049	90.0411		1049	94.721
		1048	90.0143		1048	94.6714
		1047	90.0142		1047	94.6757
		1046	90.0222		1046	94.6791
		1045	90		1045	94.7014
		1044	90.0014		1044	94.6699
		1043	90.0494		1043	94.6787
		1042	90.0116		1042	94.6828
		1041	90.0027		1041	94.66
		1040	89.8894		1040	94.679
		1039	89.9794		1039	94.6861
		1038	90.0189		1038	94.6747
		1037	89.9593		1037	94.6548
		1036	90.0124		1036	94.6671
		1035	90.0307		1035	94.6508
		1034	89.969		1034	94.6439
		1033	89.9195		1033	94.6817
		1032	90.0085		1032	94.6673
		1031	89.9695		1031	94.606
		1030	89.9555		1030	94.6656
		1029	89.9396		1029	94.6522
		1028	89.9536		1028	94.6838
		1027	89.9602		1027	94.6664
		1026	89.9705		1026	94.6442
		1025	89.9076		1025	94.6446
		1024	90.0076		1024	94.6734
		1023	89.9657		1023	94.6634
		1022	89.9565		1022	94.688
		1021	89.9327		1021	94.6349
		1020	89.8731		1020	94.7129
		1019	89.9509		1019	94.6656
		1018	89.8938		1018	94.6864
		1017	89.9469		1017	94.7213
		1016	89.9722		1016	94.6809
		1015	89.8645		1015	94.7341
		1014	90.0375		1014	94.6722
		1013	89.9353		1013	94.686
		1012	89.8492		1012	94.6644
		1011	89.9315		1011	94.6525
		1010	89.9007		1010	94.6747
		1009	89.9161		1009	94.668
		1008	89.9511		1008	94.6619
		1007	89.9313		1007	94.7169
		1006	89.9861		1006	94.6314
		1005	89.8705		1005	94.6417
		1004	89.8821		1004	94.6717
		1003	89.7773		1003	94.626
		1002	89.8785		1002	94.5905
		1001	89.7501		1001	94.6114
		1000	89.6818		1000	94.6263
		999	89.6874		999	94.5655
		998	89.7506		998	94.5655
		997	89.8697		997	94.5236
		996	89.8319		996	94.6192
		995	89.81		995	94.573
		994	89.7381		994	94.6044
		993	89.7868		993	94.6273
		992	89.7673		992	94.6049
		991	89.9136		991	94.5813
		990	89.5888		990	94.5974
		989	89.8468		989	94.5896
		988	89.7026		988	94.6601
		987	89.7888		987	94.7108
		986	89.7661		986	94.6791
		985	89.8728		985	94.705
		984	89.8148		984	94.6776
		983	89.7771		983	94.6931
		982	89.8022		982	94.7215
		981	89.8034		981	94.7084
		980	89.6882		980	94.7589
		979	89.8945		979	94.7369
		978	89.6781		978	94.7723
		977	89.7833		977	94.7799
		976	89.6856		976	94.7473
		975	89.6941		975	94.7779
		974	89.6461		974	94.789
		973	89.6247		973	94.8297
		972	89.7918		972	94.8383
		971	89.7835		971	94.8237
		970	89.6801		970	94.8383
		969	89.7773		969	94.7921
		968	89.8084		968	94.8118
		967	89.6863		967	94.8893
		966	89.8161		966	94.7893
		965	89.7297		965	94.8357
		964	89.6352		964	94.8194
		963	89.6631		963	94.8523
		962	89.8258		962	94.7673
		961	89.748		961	94.875
		960	89.7622		960	94.8027
		959	89.6631		959	94.8835
		958	89.6407		958	94.7531
		957	89.6493		957	94.724
		956	89.6821		956	94.7816
		955	89.8085		955	94.7321
		954	89.4621		954	94.8701
		953	89.7253		953	94.799
		952	89.6459		952	94.775
		951	89.7287		951	94.8601
		950	89.7193		950	94.7501
		949	89.8785		949	94.8394
		948	89.7569		948	94.7773
		947	89.843		947	94.8173
		946	89.6258		946	94.7734
		945	89.7925		945	94.7146
		944	89.8769		944	94.8033
		943	89.7247		943	94.7732
		942	89.6906		942	94.843
		941	89.87		941	94.8514
		940	89.7499		940	94.8681
		939	89.4735		939	94.7723
		938	89.5679		938	94.7565
		937	89.722		937	94.8173
		936	89.6878		936	94.7291
		935	89.8195		935	94.8889
		934	89.665		934	94.7552
		933	89.8602		933	94.8602
		932	89.6694		932	94.749
		931	89.6904		931	94.7902
		930	89.6451		930	94.8267
		929	89.7258		929	94.8164
		928	89.7188		928	94.8167
		927	89.6497		927	94.7914
		926	89.6654		926	94.8031
		925	89.5219		925	94.8327
		924	89.8292		924	94.6669
		923	89.5769		923	94.8449
		922	89.5357		922	94.9117
		921	89.372		921	94.8207
		920	89.3188		920	94.7349
		919	89.8829		919	94.7293
		918	89.6029		918	94.8265
		917	89.4497		917	94.856
		916	89.5307		916	94.7579
		915	89.4157		915	94.8614
		914	89.819		914	94.8029
		913	89.3105		913	94.7447
		912	89.7569		912	94.8475
		911	89.5385		911	94.7024
		910	89.5429		910	94.6989
		909	89.6949		909	94.8943
		908	89.5146		908	94.6725
		907	89.6418		907	95.0015
		906	89.2973		906	94.7926
		905	89.7378		905	94.7541
		904	89.6689		904	94.8131
		903	89.3345		903	95.0787
		902	89.4286		902	94.7012
		901	89.5634		901	94.6849
		900	89.7466		900	94.768
		899	89.5488		899	94.8226
		898	89.1886		898	94.9441
		897	89.7121		897	94.775
		896	89.8033		896	94.694
		895	89.7843		895	94.9655
		894	89.6115		894	94.7429
		893	89.7841		893	94.9305
		892	89.4734		892	94.879
		891	89.1549		891	94.8651
		890	89.3644		890	94.8342
		889	89.7954		889	94.9249
		888	89.264		888	94.8048
		887	89.4451		887	94.9908
		886	89.1451		886	94.8646
		885	89.3841		885	94.8359
		884	89.2583		884	94.8192
		883	89.5541		883	94.6029
		882	88.9637		882	94.9052
		881	89.4081		881	94.8865
		880	89.4615		880	94.8294
		879	89.5203		879	95.153
		878	89.2843		878	94.7586
		877	88.9635		877	94.7991
		876	89.4912		876	94.4787
		875	89.5066		875	94.724
		874	89.8855		874	94.6084
		873	88.8456		873	94.9093
		872	88.9753		872	94.5814
		871	90.4106		871	94.81
		870	89.4894		870	94.8242
		869	89.7387		869	94.6899
		868	88.7814		868	94.5211
		867	88.8622		867	94.7818
		866	89.2352		866	94.9802
		865	89.4158		865	94.6741
		864	90.4192		864	94.5287
		863	90.1754		863	94.4094
		862	89.2735		862	94.5417
		861	88.8612		861	94.541
		860	89.2082		860	94.4879
		859	89.1855		859	95.1557
		858	88.9526		858	94.8536
		857	88.9094		857	94.4917
		856	89.9082		856	94.7579
		855	88.5417		855	93.9687
		854	88.232		854	94.2631
		853	88.9662		853	94.2823
		852	89.8867		852	94.2159
		851	89.6711		851	94.1385
		850	89.2062		850	94.0797
		849	89.1051		849	94.1462
		848	89.3591		848	94.4152
		847	89.0882		847	94.4303
		846	89.231		846	94.378
		845	88.7712		845	94.4969
		844	89.0227		844	94.7165
		843	89.1727		843	94.7329
		842	88.7984		842	94.7846
		841	88.7552		841	94.8375
		840	89.0541		840	95.2903
		839	88.7742		839	94.9852
		838	89.2922		838	95.1228
		837	88.9946		837	94.8119
		836	88.7541		836	94.9715
		835	88.91		835	94.7925
		834	88.9081		834	95.0012
		833	88.9114		833	95.02
		832	88.6032		832	95.1605
		831	89.2104		831	95.4502
		830	89.148		830	95.0335
		829	88.8482		829	94.9891
		828	88.7847		828	95.1947
		827	88.7838		827	95.2368
		826	88.5485		826	95.0028
		825	89.0189		825	95.0926
		824	89.0458		824	95.0448
		823	89.2455		823	95.0185
		822	88.8812		822	95.2417
		821	88.9231		821	95.0659
		820	88.9809		820	94.9761
		819	88.9288		819	95.1031
		818	88.5985		818	95.2435
		817	88.5891		817	95.0558
		816	88.8211		816	94.9196
		815	88.8165		815	95.0225
		814	88.79		814	95.1447
		813	88.786		813	94.9361
		812	88.8048		812	94.9805
		811	88.812		811	95.1691
		810	88.7311		810	95.1734
		809	88.8306		809	95.2533
		808	88.7682		808	95.2294
		807	88.7964		807	95.1528
		806	88.9054		806	95.3917
		805	89.0849		805	95.1308
		804	88.9448		804	95.343
		803	88.6761		803	95.1305
		802	88.77		802	95.2725
		801	88.8959		801	95.402
		800	88.9111		800	95.1792
		799	88.7851		799	95.1627
		798	88.55		798	95.1644
		797	89.0257		797	95.0893
		796	88.8178		796	95.1416
		795	88.8285		795	95.175
		794	88.7263		794	95.106
		793	88.835		793	95.1044
		792	88.6705		792	95.2322
		791	88.4994		791	95.238
		790	88.5499		790	94.9766
		789	88.7202		789	95.0147
		788	88.7307		788	95.1143
		787	88.5027		787	95.2616
		786	88.5276		786	95.2615
		785	88.7327		785	95.2012
		784	88.4626		784	95.1913
		783	88.5855		783	95.0928
		782	88.4995		782	95.1335
		781	88.5726		781	95.1204
		780	88.5058		780	95.2301
		779	88.4207		779	95.2274
		778	88.4131		778	95.141
		777	88.5244		777	95.306
		776	88.6254		776	95.1245
		775	88.7666		775	94.9905
		774	88.3172		774	95.2837
		773	88.5513		773	95.2343
		772	88.648		772	95.2041
		771	88.5252		771	95.1271
		770	88.4357		770	95.151
		769	88.5215		769	95.1556
		768	88.5261		768	95.1821
		767	88.361		767	95.2416
		766	88.6775		766	95.2177
		765	88.3294		765	95.1295
		764	88.425		764	95.3099
		763	88.6686		763	95.2022
		762	88.4885		762	95.1093
		761	88.5485		761	95.241
		760	88.5024		760	95.2489
		759	88.5738		759	95.1836
		758	88.3809		758	95.1675
		757	88.4941		757	95.2053
		756	88.4776		756	95.3307
		755	88.4956		755	95.1607
		754	88.2468		754	95.1144
		753	88.4292		753	95.114
		752	88.4256		752	95.2106
		751	88.4149		751	95.092
		750	88.2871		750	95.0736
		749	88.4112		749	95.2097
		748	88.4285		748	95.067
		747	88.4699		747	95.206
		746	88.4241		746	95.055
		745	88.2928		745	95.2133
		744	88.3794		744	95.0698
		743	88.3126		743	95.1299
		742	88.3431		742	95.1513
		741	88.3486		741	95.1314
		740	88.2806		740	95.1249
		739	88.238		739	95.0893
		738	88.3291		738	95.1612
		737	88.3111		737	95.1593
		736	88.2523		736	95.2258
		735	88.166		735	95.2193
		734	88.0767		734	95.1946
		733	88.2458		733	95.1792
		732	88.1712		732	95.1292
		731	88.2237		731	95.1709
		730	88.1621		730	95.1649
		729	88.2415		729	95.1726
		728	88.1952		728	95.2449
		727	88.1248		727	95.2237
		726	88.2205		726	95.2796
		725	88.1432		725	95.1505
		724	88.0997		724	95.1013
		723	88.0951		723	95.173
		722	88.0758		722	95.2575
		721	88.0597		721	95.1445
		720	88.2211		720	95.2211
		719	88.0587		719	95.1898
		718	88.0935		718	95.2024
		717	88.0976		717	95.1329
		716	88.0356		716	95.2079
		715	87.967		715	95.2204
		714	88.0985		714	95.1313
		713	88.084		713	95.1911
		712	88.0134		712	95.193
		711	88.0107		711	95.1651
		710	87.9815		710	95.2386
		709	88.0468		709	95.1299
		708	87.8633		708	95.1343
		707	88.0187		707	95.1695
		706	88.0026		706	95.1696
		705	87.9541		705	95.1121
		704	87.9702		704	95.2006
		703	87.8133		703	95.2558
		702	87.9841		702	95.1508
		701	87.8688		701	95.1472
		700	87.7494		700	95.1783
		699	87.8356		699	95.1139
		698	87.9082		698	95.1747
		697	87.8033		697	95.1487
		696	87.8184		696	95.1469
		695	87.8381		695	95.1572
		694	87.8037		694	95.1273
		693	87.8092		693	95.0509
		692	87.8145		692	95.172
		691	87.7713		691	95.1138
		690	87.8137		690	95.1571
		689	87.7183		689	95.1732
		688	87.7286		688	95.2007
		687	87.7157		687	95.2181
		686	87.8089		686	95.1852
		685	87.6795		685	95.2432
		684	87.6859		684	95.2367
		683	87.766		683	95.2495
		682	87.7198		682	95.236
		681	87.7053		681	95.2093
		680	87.7044		680	95.2365
		679	87.7074		679	95.2527
		678	87.6753		678	95.2255
		677	87.7271		677	95.2076
		676	87.6886		676	95.1901
		675	87.6504		675	95.2242
		674	87.6415		674	95.2717
		673	87.5955		673	95.2771
		672	87.621		672	95.2512
		671	87.5393		671	95.2593
		670	87.5314		670	95.3089
		669	87.6123		669	95.2387
		668	87.5288		668	95.2646
		667	87.5443		667	95.2371
		666	87.5831		666	95.2108
		665	87.5129		665	95.2515
		664	87.4541		664	95.2618
		663	87.5433		663	95.229
		662	87.4496		662	95.277
		661	87.4765		661	95.2318
		660	87.4829		660	95.2518
		659	87.4101		659	95.2287
		658	87.4299		658	95.2621
		657	87.4096		657	95.251
		656	87.3818		656	95.285
		655	87.3995		655	95.2344
		654	87.3523		654	95.2466
		653	87.3831		653	95.2897
		652	87.4147		652	95.2843
		651	87.3831		651	95.2483
		650	87.3434		650	95.2804
		649	87.3753		649	95.2484
		648	87.3105		648	95.2768
		647	87.3025		647	95.2091
		646	87.2597		646	95.2438
		645	87.2854		645	95.2586
		644	87.2762		644	95.3061
		643	87.2702		643	95.2447
		642	87.262		642	95.2131
		641	87.2083		641	95.2736
		640	87.233		640	95.2433
		639	87.232		639	95.2007
		638	87.2107		638	95.2633
		637	87.2052		637	95.243
		636	87.217		636	95.2605
		635	87.1623		635	95.2575
		634	87.1363		634	95.2206
		633	87.0961		633	95.2299
		632	87.1163		632	95.2542
		631	87.1008		631	95.2381
		630	87.0741		630	95.2506
		629	87.1137		629	95.2443
		628	87.0434		628	95.2641
		627	87.0433		627	95.24
		626	87.0291		626	95.2298
		625	87.0038		625	95.2624
		624	86.9964		624	95.2128
		623	86.9623		623	95.2305
		622	86.9599		622	95.2494
		621	86.9198		621	95.2493
		620	86.9573		620	95.2097
		619	86.9211		619	95.1573
		618	86.9379		618	95.2601
		617	86.8718		617	95.207
		616	86.8302		616	95.241
		615	86.8074		615	95.2543
		614	86.891		614	95.2313
		613	86.8181		613	95.2333
		612	86.7939		612	95.1934
		611	86.7786		611	95.1505
		610	86.7567		610	95.2108
		609	86.7435		609	95.208
		608	86.7042		608	95.1575
		607	86.7093		607	95.175
		606	86.6691		606	95.2154
		605	86.6577		605	95.2138
		604	86.6154		604	95.1977
		603	86.6165		603	95.1735
		602	86.5373		602	95.1958
		601	86.6102		601	95.1788
		600	86.5253		600	95.1793
		599	86.4981		599	95.1452
		598	86.5413		598	95.1618
		597	86.4521		597	95.1646
		596	86.3909		596	95.1392
		595	86.4444		595	95.149
		594	86.3631		594	95.1877
		593	86.3718		593	95.1179
		592	86.3659		592	95.1328
		591	86.3194		591	95.1236
		590	86.3037		590	95.1207
		589	86.263		589	95.1262
		588	86.2378		588	95.0871
		587	86.1818		587	95.158
		586	86.2374		586	95.1368
		585	86.2075		585	95.1255
		584	86.1766		584	95.1197
		583	86.0491		583	95.0899
		582	86.059		582	95.1156
		581	86.0579		581	95.0943
		580	86.095		580	95.0751
		579	86.0336		579	95.0529
		578	85.9611		578	95.0641
		577	86.0103		577	95.1111
		576	85.8925		576	95.0781
		575	85.8688		575	95.1005
		574	85.9096		574	95.0686
		573	85.8781		573	94.9864
		572	85.6776		572	95.0905
		571	85.8008		571	95.0604
		570	85.7435		570	95.0687
		569	85.6926		569	95.0047
		568	85.579		568	95.0381
		567	85.5631		567	95.0867
		566	85.5504		566	95.0409
		565	85.5362		565	95.1056
		564	85.495		564	95.0292
		563	85.4056		563	94.9981
		562	85.4525		562	95.0291
		561	85.4025		561	94.9828
		560	85.367		560	95.0193
		559	85.2966		559	95.0765
		558	85.2968		558	94.9462
		557	85.2314		557	95.0082
		556	85.2379		556	94.9691
		555	85.1225		555	94.9566
		554	85.1482		554	94.959
		553	85.1007		553	94.9261
		552	85.1438		552	94.9976
		551	84.9786		551	94.914
		550	85.0387		550	94.9711
		549	84.9975		549	94.8621
		548	84.9384		548	94.8842
		547	84.8873		547	94.8803
		546	84.8262		546	94.9648
		545	84.7832		545	94.9325
		544	84.8475		544	94.8581
		543	84.7524		543	94.8954
		542	84.7128		542	94.8739
		541	84.6868		541	94.8528
		540	84.649		540	94.8521
		539	84.6191		539	94.9087
		538	84.5256		538	94.8451
		537	84.4674		537	94.7861
		536	84.5127		536	94.8629
		535	84.4453		535	94.7965
		534	84.4308		534	94.7993
		533	84.408		533	94.8277
		532	84.3976		532	94.7955
		531	84.3195		531	94.7382
		530	84.3474		530	94.7858
		529	84.251		529	94.7582
		528	84.2407		528	94.7809
		527	84.1807		527	94.8235
		526	84.1559		526	94.7334
		525	84.0454		525	94.7356
		524	84.0736		524	94.782
		523	84.0764		523	94.6719
		522	83.9907		522	94.6434
		521	84.1108		521	94.6766
		520	84.0051		520	94.6997
		519	83.9725		519	94.6621
		518	83.945		518	94.6707
		517	83.9002		517	94.6823
		516	83.9107		516	94.6914
		515	83.9504		515	94.6483
		514	83.8244		514	94.676
		513	83.8821		513	94.6621
		512	83.8503		512	94.6106
		511	83.787		511	94.5981
		510	83.7512		510	94.5804
		509	83.7307		509	94.5591
		508	83.6783		508	94.4666
		507	83.5959		507	94.5224
		506	83.6919		506	94.542
		505	83.6713		505	94.4811
		504	83.5985		504	94.4496
[truncated: 254 more rows]

## Sheet: Fig.3c
	UV/vis/NIR PDS absorbance
		agZIF-62			crystalline ZIF-62
		Wavelenght (nm)	Absorbance		Wavelenght (nm)	Absorbance
		250	2.3166		250	2.46299
		252.5	2.2638		252.5	2.4851
		255	2.25446		255	2.49455
		257.5	2.25156		257.5	2.51369
		260	2.23354		260	2.52232
		262.5	2.22371		262.5	2.51275
		265	2.21473		265	2.51103
		267.5	2.19363		267.5	2.51001
		270	2.17914		270	2.51627
		272.5	2.16228		272.5	2.49949
		275	2.15132		275	2.49552
		277.5	2.1394		277.5	2.48811
		280	2.1116		280	2.46351
		282.5	2.07897		282.5	2.41019
		285	2.00599		285	2.25279
		287.5	1.86386		287.5	1.99251
		290	1.65086		290	1.66467
		292.5	1.40588		292.5	1.33052
		295	1.18754		295	1.06696
		297.5	1.04165		297.5	0.90869
		300	0.95295		300	0.82209
		302.5	0.9078		302.5	0.77307
		305	0.87949		305	0.73697
		307.5	0.8455		307.5	0.70255
		310	0.81677		310	0.66736
		312.5	0.78601		312.5	0.63405
		315	0.76228		315	0.60467
		317.5	0.73453		317.5	0.57377
		320	0.70684		320	0.54793
		322.5	0.67208		322.5	0.51755
		325	0.64332		325	0.49173
		327.5	0.61548		327.5	0.46461
		330	0.58718		330	0.43828
		332.5	0.56332		332.5	0.41551
		335	0.54064		335	0.39558
		337.5	0.52015		337.5	0.37515
		340	0.50167		340	0.35687
		342.5	0.48595		342.5	0.33975
		345	0.47025		345	0.32447
		347.5	0.45834		347.5	0.31122
		350	0.44292		350	0.29771
		352.5	0.4302		352.5	0.28675
		355	0.41891		355	0.2772
		357.5	0.40305		357.5	0.26489
		360	0.39442		360	0.25929
		362.5	0.38455		362.5	0.25243
		365	0.37701		365	0.24685
		367.5	0.36687		367.5	0.24119
		370	0.35675		370	0.23481
		372.5	0.34615		372.5	0.22924
		375	0.33867		375	0.22522
		377.5	0.32857		377.5	0.22026
		380	0.32202		380	0.21726
		382.5	0.30676		382.5	0.20572
		385	0.2975		385	0.19708
		387.5	0.28795		387.5	0.19075
		390	0.28048		390	0.18774
		392.5	0.27137		392.5	0.18161
		395	0.26448		395	0.17745
		397.5	0.25745		397.5	0.17266
		400	0.25218		400	0.16688
		402.5	0.24589		402.5	0.16078
		405	0.2381		405	0.15575
		407.5	0.23057		407.5	0.15078
		410	0.22429		410	0.14486
		412.5	0.21791		412.5	0.13893
		415	0.21109		415	0.13216
		417.5	0.20283		417.5	0.12485
		420	0.1962		420	0.11701
		422.5	0.18947		422.5	0.10911
		425	0.18233		425	0.10098
		427.5	0.17598		427.5	0.09421
		430	0.17228		430	0.08837
		432.5	0.1663		432.5	0.08228
		435	0.16121		435	0.07711
		437.5	0.15642		437.5	0.07314
		440	0.15174		440	0.06942
		442.5	0.14668		442.5	0.06605
		445	0.14348		445	0.06249
		447.5	0.13874		447.5	0.05951
		450	0.13465		450	0.05688
		452.5	0.13142		452.5	0.05401
		455	0.1279		455	0.05155
		457.5	0.12431		457.5	0.04919
		460	0.12017		460	0.04628
		462.5	0.11685		462.5	0.04386
		465	0.11433		465	0.04201
		467.5	0.11207		467.5	0.0405
		470	0.10856		470	0.03832
		472.5	0.10643		472.5	0.0366
		475	0.10392		475	0.03522
		477.5	0.10217		477.5	0.03366
		480	0.09874		480	0.03237
		482.5	0.09693		482.5	0.03113
		485	0.09429		485	0.03017
		487.5	0.09248		487.5	0.02869
		490	0.08986		490	0.02749
		492.5	0.08733		492.5	0.02646
		495	0.0852		495	0.0254
		497.5	0.08369		497.5	0.02477
		500	0.08136		500	0.02373
		502.5	0.0791		502.5	0.02297
		505	0.0774		505	0.02205
		507.5	0.07461		507.5	0.0211
		510	0.07347		510	0.0203
		512.5	0.07169		512.5	0.01959
		515	0.06945		515	0.01916
		517.5	0.06796		517.5	0.01872
		520	0.06637		520	0.0181
		522.5	0.0647		522.5	0.01755
		525	0.06343		525	0.01724
		527.5	0.06159		527.5	0.01666
		530	0.06171		530	0.01606
		532.5	0.05892		532.5	0.01523
		535	0.05797		535	0.0151
		537.5	0.05573		537.5	0.01489
		540	0.05471		540	0.01459
		542.5	0.05361		542.5	0.01406
		545	0.05275		545	0.01374
		547.5	0.05141		547.5	0.01319
		550	0.05018		550	0.01315
		552.5	0.04882		552.5	0.01275
		555	0.04761		555	0.01252
		557.5	0.04644		557.5	0.01181
		560	0.04564		560	0.01187
		562.5	0.04463		562.5	0.01185
		565	0.04338		565	0.01147
		567.5	0.04219		567.5	0.01103
		570	0.04124		570	0.01073
		572.5	0.04045		572.5	0.01064
		575	0.03964		575	0.01039
		577.5	0.03875		577.5	0.0103
		580	0.03735		580	0.00963
		582.5	0.03682		582.5	0.00933
		585	0.03585		585	0.00943
		587.5	0.0353		587.5	0.00915
		590	0.03474		590	0.00885
		592.5	0.03415		592.5	0.00897
		595	0.03367		595	0.00871
		597.5	0.03308		597.5	0.0088
		600	0.0328		600	0.00838
		602.5	0.03195		602.5	0.00829
		605	0.03158		605	0.00814
		607.5	0.031		607.5	0.00825
		610	0.03026		610	0.00785
		612.5	0.02983		612.5	0.00802
		615	0.02924		615	0.00774
		617.5	0.02855		617.5	0.00737
		620	0.02823		620	0.00759
		622.5	0.0279		622.5	0.00744
		625	0.02733		625	0.00729
		627.5	0.02708		627.5	0.00737
		630	0.02665		630	0.00754
		632.5	0.02578		632.5	0.00734
		635	0.02498		635	0.00738
		637.5	0.02517		637.5	0.00701
		640	0.02492		640	0.00709
		642.5	0.02453		642.5	0.00683
		645	0.02458		645	0.00655
		647.5	0.02348		647.5	0.00645
		650	0.02277		650	0.00638
		652.5	0.02282		652.5	0.0062
		655	0.02246		655	0.00605
		657.5	0.02243		657.5	0.00602
		660	0.0216		660	0.00593
		662.5	0.02097		662.5	0.00582
		665	0.02076		665	0.00566
		667.5	0.02078		667.5	0.00587
		670	0.02061		670	0.00568
		672.5	0.02155		672.5	0.00554
		675	0.01917		675	0.00572
		677.5	0.01887		677.5	0.0056
		680	0.01857		680	0.00553
		682.5	0.01896		682.5	0.00564
		685	0.01837		685	0.00557
		687.5	0.01813		687.5	0.0056
		690	0.01776		690	0.00565
		692.5	0.01673		692.5	0.00557
		695	0.01663		695	0.0056
		697.5	0.01693		697.5	0.00559
		700	0.01679		700	0.0054
		702.5	0.01576		702.5	0.00533
		705	0.0157		705	0.00571
		707.5	0.01553		707.5	0.00543
		710	0.01494		710	0.00527
		712.5	0.01456		712.5	0.00517
		715	0.01461		715	0.00514
		717.5	0.01385		717.5	0.00513
		720	0.01346		720	0.00504
		722.5	0.01356		722.5	0.00491
		725	0.01389		725	0.00503
		727.5	0.01332		727.5	0.00494
		730	0.01337		730	0.00486
		732.5	0.01296		732.5	0.00476
		735	0.01278		735	0.00475
		737.5	0.01283		737.5	0.00468
		740	0.01247		740	0.00467
		742.5	0.0123		742.5	0.00458
		745	0.01214		745	0.00461
		747.5	0.01195		747.5	0.00447
		750	0.01195		750	0.00457
		752.5	0.01143		752.5	0.00449
		755	0.01163		755	0.00445
		757.5	0.01152		757.5	0.00415
		760	0.01132		760	0.00437
		762.5	0.01088		762.5	0.00431
		765	0.01059		765	0.00428
		767.5	0.01039		767.5	0.00431
		770	0.01037		770	0.00412
		772.5	0.01018		772.5	0.00437
		775	0.01007		775	0.0043
		777.5	0.01		777.5	0.00437
		780	0.01008		780	0.00436
		782.5	0.0099		782.5	0.00442
		785	0.00964		785	0.00433
		787.5	0.00956		787.5	0.00439
		790	0.00931		790	0.00442
		792.5	0.00951		792.5	0.00444
		795	0.009		795	0.00442
		797.5	0.00929		797.5	0.00433
		800	0.00927		800	0.00427
		802.5	0.00926		802.5	0.0042
		805	0.0095		805	0.00419
		807.5	0.00883		807.5	0.00418
		810	0.00859		810	0.00413
		812.5	0.00867		812.5	0.00411
		815	0.00852		815	0.004
		817.5	0.00871		817.5	0.00393
		820	0.00864		820	0.00395
		822.5	0.00858		822.5	0.00392
		825	0.00822		825	0.00373
		827.5	0.00792		827.5	0.00395
		830	0.00783		830	0.00393
		832.5	0.00819		832.5	0.0039
		835	0.00768		835	0.00389
		837.5	0.00772		837.5	0.00396
		840	0.00773		840	0.00419
		842.5	0.00892		842.5	0.00436
		845	0.00861		845	0.00466
		847.5	0.00865		847.5	0.00517
		850	0.00876		850	0.0056
		852.5	0.00863		852.5	0.00547
		855	0.00835		855	0.00508
		857.5	0.00845		857.5	0.00463
		860	0.00895		860	0.00441
		862.5	0.008		862.5	0.0043
		865	0.00772		865	0.00426
		867.5	0.00783		867.5	0.00432
		870	0.00786		870	0.00421
		872.5	0.00772		872.5	0.00422
		875	0.00777		875	0.00424
		877.5	0.00727		877.5	0.00409
		880	0.00729		880	0.00406
		882.5	0.00664		882.5	0.00389
		885	0.00644		885	0.00377
		887.5	0.0063		887.5	0.00391
		890	0.00632		890	0.0037
		892.5	0.00647		892.5	0.00389
		895	0.00639		895	0.00379
		897.5	0.00619		897.5	0.00372
		900	0.00627		900	0.00382
		902.5	0.00644		902.5	0.00377
		905	0.0062		905	0.00362
		907.5	0.00611		907.5	0.00372
		910	0.0063		910	0.00372
		912.5	0.00651		912.5	0.00391
		915	0.00624		915	0.00382
		917.5	0.00599		917.5	0.00369
		920	0.00569		920	0.00368
		922.5	0.00555		922.5	0.00383
		925	0.0057		925	0.00369
		927.5	0.00592		927.5	0.00363
		930	0.0061		930	0.00367
		932.5	0.00625		932.5	0.00362
		935	0.00599		935	0.00375
		937.5	0.00556		937.5	0.00382
		940	0.00556		940	0.00352
		942.5	0.00559		942.5	0.00384
		945	0.00566		945	0.00374
		947.5	0.00574		947.5	0.00399
		950	0.00559		950	0.00387
		952.5	0.00556		952.5	0.00373
		955	0.00549		955	0.00396
		957.5	0.00584		957.5	0.00395
		960	0.00557		960	0.00389
		962.5	0.00562		962.5	0.00402
		965	0.00563		965	0.00393
		967.5	0.00545		967.5	0.00387
		970	0.00511		970	0.00385
		972.5	0.00512		972.5	0.0039
		975	0.00528		975	0.00405
		977.5	0.00521		977.5	0.00406
		980	0.00505		980	0.00397
		982.5	0.0049		982.5	0.00405
		985	0.00503		985	0.00391
		987.5	0.00548		987.5	0.00403
		990	0.00566		990	0.0043
		992.5	0.00512		992.5	0.004
		995	0.00486		995	0.00399
		997.5	0.00489		997.5	0.00408
		1000	0.00474		1000	0.0039
		1002.5	0.0047		1002.5	0.00391
		1005	0.00468		1005	0.00381
		1007.5	0.0046		1007.5	0.00373
		1010	0.00451		1010	0.00375
		1012.5	0.00443		1012.5	0.00376
		1015	0.00437		1015	0.00372
		1017.5	0.0043		1017.5	0.00362
		1020	0.00422		1020	0.00375
		1022.5	0.00421		1022.5	0.00365
		1025	0.00437		1025	0.0038
		1027.5	0.00444		1027.5	0.00364
		1030	0.00416		1030	0.00383
		1032.5	0.00418		1032.5	0.0036
		1035	0.00413		1035	0.00373
		1037.5	0.00444		1037.5	0.00374
		1040	0.00413		1040	0.00356
		1042.5	0.00417		1042.5	0.00389
		1045	0.00415		1045	0.00369
		1047.5	0.0042		1047.5	0.00369
		1050	0.00417		1050	0.00367
		1052.5	0.00417		1052.5	0.00353
		1055	0.00401		1055	0.00363
		1057.5	0.00395		1057.5	0.00358
		1060	0.00403		1060	0.00369
		1062.5	0.00407		1062.5	0.00367
		1065	0.00412		1065	0.00366
		1067.5	0.00405		1067.5	0.00374
		1070	0.00416		1070	0.00355
		1072.5	0.00428		1072.5	0.00361
		1075	0.00426		1075	0.00382
		1077.5	0.00455		1077.5	0.00398
		1080	0.00458		1080	0.00408
		1082.5	0.00473		1082.5	0.00437
		1085	0.00492		1085	0.00437
		1087.5	0.0051		1087.5	0.00459
		1090	0.00531		1090	0.00495
		1092.5	0.00581		1092.5	0.00549
		1095	0.00681		1095	0.00632
		1097.5	0.00884		1097.5	0.00859
		1100	0.01232		1100	0.01297
		1102.5	0.01749		1102.5	0.018
		1105	0.02074		1105	0.0215
		1107.5	0.02332		1107.5	0.02403
		1110	0.02468		1110	0.02525
		1112.5	0.02539		1112.5	0.02552
		1115	0.02545		1115	0.02543
		1117.5	0.02488		1117.5	0.02469
		1120	0.02328		1120	0.02251
		1122.5	0.02099		1122.5	0.0199
		1125	0.01805		1125	0.01663
		1127.5	0.01512		1127.5	0.01364
		1130	0.01326		1130	0.01223
		1132.5	0.01234		1132.5	0.01161
		1135	0.01185		1135	0.01196
		1137.5	0.01174		1137.5	0.01192
		1140	0.01129		1140	0.01187
		1142.5	0.01076		1142.5	0.01146
		1145	0.0096		1145	0.01112
		1147.5	0.00884		1147.5	0.00994
		1150	0.00797		1150	0.00901
		1152.5	0.0068		1152.5	0.00844
		1155	0.00618		1155	0.00722
		1157.5	0.00574		1157.5	0.0068
		1160	0.00539		1160	0.00645
		1162.5	0.00488		1162.5	0.00609
		1165	0.00456		1165	0.00558
		1167.5	0.00424		1167.5	0.00548
		1170	0.00407		1170	0.0052
		1172.5	0.00379		1172.5	0.00514
		1175	0.00357		1175	0.0049
		1177.5	0.00347		1177.5	0.00471
		1180	0.00329		1180	0.0046
		1182.5	0.00312		1182.5	0.00458
		1185	0.00302		1185	0.00451
		1187.5	0.00301		1187.5	0.00445
		1190	0.00303		1190	0.0046
		1192.5	0.00275		1192.5	0.00456
		1195	0.00298		1195	0.00455
		1197.5	0.00283		1197.5	0.00468
		1200	0.00271		1200	0.00441
		1202.5	0.00262		1202.5	0.00408
		1205	0.0025		1205	0.0039
		1207.5	0.00233		1207.5	0.00362
		1210	0.00225		1210	0.00334
		1212.5	0.00219		1212.5	0.00299
		1215	0.00222		1215	0.00303
		1217.5	0.00222		1217.5	0.0031
		1220	0.00249		1220	0.00304
		1222.5	0.00231		1222.5	0.00329
		1225	0.00238		1225	0.00349
		1227.5	0.00272		1227.5	0.0037
		1230	0.00286		1230	0.00381
		1232.5	0.0028		1232.5	0.00383
		1235	0.00281		1235	0.004
		1237.5	0.00284		1237.5	0.00407
		1240	0.003		1240	0.00396
		1242.5	0.00301		1242.5	0.00395
		1245	0.00297		1245	0.00386
		1247.5	0.00288		1247.5	0.00372
		1250	0.00346		1250	0.00367
		1252.5	0.00304		1252.5	0.00369
		1255	0.00314		1255	0.00375
		1257.5	0.00305		1257.5	0.00357
		1260	0.00299		1260	0.00376
		1262.5	0.00298		1262.5	0.0035
		1265	0.00286		1265	0.00329
		1267.5	0.00286		1267.5	0.0034
		1270	0.00275		1270	0.00326
		1272.5	0.00293		1272.5	0.00339
		1275	0.0029		1275	0.00342
		1277.5	0.00283		1277.5	0.00347
		1280	0.00298		1280	0.00357
		1282.5	0.00304		1282.5	0.00358
		1285	0.00315		1285	0.00366
		1287.5	0.00353		1287.5	0.00384
		1290	0.00381		1290	0.00395
		1292.5	0.00441		1292.5	0.00403
		1295	0.0039		1295	0.00434
		1297.5	0.00432		1297.5	0.00482
		1300	0.00522		1300	0.00535
		1302.5	0.00575		1302.5	0.00586
		1305	0.00611		1305	0.00624
		1307.5	0.00587		1307.5	0.00646
		1310	0.00593		1310	0.00608
		1312.5	0.00578		1312.5	0.00593
		1315	0.00545		1315	0.00564
		1317.5	0.00528		1317.5	0.00534
		1320	0.00526		1320	0.00538
		1322.5	0.00557		1322.5	0.00554
		1325	0.00522		1325	0.00571
		1327.5	0.00546		1327.5	0.00573
		1330	0.00552		1330	0.0057
		1332.5	0.00484		1332.5	0.00542
		1335	0.005		1335	0.00556
		1337.5	0.00519		1337.5	0.00567
		1340	0.00545		1340	0.0058
		1342.5	0.00583		1342.5	0.00601
		1345	0.00583		1345	0.00627
		1347.5	0.00607		1347.5	0.00693
		1350	0.00614		1350	0.00739
		1352.5	0.00682		1352.5	0.00809
		1355	0.0067		1355	0.00886
		1357.5	0.00772		1357.5	0.00936
		1360	0.0086		1360	0.0101
		1362.5	0.00863		1362.5	0.01071
		1365	0.00898		1365	0.01111
		1367.5	0.00879		1367.5	0.01117
		1370	0.0092		1370	0.01141
		1372.5	0.00954		1372.5	0.01182
		1375	0.0102		1375	0.01219
		1377.5	0.01085		1377.5	0.01291
		1380	0.01136		1380	0.01385
		1382.5	0.01214		1382.5	0.01494
		1385	0.01247		1385	0.01552
		1387.5	0.01331		1387.5	0.01568
		1390	0.01314		1390	0.01617
		1392.5	0.01367		1392.5	0.01633
		1395	0.01443		1395	0.01721
		1397.5	0.01466		1397.5	0.01784
		1400	0.01604		1400	0.0193
		1402.5	0.01641		1402.5	0.01881
		1405	0.01654		1405	0.01828
		1407.5	0.01552		1407.5	0.01741
		1410	0.01527		1410	0.01619
		1412.5	0.01439		1412.5	0.01512
		1415	0.01349		1415	0.01424
		1417.5	0.01231		1417.5	0.0131
		1420	0.01099		1420	0.01198
		1422.5	0.01024		1422.5	0.01098
		1425	0.00918		1425	0.0105
		1427.5	0.00827		1427.5	0.00948
		1430	0.00789		1430	0.00892
		1432.5	0.00732		1432.5	0.00833
		1435	0.00636		1435	0.00804
		1437.5	0.00637		1437.5	0.00778
		1440	0.00617		1440	0.0075
		1442.5	0.00619		1442.5	0.00749
		1445	0.00625		1445	0.00777
		1447.5	0.00666		1447.5	0.00814
		1450	0.00725		1450	0.00802
		1452.5	0.00682		1452.5	0.00812
		1455	0.00683		1455	0.00859
		1457.5	0.00639		1457.5	0.00845
		1460	0.00704		1460	0.00822
		1462.5	0.00699		1462.5	0.0088
		1465	0.00757		1465	0.00891
		1467.5	0.00802		1467.5	0.00878
		1470	0.00814		1470	0.00838
		1472.5	0.00766		1472.5	0.0079
		1475	0.00744		1475	0.0075
		1477.5	0.00732		1477.5	0.0072
		1480	0.00682		1480	0.00695
		1482.5	0.00677		1482.5	0.00665
		1485	0.0065		1485	0.00636
		1487.5	0.00599		1487.5	0.00603
		1490	0.00614		1490	0.00595
		1492.5	0.00556		1492.5	0.00569
		1495	0.0058		1495	0.0054
		1497.5	0.00486		1497.5	0.0052
		1500	0.00485		1500	0.00516
		1502.5	0.0047		1502.5	0.00483
		1505	0.00461		1505	0.00484
		1507.5	0.00454		1507.5	0.00454
		1510	0.00449		1510	0.00451
		1512.5	0.00433		1512.5	0.00439
		1515	0.00419		1515	0.00411
		1517.5	0.00431		1517.5	0.00431
		1520	0.00447		1520	0.00437
		1522.5	0.00404		1522.5	0.00429
		1525	0.00422		1525	0.00433
		1527.5	0.00438		1527.5	0.00446
		1530	0.00442		1530	0.00423
		1532.5	0.0044		1532.5	0.00428
		1535	0.00434		1535	0.00447
		1537.5	0.00436		1537.5	0.00438
		1540	0.00431		1540	0.00432
		1542.5	0.00402		1542.5	0.00427
		1545	0.00408		1545	0.00419
		1547.5	0.00403		1547.5	0.00423
		1550	0.00373		1550	0.00406
		1552.5	0.00379		1552.5	0.00424
		1555	0.00437		1555	0.0043
		1557.5	0.00398		1557.5	0.00437
		1560	0.00426		1560	0.00449
		1562.5	0.00447		1562.5	0.00477
		1565	0.00473		1565	0.00487
		1567.5	0.00455		1567.5	0.00503
		1570	0.00557		1570	0.00529
		1572.5	0.00529		1572.5	0.00537
		1575	0.00512		1575	0.00549
		1577.5	0.00543		1577.5	0.0056
		1580	0.00672		1580	0.00572
		1582.5	0.00802		1582.5	0.00623
		1585	0.00771		1585	0.00658
		1587.5	0.0075		1587.5	0.00689
		1590	0.00884		1590	0.00751
		1592.5	0.00949		1592.5	0.00813
		1595	0.01143		1595	0.00918
		1597.5	0.01294		1597.5	0.01065
		1600	0.01599		1600	0.01269
		1602.5	0.01681		1602.5	0.0149
		1605	0.01978		1605	0.0159
		1607.5	0.02345		1607.5	0.01894
		1610	0.02886		1610	0.02288
		1612.5	0.03784		1612.5	0.03106
		1615	0.05397		1615	0.04751
		1617.5	0.0873		1617.5	0.07712
		1620	0.13148		1620	0.11993
		1622.5	0.18141		1622.5	0.16532
		1625	0.23878		1625	0.20448
		1627.5	0.26523		1627.5	0.2226
		1630	0.26988		1630	0.22297
		1632.5	0.26049		1632.5	0.21125
		1635	0.24803		1635	0.19887
		1637.5	0.23474		1637.5	0.19386
		1640	0.23203		1640	0.19765
		1642.5	0.23782		1642.5	0.20756
		1645	0.2417		1645	0.21298
		1647.5	0.24232		1647.5	0.209
		1650	0.23385		1650	0.19636
		1652.5	0.21153		1652.5	0.1717
		1655	0.18172		1655	0.14348
		1657.5	0.15332		1657.5	0.11794
		1660	0.1256		1660	0.09613
		1662.5	0.10419		1662.5	0.08311
		1665	0.09465		1665	0.07517
		1667.5	0.08632		1667.5	0.07264
		1670	0.08217		1670	0.07293
		1672.5	0.07861		1672.5	0.07545
		1675	0.07979		1675	0.07804
		1677.5	0.07958		1677.5	0.0808
		1680	0.08244		1680	0.08302
		1682.5	0.08118		1682.5	0.08341
		1685	0.07963		1685	0.08249
		1687.5	0.07539		1687.5	0.07813
		1690	0.07204		1690	0.07182
		1692.5	0.0615		1692.5	0.06733
		1695	0.05635		1695	0.06045
		1697.5	0.05006		1697.5	0.05649
		1700	0.04385		1700	0.05297
		1702.5	0.04149		1702.5	0.05046
		1705	0.03923		1705	0.04844
		1707.5	0.0373		1707.5	0.04897
		1710	0.03829		1710	0.04655
		1712.5	0.03648		1712.5	0.04519
		1715	0.03507		1715	0.04132
		1717.5	0.03125		1717.5	0.03664
		1720	0.02775		1720	0.03353
		1722.5	0.02336		1722.5	0.02834
		1725	0.01976		1725	0.02728
		1727.5	0.01729		1727.5	0.02455
		1730	0.01523		1730	0.02436
		1732.5	0.0155		1732.5	0.02387
		1735	0.01771		1735	0.02628
		1737.5	0.01771		1737.5	0.0272
		1740	0.02031		1740	0.02899
		1742.5	0.02243		1742.5	0.03052
		1745	0.02383		1745	0.03035
		1747.5	0.02486		1747.5	0.03311
		1750	0.02625		1750	0.03386
		1752.5	0.02792		1752.5	0.03483
		1755	0.02835		1755	0.03476
		1757.5	0.02752		1757.5	0.0343
		1760	0.02691		1760	0.03267
		1762.5	0.02586		1762.5	0.0315
		1765	0.02402		1765	0.03064
		1767.5	0.02382		1767.5	0.02714
		1770	0.02178		1770	0.02629
		1772.5	0.02099		1772.5	0.02355
		1775	0.01984		1775	0.02335
		1777.5	0.01908		1777.5	0.02214
		1780	0.01794		1780	0.02161
		1782.5	0.02033		1782.5	0.02163
		1785	0.01785		1785	0.02148
		1787.5	0.01801		1787.5	0.02241
		1790	0.0172		1790	0.02226
		1792.5	0.01786		1792.5	0.02304
		1795	0.01858		1795	0.02357
		1797.5	0.01983		1797.5	0.02444
		1800	0.02171		1800	0.02978
		1802.5	0.02242		1802.5	0.03128
		1805	0.02298		1805	0.0313
		1807.5	0.02401		1807.5	0.03017
		1810	0.02463		1810	0.02887
		1812.5	0.02514		1812.5	0.02991
		1815	0.02457		1815	0.02783
		1817.5	0.02475		1817.5	0.02585
		1820	0.02457		1820	0.02446
		1822.5	0.02227		1822.5	0.02354
		1825	0.02151		1825	0.02517
		1827.5	0.02274		1827.5	0.02515
		1830	0.0218		1830	0.02569
		1832.5	0.02139		1832.5	0.02586
		1835	0.02162		1835	0.02562
		1837.5	0.02305		1837.5	0.02607
		1840	0.02414		1840	0.0283
		1842.5	0.02327		1842.5	0.02437
		1845	0.02245		1845	0.02343
		1847.5	0.02114		1847.5	0.02209
		1850	0.02161		1850	0.02123
		1852.5	0.02003		1852.5	0.02006
		1855	0.02108		1855	0.02012
		1857.5	0.02081		1857.5	0.02053
		1860	0.02062		1860	0.02028
		1862.5	0.02226		1862.5	0.02022
		1865	0.0232		1865	0.02122
		1867.5	0.02285		1867.5	0.02109
		1870	0.02124		1870	0.02132
		1872.5	0.02259		1872.5	0.02139
		1875	0.02332		1875	0.02237
		1877.5	0.02398		1877.5	0.02475
		1880	0.02671		1880	0.02783
		1882.5	0.02898		1882.5	0.02943
		1885	0.03203		1885	0.03441
		1887.5	0.03521		1887.5	0.03961
		1890	0.03932		1890	0.04454
		1892.5	0.04658		1892.5	0.05117
		1895	0.05187		1895	0.05582
		1897.5	0.0602		1897.5	0.0591
		1900	0.06806		1900	0.06068
		1902.5	0.07718		1902.5	0.06202
		1905	0.08165		1905	0.06157
		1907.5	0.08546		1907.5	0.05737
		1910	0.08053		1910	0.05524
		1912.5	0.07509		1912.5	0.04751
		1915	0.06709		1915	0.04262
		1917.5	0.05931		1917.5	0.03813
		1920	0.05017		1920	0.03658
		1922.5	0.04353		1922.5	0.03198
		1925	0.04024		1925	0.03014
		1927.5	0.03815		1927.5	0.03118
		1930	0.035		1930	0.02939
		1932.5	0.03517		1932.5	0.02985
		1935	0.03206		1935	0.02812
		1937.5	0.03163		1937.5	0.02684
		1940	0.02868		1940	0.02601
		1942.5	0.02853		1942.5	0.02462
		1945	0.02562		1945	0.0231
		1947.5	0.02305		1947.5	0.02311
		1950	0.02308		1950	0.02203
		1952.5	0.02202		1952.5	0.02138
		1955	0.02031		1955	0.02058
		1957.5	0.02019		1957.5	0.02046
		1960	0.01944		1960	0.02005
		1962.5	0.02101		1962.5	0.01964
		1965	0.02102		1965	0.01889
		1967.5	0.01938		1967.5	0.01918
		1970	0.02009		1970	0.01985
		1972.5	0.02082		1972.5	0.01997
		1975	0.02078		1975	0.01996
		1977.5	0.02122		1977.5	0.02001
		1980	0.02192		1980	0.02162
		1982.5	0.02301		1982.5	0.02164
		1985	0.02315		1985	0.02173
		1987.5	0.0216		1987.5	0.02065
		1990	0.02071		1990	0.02056
		1992.5	0.02018		1992.5	0.02047
		1995	0.01959		1995	0.02112
		1997.5	0.01837		1997.5	0.02009
		2000	0.01902		2000	0.02042
		2002.5	0.01701		2002.5	0.01957
		2005	0.01678		2005	0.01856
		2007.5	0.01655		2007.5	0.01771
		2010	0.01589		2010	0.01683
		2012.5	0.01671		2012.5	0.01565
		2015	0.01615		2015	0.01485
		2017.5	0.01608		2017.5	0.01473
		2020	0.01515		2020	0.0142
		2022.5	0.0161		2022.5	0.01475
		2025	0.01759		2025	0.0149
		2027.5	0.01701		2027.5	0.01518
		2030	0.01668		2030	0.01564
		2032.5	0.01643		2032.5	0.01559
		2035	0.01719		2035	0.01526
		2037.5	0.01791		2037.5	0.01595
		2040	0.01769		2040	0.01538
		2042.5	0.01724		2042.5	0.01622
		2045	0.01773		2045	0.01586
		2047.5	0.01812		2047.5	0.01668
		2050	0.01805		2050	0.01715
		2052.5	0.01915		2052.5	0.01774
		2055	0.01916		2055	0.01905
		2057.5	0.01922		2057.5	0.0197
		2060	0.01987		2060	0.01974
		2062.5	0.01944		2062.5	0.0204
		2065	0.02003		2065	0.02083
		2067.5	0.01997		2067.5	0.02213
		2070	0.02093		2070	0.02356
		2072.5	0.02145		2072.5	0.02416
		2075	0.02247		2075	0.02605
		2077.5	0.02259		2077.5	0.02814
		2080	0.02268		2080	0.02915
		2082.5	0.02282		2082.5	0.03406
		2085	0.02256		2085	0.03233
		2087.5	0.02272		2087.5	0.03309
		2090	0.02289		2090	0.03356
		2092.5	0.02233		2092.5	0.03279
		2095	0.02375		2095	0.03193
		2097.5	0.02492		2097.5	0.03124
		2100	0.02583		2100	0.03087
		2102.5	0.02734		2102.5	0.03158
		2105	0.02835		2105	0.03291
		2107.5	0.03071		2107.5	0.03306
		2110	0.03515		2110	0.03528
		2112.5	0.0369		2112.5	0.03679
		2115	0.03804		2115	0.03837
		2117.5	0.0385		2117.5	0.03956
		2120	0.04369		2120	0.04107
		2122.5	0.043		2122.5	0.04488
		2125	0.04526		2125	0.04329
		2127.5	0.04629		2127.5	0.05065
		2130	0.05179		2130	0.05214
		2132.5	0.0539		2132.5	0.05452
		2135	0.06369		2135	0.0589
		2137.5	0.0783		2137.5	0.06327
		2140	0.09686		2140	0.07547
		2142.5	0.11882		2142.5	0.09096
		2145	0.14197		2145	0.10279
		2147.5	0.15417		2147.5	0.11711
		2150	0.17004		2150	0.13991
		2152.5	0.20774		2152.5	0.15921
		2155	0.22112		2155	0.17788
		2157.5	0.23417		2157.5	0.20032
		2160	0.25976		2160	0.20299
		2162.5	0.26691		2162.5	0.21059
		2165	0.26735		2165	0.2063
		2167.5	0.26507		2167.5	0.19701
		2170	0.26312		2170	0.20018
		2172.5	0.25988		2172.5	0.18926
		2175	0.23673		2175	0.18256
		2177.5	0.20029		2177.5	0.16227
		2180	0.18711		2180	0.14485
		2182.5	0.15624		2182.5	0.12619
		2185	0.12411		2185	0.10358
		2187.5	0.10826		2187.5	0.08789
		2190	0.09546		2190	0.08736
		2192.5	0.08809		2192.5	0.07434
		2195	0.08632		2195	0.07193
		2197.5	0.07674		2197.5	0.07325
		2200	0.0851		2200	0.07286
		2202.5	0.08864		2202.5	0.07965
		2205	0.0969		2205	0.08452
		2207.5	0.10657		2207.5	0.09187
		2210	0.10127		2210	0.09936
		2212.5	0.10279		2212.5	0.10815
		2215	0.11025		2215	0.10797
		2217.5	0.10986		2217.5	0.10275
		2220	0.10275		2220	0.10405
		2222.5	0.09562		2222.5	0.09748
		2225	0.09461		2225	0.0958
		2227.5	0.08747		2227.5	0.09078
		2230	0.10109		2230	0.09583
		2232.5	0.11021		2232.5	0.101
		2235	0.1347		2235	0.11548
		2237.5	0.15663		2237.5	0.1387
		2240	0.21995		2240	0.1808
		2242.5	0.2832		2242.5	0.23053
		2245	0.33535		2245	0.2746
		2247.5	0.38691		2247.5	0.28858
		2250	0.3983		2250	0.29685
		2252.5	0.40045		2252.5	0.30055
		2255	0.35304		2255	0.27805
		2257.5	0.32154		2257.5	0.25826
		2260	0.28594		2260	0.24154
		2262.5	0.27385		2262.5	0.247
		2265	0.28376		2265	0.25054
		2267.5	0.30459		2267.5	0.27728
		2270	0.35535		2270	0.33192
		2272.5	0.46213		2272.5	0.39449
		2275	0.53363		2275	0.46218
		2277.5	0.62408		2277.5	0.49797
		2280	0.67479		2280	0.49644
		2282.5	0.64613		2282.5	0.44814
		2285	0.59569		2285	0.39522
		2287.5	0.51834		2287.5	0.34475
		2290	0.45656		2290	0.32301
		2292.5	0.40084		2292.5	0.30041
		2295	0.38671		2295	0.3089
		2297.5	0.40671		2297.5	0.34811
		2300	0.40793		2300	0.38069
		2302.5	0.4039		2302.5	0.3836
		2305	0.40902		2305	0.3747
		2307.5	0.3785		2307.5	0.33951
		2310	0.33186		2310	0.30106
		2312.5	0.28691		2312.5	0.27066
		2315	0.26192		2315	0.25933
		2317.5	0.24747		2317.5	0.26146
		2320	0.25779		2320	0.2761
		2322.5	0.26727		2322.5	0.27091
		2325	0.27951		2325	0.26918
		2327.5	0.28051		2327.5	0.25296
		2330	0.26403		2330	0.22433
		2332.5	0.24481		2332.5	0.22083
		2335	0.23216		2335	0.20382
		2337.5	0.22552		2337.5	0.19979
		2340	0.20272		2340	0.17385
		2342.5	0.1911		2342.5	0.1788
		2345	0.17488		2345	0.1555
		2347.5	0.16546		2347.5	0.15906
		2350	0.16342		2350	0.15389
		2352.5	0.16793		2352.5	0.15594
		2355	0.17908		2355	0.16445
		2357.5	0.19395		2357.5	0.17289
		2360	0.23053		2360	0.19441
		2362.5	0.26204		2362.5	0.21278
		2365	0.30982		2365	0.25315
		2367.5	0.36334		2367.5	0.28667
		2370	0.42895		2370	0.32473
		2372.5	0.48491		2372.5	0.3683
		2375	0.55144		2375	0.40901
		2377.5	0.60554		2377.5	0.4486
		2380	0.62002		2380	0.45536
		2382.5	0.6644		2382.5	0.47758
		2385	0.61766		2385	0.41777
		2387.5	0.55939		2387.5	0.3706
		2390	0.46958		2390	0.29363
		2392.5	0.34674		2392.5	0.21306
		2395	0.26579		2395	0.17249
		2397.5	0.20683		2397.5	0.15547
		2400	0.17793		2400	0.14758
		2402.5	0.16125		2402.5	0.15035
		2405	0.14159		2405	0.14163
		2407.5	0.13529		2407.5	0.13283
		2410	0.1247		2410	0.12366
		2412.5	0.12191		2412.5	0.11774
		2415	0.12077		2415	0.12006
		2417.5	0.1229		2417.5	0.12765
		2420	0.14049		2420	0.13067
		2422.5	0.15017		2422.5	0.14164
		2425	0.17433		2425	0.14608
		2427.5	0.19464		2427.5	0.15558
		2430	0.21581		2430	0.16801
		2432.5	0.25378		2432.5	0.18602
		2435	0.30012		2435	0.20518
		2437.5	0.38528		2437.5	0.24542
		2440	0.47358		2440	0.31866
		2442.5	0.58643		2442.5	0.40092
		2445	0.7094		2445	0.49862
		2447.5	0.83487		2447.5	0.5696
		2450	0.84808		2450	0.55542
		2452.5	0.86159		2452.5	0.55136
		2455	0.8272		2455	0.54018
		2457.5	0.84026		2457.5	0.55706
		2460	0.82548		2460	0.55181
		2462.5	0.78587		2462.5	0.52173
		2465	0.72279		2465	0.45918
		2467.5	0.56123		2467.5	0.35673
		2470	0.4103		2470	0.28066
		2472.5	0.30809		2472.5	0.23415
		2475	0.2404		2475	0.20656
		2477.5	0.20208		2477.5	0.18249
		2480	0.18119		2480	0.16658
		2482.5	0.16593		2482.5	0.1567
		2485	0.16121		2485	0.15854
		2487.5	0.13656		2487.5	0.14848
		2490	0.14937		2490	0.14746
		2492.5	0.16091		2492.5	0.1481
		2495	0.15916		2495	0.14612
		2497.5	0.17619		2497.5	0.15142
		2500	0.18532		2500	0.15727

## Sheet: Fig.3d
	UV/vis/NIR PDS internal transmittance
		agZIF-62			crystalline ZIF-62
		Wavelenght (nm)	Internal transmittance (%)		Wavelenght (nm)	Internal transmittance (%)
		250	0.48239		250	0.34436
		252.5	0.54476		252.5	0.32726
		255	0.55659		255	0.32022
		257.5	0.56033		257.5	0.30642
		260	0.58406		260	0.30038
		262.5	0.59743		262.5	0.30708
		265	0.60991		265	0.3083
		267.5	0.64028		267.5	0.30902
		270	0.66201		270	0.3046
		272.5	0.68821		272.5	0.3166
		275	0.7058		275	0.31951
		277.5	0.72544		277.5	0.32501
		280	0.7734		280	0.34395
		282.5	0.83373		282.5	0.38888
		285	0.98629		285	0.55874
		287.5	1.36817		287.5	1.01739
		290	2.23428		290	2.16435
		292.5	3.92754		292.5	4.67174
		295	6.49324		295	8.57122
		297.5	9.08549		297.5	12.3399
		300	11.1442		300	15.0629
		302.5	12.3652		302.5	16.863
		305	13.198		305	18.3244
		307.5	14.2726		307.5	19.8358
		310	15.2487		310	21.5099
		312.5	16.368		312.5	23.2249
		315	17.2872		315	24.8504
		317.5	18.4276		317.5	26.6826
		320	19.6407		320	28.3187
		322.5	21.2774		322.5	30.3706
		325	22.7342		325	32.2305
		327.5	24.2396		327.5	34.3075
		330	25.8715		330	36.4517
		332.5	27.3324		332.5	38.4136
		335	28.7977		335	40.218
		337.5	30.1891		337.5	42.1547
		340	31.5016		340	43.9676
		342.5	32.6628		342.5	45.7349
		345	33.8653		345	47.3731
		347.5	34.8068		347.5	48.8407
		350	36.0643		350	50.3836
		352.5	37.1363		352.5	51.6714
		355	38.1148		355	52.82
		357.5	39.5326		357.5	54.3388
		360	40.3252		360	55.0442
		362.5	41.2524		362.5	55.9204
		365	41.9747		365	56.6441
		367.5	42.9664		367.5	57.3862
		370	43.9797		370	58.2362
		372.5	45.0666		372.5	58.9868
		375	45.8492		375	59.5362
		377.5	46.9275		377.5	60.22
		380	47.6409		380	60.6372
		382.5	49.3442		382.5	62.2707
		385	50.4083		385	63.521
		387.5	51.5287		387.5	64.4538
		390	52.4228		390	64.9028
		392.5	53.5338		392.5	65.8247
		395	54.3906		395	66.4588
		397.5	55.278		397.5	67.1947
		400	55.9521		400	68.0957
		402.5	56.7684		402.5	69.0593
		405	57.7963		405	69.8641
		407.5	58.8072		407.5	70.6672
		410	59.6642		410	71.6369
		412.5	60.5472		412.5	72.6221
		415	61.5056		415	73.7639
		417.5	62.6856		417.5	75.0159
		420	63.6497		420	76.3812
		422.5	64.6447		422.5	77.7835
		425	65.716		425	79.253
		427.5	66.6843		427.5	80.4994
		430	67.254		430	81.5888
		432.5	68.1864		432.5	82.7405
		435	68.9905		435	83.7315
		437.5	69.7554		437.5	84.5
		440	70.5121		440	85.2282
		442.5	71.3383		442.5	85.8912
		445	71.8649		445	86.5978
		447.5	72.6541		447.5	87.1949
		450	73.3413		450	87.724
		452.5	73.8891		452.5	88.3058
		455	74.4896		455	88.8079
		457.5	75.1087		457.5	89.292
		460	75.8273		460	89.8917
		462.5	76.4094		462.5	90.3931
		465	76.8538		465	90.7789
		467.5	77.2564		467.5	91.0951
		470	77.8832		470	91.5547
		472.5	78.2657		472.5	91.9177
		475	78.7191		475	92.2101
		477.5	79.0369		477.5	92.5412
		480	79.6633		480	92.8178
		482.5	79.9967		482.5	93.082
		485	80.4841		485	93.2891
		487.5	80.8202		487.5	93.6067
		490	81.3084		490	93.8661
		492.5	81.7847		492.5	94.0886
		495	82.1857		495	94.3195
		497.5	82.4728		497.5	94.4553
		500	82.9166		500	94.6826
		502.5	83.349		502.5	94.8489
		505	83.6761		505	95.0501
		507.5	84.2143		507.5	95.2573
		510	84.4361		510	95.433
		512.5	84.7826		512.5	95.5898
		515	85.2222		515	95.6838
		517.5	85.5151		517.5	95.7806
		520	85.8281		520	95.919
		522.5	86.1586		522.5	96.04
		525	86.4107		525	96.1078
		527.5	86.7787		527.5	96.2367
		530	86.7535		530	96.3704
		532.5	87.3122		532.5	96.5543
		535	87.5051		535	96.582
		537.5	87.9578		537.5	96.6285
		540	88.163		540	96.6953
		542.5	88.3872		542.5	96.8146
		545	88.562		545	96.8852
		547.5	88.8365		547.5	97.008
		550	89.0872		550	97.0182
		552.5	89.3666		552.5	97.1074
		555	89.6178		555	97.1578
		557.5	89.858		557.5	97.318
		560	90.0246		560	97.3049
		562.5	90.2344		562.5	97.3092
		565	90.4939		565	97.3927
		567.5	90.7425		567.5	97.4916
		570	90.9418		570	97.5603
		572.5	91.106		572.5	97.5808
		575	91.2769		575	97.6361
		577.5	91.4649		577.5	97.6554
		580	91.7599		580	97.8065
		582.5	91.8708		582.5	97.8748
		585	92.0769		585	97.8528
		587.5	92.1934		587.5	97.9158
		590	92.3114		590	97.9832
		592.5	92.4386		592.5	97.9549
		595	92.5405		595	98.0149
		597.5	92.6665		597.5	97.9934
		600	92.7258		600	98.0899
		602.5	92.9077		602.5	98.1084
		605	92.986		605	98.1425
		607.5	93.1106		607.5	98.1185
		610	93.2692		610	98.2084
		612.5	93.3629		612.5	98.17
		615	93.4888		615	98.2346
		617.5	93.6377		617.5	98.3174
		620	93.7061		620	98.2665
		622.5	93.7783		622.5	98.3022
		625	93.9003		625	98.3358
		627.5	93.9555		627.5	98.3163
		630	94.0478		630	98.279
		632.5	94.237		632.5	98.3233
		635	94.4104		635	98.3144
		637.5	94.3693		637.5	98.3986
		640	94.4241		640	98.3804
		642.5	94.5075		642.5	98.4396
		645	94.4974		645	98.5025
		647.5	94.737		647.5	98.5269
		650	94.8913		650	98.5418
		652.5	94.8818		652.5	98.5815
		655	94.9599		655	98.6159
		657.5	94.9656		657.5	98.6234
		660	95.1483		660	98.6442
		662.5	95.2868		662.5	98.6699
		665	95.3324		665	98.7049
		667.5	95.3272		667.5	98.6582
		670	95.3645		670	98.7011
		672.5	95.1595		672.5	98.7316
		675	95.682		675	98.6922
		677.5	95.7474		677.5	98.7182
		680	95.8139		680	98.7345
		682.5	95.7288		682.5	98.7087
		685	95.8589		685	98.7249
		687.5	95.9106		687.5	98.7197
		690	95.9931		690	98.7075
		692.5	96.2205		692.5	98.7261
		695	96.2423		695	98.719
		697.5	96.1769		697.5	98.7207
		700	96.2067		700	98.7638
		702.5	96.4365		702.5	98.7806
		705	96.4488		705	98.6932
		707.5	96.4873		707.5	98.7573
		710	96.6176		710	98.7942
		712.5	96.7034		712.5	98.8168
		715	96.691		715	98.8238
		717.5	96.8611		717.5	98.8251
		720	96.9488		720	98.847
		722.5	96.9263		722.5	98.8759
		725	96.852		725	98.8492
		727.5	96.9791		727.5	98.8682
		730	96.9679		730	98.8876
		732.5	97.0592		732.5	98.9096
		735	97.1		735	98.9121
		737.5	97.0894		737.5	98.9279
		740	97.1691		740	98.9304
		742.5	97.2078		742.5	98.9521
		745	97.2435		745	98.9444
		747.5	97.2867		747.5	98.9757
		750	97.2856		750	98.9536
		752.5	97.4031		752.5	98.9716
		755	97.3573		755	98.981
		757.5	97.3819		757.5	99.048
		760	97.4261		760	98.9983
		762.5	97.5264		762.5	99.0119
		765	97.591		765	99.0194
		767.5	97.6367		767.5	99.0123
		770	97.6398		770	99.0549
		772.5	97.6828		772.5	98.9997
		775	97.7086		775	99.0151
		777.5	97.7231		777.5	98.9993
		780	97.7058		780	99.0002
		782.5	97.7462		782.5	98.9884
		785	97.8057		785	99.0089
		787.5	97.8236		787.5	98.9937
		790	97.8787		790	98.9881
		792.5	97.8351		792.5	98.9831
		795	97.9488		795	98.9877
		797.5	97.8838		797.5	99.0088
		800	97.8891		800	99.0218
		802.5	97.8915		802.5	99.0387
		805	97.8363		805	99.0401
		807.5	97.9881		807.5	99.0413
		810	98.0425		810	99.0538
		812.5	98.0233		812.5	99.059
		815	98.0569		815	99.0828
		817.5	98.0141		817.5	99.0986
		820	98.0292		820	99.0948
		822.5	98.0429		822.5	99.1014
		825	98.1259		825	99.1454
		827.5	98.1933		827.5	99.0951
		830	98.2123		830	99.0999
		832.5	98.1317		832.5	99.1057
		835	98.2465		835	99.1078
		837.5	98.2383		837.5	99.0918
		840	98.2357		840	99.0388
		842.5	97.9667		842.5	99.0014
		845	98.0381		845	98.9339
		847.5	98.0284		847.5	98.8177
		850	98.0032		850	98.7185
		852.5	98.0316		852.5	98.7495
		855	98.095		855	98.8361
		857.5	98.0723		857.5	98.9395
		860	97.9611		860	98.9886
		862.5	98.1745		862.5	99.0159
		865	98.2387		865	99.0246
		867.5	98.2136		867.5	99.0113
		870	98.2062		870	99.0343
		872.5	98.2374		872.5	99.0322
		875	98.2261		875	99.0279
		877.5	98.3405		877.5	99.062
		880	98.3364		880	99.0697
		882.5	98.4829		882.5	99.1073
		885	98.5284		885	99.1361
		887.5	98.5604		887.5	99.1043
		890	98.5552		890	99.1525
		892.5	98.5217		892.5	99.1073
		895	98.5395		895	99.1317
		897.5	98.5853		897.5	99.1461
		900	98.5674		900	99.125
		902.5	98.529		902.5	99.1353
		905	98.5831		905	99.1689
		907.5	98.6021		907.5	99.1479
		910	98.5604		910	99.1466
		912.5	98.5122		912.5	99.1039
		915	98.5731		915	99.1254
		917.5	98.6313		917.5	99.1537
		920	98.6978		920	99.1571
		922.5	98.731		922.5	99.1213
		925	98.6965		925	99.1529
		927.5	98.645		927.5	99.1683
		930	98.6061		930	99.1579
		932.5	98.571		932.5	99.1691
		935	98.6302		935	99.1397
		937.5	98.7287		937.5	99.1245
		940	98.7275		940	99.192
		942.5	98.7216		942.5	99.1204
		945	98.7054		945	99.1426
		947.5	98.6876		947.5	99.0858
		950	98.7213		950	99.112
		952.5	98.7286		952.5	99.1444
		955	98.7435		955	99.093
		957.5	98.6641		957.5	99.0949
		960	98.7252		960	99.1081
		962.5	98.7131		962.5	99.0777
		965	98.7122		965	99.1
		967.5	98.7531		967.5	99.112
		970	98.8294		970	99.1168
		972.5	98.8276		972.5	99.106
		975	98.7919		975	99.0712
		977.5	98.8081		977.5	99.0694
		980	98.8446		980	99.0908
		982.5	98.8776		982.5	99.0721
		985	98.8487		985	99.104
		987.5	98.7462		987.5	99.0757
		990	98.7059		990	99.0145
		992.5	98.8281		992.5	99.0834
		995	98.8872		995	99.0854
		997.5	98.8807		997.5	99.065
		1000	98.9151		1000	99.1055
		1002.5	98.9246		1002.5	99.1034
		1005	98.9287		1005	99.1263
		1007.5	98.9463		1007.5	99.144
		1010	98.9662		1010	99.1402
		1012.5	98.9858		1012.5	99.1379
		1015	98.9995		1015	99.1466
		1017.5	99.0154		1017.5	99.1689
		1020	99.032		1020	99.1403
		1022.5	99.036		1022.5	99.1629
		1025	98.9979		1025	99.1283
		1027.5	98.9825		1027.5	99.1661
		1030	99.0462		1030	99.1231
		1032.5	99.0418		1032.5	99.1741
		1035	99.0525		1035	99.1442
		1037.5	98.983		1037.5	99.1417
		1040	99.0533		1040	99.1846
		1042.5	99.0454		1042.5	99.1074
		1045	99.0494		1045	99.155
		1047.5	99.0384		1047.5	99.1535
		1050	99.0456		1050	99.1596
		1052.5	99.0436		1052.5	99.1901
		1055	99.0811		1055	99.1683
		1057.5	99.0943		1057.5	99.179
		1060	99.0759		1060	99.1535
		1062.5	99.0682		1062.5	99.1594
		1065	99.0552		1065	99.1618
		1067.5	99.0721		1067.5	99.1425
		1070	99.0463		1070	99.1851
		1072.5	99.0198		1072.5	99.172
		1075	99.025		1075	99.1249
		1077.5	98.9579		1077.5	99.0878
		1080	98.951		1080	99.0645
		1082.5	98.9167		1082.5	98.9982
		1085	98.8743		1085	98.9991
		1087.5	98.8319		1087.5	98.9498
		1090	98.7858		1090	98.8672
		1092.5	98.6708		1092.5	98.7446
		1095	98.4451		1095	98.555
		1097.5	97.9845		1097.5	98.0413
		1100	97.2024		1100	97.0583
		1102.5	96.0534		1102.5	95.9391
		1105	95.3374		1105	95.1697
		1107.5	94.7725		1107.5	94.6181
		1110	94.4756		1110	94.3518
		1112.5	94.3212		1112.5	94.2937
		1115	94.3082		1115	94.3129
		1117.5	94.4315		1117.5	94.4731
		1120	94.7808		1120	94.9495
		1122.5	95.2809		1122.5	95.5211
		1125	95.9287		1125	96.2426
		1127.5	96.5786		1127.5	96.9085
		1130	96.9922		1130	97.2238
		1132.5	97.1995		1132.5	97.3624
		1135	97.309		1135	97.2843
		1137.5	97.3328		1137.5	97.2929
		1140	97.4342		1140	97.3049
		1142.5	97.5527		1142.5	97.3948
		1145	97.8137		1145	97.4717
		1147.5	97.9853		1147.5	97.7362
		1150	98.1826		1150	97.9467
		1152.5	98.446		1152.5	98.0744
		1155	98.5869		1155	98.351
		1157.5	98.6868		1157.5	98.4456
		1160	98.7663		1160	98.5254
		1162.5	98.8829		1162.5	98.6082
		1165	98.9559		1165	98.7234
		1167.5	99.0279		1167.5	98.7458
		1170	99.0679		1170	98.8105
		1172.5	99.1308		1172.5	98.8244
		1175	99.1817		1175	98.8774
		1177.5	99.205		1177.5	98.9205
		1180	99.2456		1180	98.9455
		1182.5	99.2852		1182.5	98.9501
		1185	99.3071		1185	98.967
		1187.5	99.3091		1187.5	98.981
		1190	99.3054		1190	98.9472
		1192.5	99.3687		1192.5	98.9562
		1195	99.3159		1195	98.9584
		1197.5	99.3512		1197.5	98.9278
		1200	99.3772		1200	98.9889
		1202.5	99.3988		1202.5	99.0659
		1205	99.4255		1205	99.1052
		1207.5	99.4657		1207.5	99.1707
		1210	99.4836		1210	99.2336
		1212.5	99.4972		1212.5	99.3148
		1215	99.4905		1215	99.3039
		1217.5	99.4908		1217.5	99.2881
		1220	99.4281		1220	99.3027
		1222.5	99.4684		1222.5	99.2463
		1225	99.4544		1225	99.2002
		1227.5	99.375		1227.5	99.1523
		1230	99.3445		1230	99.127
		1232.5	99.3579		1232.5	99.1219
		1235	99.3553		1235	99.084
		1237.5	99.3473		1237.5	99.0683
		1240	99.3124		1240	99.0924
		1242.5	99.3102		1242.5	99.0954
		1245	99.3174		1245	99.1158
		1247.5	99.3398		1247.5	99.148
		1250	99.2063		1250	99.1575
		1252.5	99.3032		1252.5	99.1543
		1255	99.2799		1255	99.1409
		1257.5	99.301		1257.5	99.1802
		1260	99.3131		1260	99.1372
		1262.5	99.3165		1262.5	99.1964
		1265	99.3431		1265	99.2454
		1267.5	99.344		1267.5	99.2193
		1270	99.3688		1270	99.2532
		1272.5	99.3279		1272.5	99.2214
		1275	99.3336		1275	99.2156
		1277.5	99.3505		1277.5	99.2048
		1280	99.3154		1280	99.1823
		1282.5	99.3023		1282.5	99.1782
		1285	99.2771		1285	99.1605
		1287.5	99.1906		1287.5	99.1203
		1290	99.1275		1290	99.0957
		1292.5	98.989		1292.5	99.0774
		1295	99.1054		1295	99.0051
		1297.5	99.0103		1297.5	98.8969
		1300	98.8058		1300	98.7755
		1302.5	98.6853		1302.5	98.6606
		1305	98.6028		1305	98.5746
		1307.5	98.6578		1307.5	98.5244
		1310	98.6435		1310	98.6093
		1312.5	98.6782		1312.5	98.6436
		1315	98.753		1315	98.7107
		1317.5	98.7914		1317.5	98.7787
		1320	98.7969		1320	98.7696
		1322.5	98.7248		1322.5	98.7316
		1325	98.8055		1325	98.6927
		1327.5	98.7496		1327.5	98.6898
		1330	98.7365		1330	98.6964
		1332.5	98.8919		1332.5	98.7594
		1335	98.8552		1335	98.7277
		1337.5	98.8126		1337.5	98.7026
		1340	98.7522		1340	98.6744
		1342.5	98.6676		1342.5	98.6253
		1345	98.6656		1345	98.5659
		1347.5	98.6131		1347.5	98.4171
		1350	98.5962		1350	98.3136
		1352.5	98.4429		1352.5	98.1549
		1355	98.4691		1355	97.981
		1357.5	98.2386		1357.5	97.8674
		1360	98.0383		1360	97.7019
		1362.5	98.0332		1362.5	97.5648
		1365	97.9539		1365	97.4736
		1367.5	97.9959		1367.5	97.46
		1370	97.9036		1370	97.4067
		1372.5	97.8266		1372.5	97.316
		1375	97.6795		1375	97.2319
		1377.5	97.5332		1377.5	97.0708
		1380	97.4193		1380	96.8605
		1382.5	97.2425		1382.5	96.6195
		1385	97.1687		1385	96.4899
		1387.5	96.9823		1387.5	96.4536
		1390	97.0195		1390	96.3449
		1392.5	96.9023		1392.5	96.3094
		1395	96.7313		1395	96.1157
		1397.5	96.6815		1397.5	95.9754
		1400	96.3747		1400	95.6522
		1402.5	96.292		1402.5	95.761
		1405	96.2626		1405	95.8786
		1407.5	96.4888		1407.5	96.0704
		1410	96.5447		1410	96.3401
		1412.5	96.7398		1412.5	96.5783
		1415	96.9409		1415	96.775
		1417.5	97.2044		1417.5	97.0281
		1420	97.501		1420	97.2802
		1422.5	97.6689		1422.5	97.5027
		1425	97.9088		1425	97.6106
		1427.5	98.1133		1427.5	97.8408
		1430	98.2007		1430	97.9659
		1432.5	98.3287		1432.5	98.101
		1435	98.5469		1435	98.1668
		1437.5	98.545		1437.5	98.2251
		1440	98.5888		1440	98.2888
		1442.5	98.5838		1442.5	98.289
		1445	98.5715		1445	98.2271
		1447.5	98.4785		1447.5	98.1431
		1450	98.3438		1450	98.1704
		1452.5	98.4423		1452.5	98.1483
		1455	98.4399		1455	98.0413
		1457.5	98.5385		1457.5	98.0726
		1460	98.3922		1460	98.1243
		1462.5	98.4029		1462.5	97.9936
		1465	98.2729		1465	97.9695
		1467.5	98.1694		1467.5	97.9997
		1470	98.1423		1470	98.0897
		1472.5	98.2506		1472.5	98.1968
		1475	98.3012		1475	98.2889
		1477.5	98.3287		1477.5	98.3563
		1480	98.4408		1480	98.4126
		1482.5	98.4528		1482.5	98.4796
		1485	98.5145		1485	98.546
		1487.5	98.6297		1487.5	98.6209
		1490	98.5966		1490	98.6401
		1492.5	98.7268		1492.5	98.6985
		1495	98.6744		1495	98.7648
		1497.5	98.8867		1497.5	98.8093
		1500	98.8891		1500	98.8182
		1502.5	98.9242		1502.5	98.895
		1505	98.9453		1505	98.8923
		1507.5	98.9595		1507.5	98.9592
		1510	98.9716		1510	98.9675
		1512.5	99.0069		1512.5	98.9931
		1515	99.0407		1515	99.0576
		1517.5	99.0118		1517.5	99.0119
		1520	98.9756		1520	98.9995
		1522.5	99.0752		1522.5	99.0169
		1525	99.0328		1525	99.0077
		1527.5	98.9976		1527.5	98.9781
		1530	98.988		1530	99.0315
		1532.5	98.9916		1532.5	99.0202
		1535	99.0048		1535	98.9756
		1537.5	99.002		1537.5	98.9968
		1540	99.0132		1540	99.0108
		1542.5	99.0782		1542.5	99.0213
		1545	99.0654		1545	99.0402
		1547.5	99.0754		1547.5	99.0301
		1550	99.1452		1550	99.07
		1552.5	99.1317		1552.5	99.028
		1555	98.9981		1555	99.014
		1557.5	99.0881		1557.5	98.9995
		1560	99.0245		1560	98.9716
		1562.5	98.9766		1562.5	98.9082
		1565	98.9169		1565	98.8859
		1567.5	98.9587		1567.5	98.8479
		1570	98.7253		1570	98.7905
		1572.5	98.79		1572.5	98.7702
		1575	98.8269		1575	98.745
		1577.5	98.7582		1577.5	98.7198
		1580	98.4645		1580	98.6917
		1582.5	98.1693		1582.5	98.5764
		1585	98.2401		1585	98.4971
		1587.5	98.2889		1587.5	98.4266
		1590	97.9854		1590	98.2847
		1592.5	97.8385		1592.5	98.1448
		1595	97.4036		1595	97.9092
		1597.5	97.0637		1597.5	97.5776
		1600	96.3859		1600	97.1194
		1602.5	96.2028		1602.5	96.6284
		1605	95.5469		1605	96.4052
		1607.5	94.7431		1607.5	95.7322
		1610	93.5709		1610	94.8687
		1612.5	91.6559		1612.5	93.0972
		1615	88.314		1615	89.6366
		1617.5	81.7908		1617.5	83.7296
		1620	73.8786		1620	75.8699
		1622.5	65.8551		1622.5	68.3401
		1625	57.7062		1625	62.4483
		1627.5	54.2964		1627.5	59.8969
		1630	53.7179		1630	59.8459
		1632.5	54.8916		1632.5	61.4826
		1635	56.4904		1635	63.2601
		1637.5	58.2446		1637.5	63.9944
		1640	58.6091		1640	63.4379
		1642.5	57.8329		1642.5	62.0066
		1645	57.3189		1645	61.2378
		1647.5	57.2376		1647.5	61.801
		1650	58.3646		1650	63.627
		1652.5	61.4423		1652.5	67.3441
		1655	65.8082		1655	71.8658
		1657.5	70.2549		1657.5	76.2185
		1660	74.8854		1660	80.1432
		1662.5	78.6697		1662.5	82.5826
		1665	80.4169		1665	84.1069
		1667.5	81.9751		1667.5	84.5971
		1670	82.7626		1670	84.5412
		1672.5	83.4433		1672.5	84.0521
		1675	83.2172		1675	83.5523
		1677.5	83.2573		1677.5	83.0231
		1680	82.7107		1680	82.5997
		1682.5	82.9515		1682.5	82.525
		1685	83.2465		1685	82.7001
		1687.5	84.0635		1687.5	83.5362
		1690	84.7145		1690	84.7588
		1692.5	86.7961		1692.5	85.6386
		1695	87.8323		1695	87.0057
		1697.5	89.1132		1697.5	87.8034
		1700	90.3964		1700	88.5182
		1702.5	90.8894		1702.5	89.0309
		1705	91.3632		1705	89.4466
		1707.5	91.7699		1707.5	89.3367
		1710	91.56		1710	89.8361
		1712.5	91.9442		1712.5	90.1176
		1715	92.2413		1715	90.9236
		1717.5	93.0566		1717.5	91.9084
		1720	93.8094		1720	92.5689
		1722.5	94.7643		1722.5	93.6826
		1725	95.5524		1725	93.9122
		1727.5	96.0966		1727.5	94.5049
		1730	96.553		1730	94.5451
		1732.5	96.4939		1732.5	94.6519
		1735	96.0036		1735	94.1279
		1737.5	96.0049		1737.5	93.9285
		1740	95.4322		1740	93.5433
		1742.5	94.9659		1742.5	93.2146
		1745	94.6606		1745	93.2505
		1747.5	94.4374		1747.5	92.6602
		1750	94.1351		1750	92.4996
		1752.5	93.7741		1752.5	92.2926
		1755	93.6799		1755	92.3092
		1757.5	93.8605		1757.5	92.4064
		1760	93.9909		1760	92.7528
		1762.5	94.2192		1762.5	93.0034
		1765	94.6191		1765	93.1873
		1767.5	94.6625		1767.5	93.9428
		1770	95.1089		1770	94.1272
		1772.5	95.2819		1772.5	94.7227
		1775	95.5344		1775	94.7664
		1777.5	95.7027		1777.5	95.0301
		1780	95.9527		1780	95.145
		1782.5	95.4262		1782.5	95.1408
		1785	95.9725		1785	95.1744
		1787.5	95.9374		1787.5	94.9716
		1790	96.1178		1790	95.0042
		1792.5	95.971		1792.5	94.8328
		1795	95.8113		1795	94.717
		1797.5	95.5359		1797.5	94.5268
		1800	95.1244		1800	93.3731
		1802.5	94.9685		1802.5	93.0506
		1805	94.8471		1805	93.0472
		1807.5	94.6222		1807.5	93.2892
		1810	94.4861		1810	93.568
		1812.5	94.3766		1812.5	93.3456
		1815	94.4989		1815	93.7922
		1817.5	94.4608		1817.5	94.2223
		1820	94.4992		1820	94.5239
		1822.5	95.0012		1822.5	94.7242
		1825	95.1682		1825	94.3697
		1827.5	94.8992		1827.5	94.3727
		1830	95.1039		1830	94.2553
		1832.5	95.1945		1832.5	94.2186
		1835	95.1444		1835	94.2712
		1837.5	94.8301		1837.5	94.1742
		1840	94.5928		1840	93.6916
		1842.5	94.7831		1842.5	94.5421
		1845	94.9622		1845	94.749
		1847.5	95.2499		1847.5	95.0403
		1850	95.1468		1850	95.2289
		1852.5	95.4922		1852.5	95.4864
		1855	95.263		1855	95.4725
		1857.5	95.3221		1857.5	95.3828
		1860	95.3633		1860	95.438
		1862.5	95.0026		1862.5	95.451
		1865	94.7976		1865	95.2321
		1867.5	94.8744		1867.5	95.2591
		1870	95.2267		1870	95.2104
		1872.5	94.9309		1872.5	95.1934
		1875	94.7717		1875	94.9803
		1877.5	94.6283		1877.5	94.4601
		1880	94.0351		1880	93.7939
		1882.5	93.5452		1882.5	93.449
		1885	92.8908		1885	92.3824
		1887.5	92.2131		1887.5	91.2829
		1890	91.3434		1890	90.2528
		1892.5	89.8291		1892.5	88.8861
		1895	88.7429		1895	87.9397
		1897.5	87.0564		1897.5	87.2768
		1900	85.4953		1900	86.961
		1902.5	83.7185		1902.5	86.6926
		1905	82.8613		1905	86.7826
		1907.5	82.1377		1907.5	87.6256
		1910	83.0757		1910	88.0571
		1912.5	84.1224		1912.5	89.6374
		1915	85.6851		1915	90.6531
		1917.5	87.2343		1917.5	91.5938
		1920	89.0911		1920	91.9223
		1922.5	90.4637		1922.5	92.9014
		1925	91.1499		1925	93.2954
		1927.5	91.5909		1927.5	93.0731
		1930	92.2573		1930	93.4564
		1932.5	92.222		1932.5	93.3573
		1935	92.8842		1935	93.7297
		1937.5	92.9756		1937.5	94.0068
		1940	93.61		1940	94.1874
		1942.5	93.6408		1942.5	94.4882
		1945	94.2706		1945	94.82
		1947.5	94.8307		1947.5	94.8173
		1950	94.825		1950	95.0549
		1952.5	95.0561		1952.5	95.1974
		1955	95.4301		1955	95.3724
		1957.5	95.4576		1957.5	95.3986
		1960	95.6216		1960	95.4886
		1962.5	95.2781		1962.5	95.5795
		1965	95.2762		1965	95.7427
		1967.5	95.635		1967.5	95.6801
		1970	95.4799		1970	95.5333
		1972.5	95.319		1972.5	95.5053
		1975	95.3278		1975	95.5088
		1977.5	95.2311		1977.5	95.4964
		1980	95.0778		1980	95.143
		1982.5	94.8404		1982.5	95.1396
		1985	94.809		1985	95.1207
		1987.5	95.1476		1987.5	95.3567
		1990	95.3426		1990	95.3753
		1992.5	95.4594		1992.5	95.3954
		1995	95.5887		1995	95.2528
		1997.5	95.8584		1997.5	95.479
		2000	95.7157		2000	95.4061
		2002.5	96.1596		2002.5	95.5941
		2005	96.2107		2005	95.8163
		2007.5	96.2613		2007.5	96.0041
		2010	96.4072		2010	96.1981
		2012.5	96.225		2012.5	96.4596
		2015	96.35		2015	96.6383
		2017.5	96.3642		2017.5	96.6648
		2020	96.5728		2020	96.7838
		2022.5	96.3617		2022.5	96.6618
		2025	96.0312		2025	96.627
		2027.5	96.1583		2027.5	96.5659
		2030	96.2317		2030	96.4623
		2032.5	96.2886		2032.5	96.4738
		2035	96.12		2035	96.5465
		2037.5	95.9603		2037.5	96.3947
		2040	96.0093		2040	96.5212
		2042.5	96.109		2042.5	96.334
		2045	96.0006		2045	96.4141
		2047.5	95.913		2047.5	96.2319
		2050	95.9286		2050	96.1274
		2052.5	95.6872		2052.5	95.9968
		2055	95.6835		2055	95.7089
		2057.5	95.6702		2057.5	95.5648
		2060	95.5278		2060	95.5574
		2062.5	95.6232		2062.5	95.411
		2065	95.4923		2065	95.3174
		2067.5	95.5051		2067.5	95.032
		2070	95.2946		2070	94.719
		2072.5	95.1803		2072.5	94.5897
		2075	94.9571		2075	94.178
		2077.5	94.931		2077.5	93.726
		2080	94.9112		2080	93.5076
		2082.5	94.8803		2082.5	92.4562
		2085	94.9375		2085	92.8266
		2087.5	94.9037		2087.5	92.6632
		2090	94.8653		2090	92.5637
		2092.5	94.9882		2092.5	92.7281
		2095	94.6783		2095	92.912
		2097.5	94.4229		2097.5	93.0599
		2100	94.2266		2100	93.139
		2102.5	93.8987		2102.5	92.9869
		2105	93.6814		2105	92.7011
		2107.5	93.174		2107.5	92.6707
		2110	92.2257		2110	92.1968
		2112.5	91.8538		2112.5	91.8774
		2115	91.614		2115	91.5439
		2117.5	91.5169		2117.5	91.2931
		2120	90.429		2120	90.977
		2122.5	90.5735		2122.5	90.1824
		2125	90.1034		2125	90.5135
		2127.5	89.8894		2127.5	88.992
		2130	88.7575		2130	88.6861
		2132.5	88.3282		2132.5	88.2031
		2135	86.3601		2135	87.3166
		2137.5	83.5022		2137.5	86.4435
		2140	80.0086		2140	84.0493
		2142.5	76.0633		2142.5	81.1036
		2145	72.115		2145	78.925
		2147.5	70.1179		2147.5	76.3641
		2150	67.6015		2150	72.4589
		2152.5	61.9808		2152.5	69.3096
		2155	60.1005		2155	66.3923
		2157.5	58.322		2157.5	63.0491
		2160	54.9849		2160	62.6626
		2162.5	54.0866		2162.5	61.5759
		2165	54.0313		2165	62.1877
		2167.5	54.3167		2167.5	63.5317
		2170	54.5601		2170	63.0694
		2172.5	54.9688		2172.5	64.6751
		2175	57.9791		2175	65.6813
		2177.5	63.0529		2177.5	68.8231
		2180	64.9966		2180	71.6396
		2182.5	69.7841		2182.5	74.7849
		2185	75.1429		2185	78.7805
		2187.5	77.9359		2187.5	81.6795
		2190	80.2668		2190	81.779
		2192.5	81.6405		2192.5	84.2665
		2195	81.9745		2195	84.7358
		2197.5	83.8033		2197.5	84.4785
		2200	82.2051		2200	84.5555
		2202.5	81.5378		2202.5	83.2429
		2205	80.001		2205	82.3152
		2207.5	78.2393		2207.5	80.9331
		2210	79.2014		2210	79.5502
		2212.5	78.9244		2212.5	77.9568
		2215	77.5798		2215	77.989
		2217.5	77.6499		2217.5	78.9312
		2220	78.932		2220	78.6947
		2222.5	80.2374		2222.5	79.8945
		2225	80.4253		2225	80.2048
		2227.5	81.7573		2227.5	81.1377
		2230	79.2345		2230	80.2001
		2232.5	77.587		2232.5	79.25
		2235	73.3338		2235	76.6507
		2237.5	69.722		2237.5	72.6611
		2240	60.2627		2240	65.948
		2242.5	52.0954		2242.5	58.813
		2245	46.2006		2245	53.1373
		2247.5	41.0286		2247.5	51.4539
		2250	39.9667		2250	50.4835
		2252.5	39.7697		2252.5	50.0549
		2255	44.3564		2255	52.7163
		2257.5	47.6937		2257.5	55.1751
		2260	51.7676		2260	57.3407
		2262.5	53.2287		2262.5	56.6244
		2265	52.0285		2265	56.1645
		2267.5	49.5915		2267.5	52.8108
		2270	44.1212		2270	46.5675
		2272.5	34.5041		2272.5	40.3192
		2275	29.2663		2275	34.5002
		2277.5	23.7639		2277.5	31.7708
		2280	21.1451		2280	31.8833
		2282.5	22.5874		2282.5	35.6338
		2285	25.3693		2285	40.251
		2287.5	30.3152		2287.5	45.2112
		2290	34.9494		2290	47.5328
		2292.5	39.734		2292.5	50.0717
		2295	41.0481		2295	49.1025
		2297.5	39.2006		2297.5	44.8627
		2300	39.09		2300	41.6207
		2302.5	39.4546		2302.5	41.3432
		2305	38.9923		2305	42.1985
		2307.5	41.8315		2307.5	45.7607
		2310	46.5736		2310	49.9963
		2312.5	51.6519		2312.5	53.6212
		2315	54.7122		2315	55.0384
		2317.5	56.5624		2317.5	54.7695
		2320	55.2344		2320	52.954
		2322.5	54.0422		2322.5	53.5912
		2325	52.5395		2325	53.8041
		2327.5	52.4196		2327.5	55.8516
		2330	54.4462		2330	59.6588
		2332.5	56.9105		2332.5	60.1404
		2335	58.5924		2335	62.5433
		2337.5	59.4944		2337.5	63.1256
		2340	62.7023		2340	67.0112
		2342.5	64.4018		2342.5	66.2522
		2345	66.8524		2345	69.903
		2347.5	68.3189		2347.5	69.3338
		2350	68.6409		2350	70.1629
		2352.5	67.9314		2352.5	69.8331
		2355	66.2091		2355	68.4785
		2357.5	63.9807		2357.5	67.1592
		2360	58.8128		2360	63.9131
		2362.5	54.6967		2362.5	61.2659
		2365	48.9985		2365	55.8274
		2367.5	43.3176		2367.5	51.6808
		2370	37.2438		2370	47.3449
		2372.5	32.7407		2372.5	42.8256
		2375	28.0906		2375	38.9929
		2377.5	24.8002		2377.5	35.5956
		2380	23.9872		2380	35.0463
		2382.5	21.6573		2382.5	33.2981
		2385	24.1177		2385	38.2144
		2387.5	27.5809		2387.5	42.5989
		2390	33.9171		2390	50.8596
		2392.5	45.0054		2392.5	61.2264
		2395	54.2263		2395	67.2217
		2397.5	62.1107		2397.5	69.9093
		2400	66.3849		2400	71.1897
		2402.5	68.9845		2402.5	70.7379
		2405	72.1791		2405	72.1722
		2407.5	73.2335		2407.5	73.6495
		2410	75.0405		2410	75.2207
		2412.5	75.5251		2412.5	76.2544
		2415	75.7227		2415	75.8467
		2417.5	75.3537		2417.5	74.5325
		2420	72.362		2420	74.0164
		2422.5	70.7672		2422.5	72.1711
		2425	66.9372		2425	71.4361
		2427.5	63.8796		2427.5	69.8908
		2430	60.8398		2430	67.918
		2432.5	55.7463		2432.5	65.1603
		2435	50.1045		2435	62.347
		2437.5	41.1836		2437.5	56.8301
		2440	33.6064		2440	48.011
		2442.5	25.9162		2442.5	39.7267
		2445	19.5255		2445	31.7231
		2447.5	14.626		2447.5	26.9399
		2450	14.188		2450	27.8342
		2452.5	13.7534		2452.5	28.096
		2455	14.8869		2455	28.8284
		2457.5	14.4457		2457.5	27.7292
		2460	14.9457		2460	28.0667
		2462.5	16.3732		2462.5	30.0798
		2465	18.9326		2465	34.7394
		2467.5	27.4642		2467.5	43.9819
		2470	38.8779		2470	52.4016
		2472.5	49.1938		2472.5	58.3241
		2475	57.491		2475	62.1492
		2477.5	62.7937		2477.5	65.6924
		2480	65.8886		2480	68.1428
		2482.5	68.2442		2482.5	69.7101
		2485	68.9907		2485	69.416
		2487.5	73.019		2487.5	71.0426
		2490	70.8971		2490	71.2093
		2492.5	69.0381		2492.5	71.1042
		2495	69.3175		2495	71.4292
		2497.5	66.6517		2497.5	70.5637
		2500	65.2651		2500	69.6199

## Sheet: Fig.3e
	Refractive index
		agZIF-62			agZIF-62
		Wavelenght (nm)	Refractive index n		Wavelenght (nm)	Extinction coefficient k
		250.377	1.7311		250.377	0.11829
		251.187	1.72596		251.187	0.11764
		251.998	1.72478		251.998	0.11748
		252.808	1.72529		252.808	0.11639
		253.619	1.7248		253.619	0.11662
		254.429	1.72183		254.429	0.11789
		255.24	1.72088		255.24	0.11804
		256.05	1.72218		256.05	0.11884
		256.861	1.72143		256.861	0.11731
		257.671	1.71825		257.671	0.11375
		258.482	1.71976		258.482	0.11502
		259.292	1.71728		259.292	0.11323
		260.103	1.71695		260.103	0.11106
		260.913	1.71825		260.913	0.11131
		261.723	1.712		261.723	0.10887
		262.534	1.71046		262.534	0.10728
		263.344	1.70728		263.344	0.10529
		264.155	1.70722		264.155	0.10619
		264.965	1.70487		264.965	0.10774
		265.776	1.70296		265.776	0.10819
		266.586	1.70302		266.586	0.11087
		267.397	1.70111		267.397	0.11022
		268.207	1.70101		268.207	0.1081
		269.018	1.69884		269.018	0.10742
		269.828	1.70017		269.828	0.11107
		270.639	1.69693		270.639	0.11558
		271.449	1.69837		271.449	0.11508
		272.26	1.69878		272.26	0.11379
		273.07	1.70361		273.07	0.11607
		273.88	1.70516		273.88	0.12166
		274.689	1.71152		274.689	0.1212
		275.499	1.71505		275.499	0.11716
		276.308	1.71224		276.308	0.11201
		277.118	1.7138		277.118	0.10336
		277.927	1.71194		277.927	0.10478
		278.737	1.70912		278.737	0.1095
		279.546	1.70966		279.546	0.11595
		280.356	1.71103		280.356	0.11726
		281.165	1.72111		281.165	0.11071
		281.975	1.73246		281.975	0.10729
		282.784	1.73168		282.784	0.09958
		283.594	1.73638		283.594	0.09386
		284.403	1.73504		284.403	0.08439
		285.213	1.7311		285.213	0.07897
		286.022	1.72583		286.022	0.06886
		286.832	1.72581		286.832	0.06954
		287.642	1.71654		287.642	0.0638
		288.451	1.71699		288.451	0.06298
		289.261	1.71345		289.261	0.06176
		290.07	1.71016		290.07	0.06283
		290.88	1.70451		290.88	0.05797
		291.689	1.70805		291.689	0.0585
		292.499	1.70302		292.499	0.05764
		293.308	1.69662		293.308	0.05664
		294.118	1.69728		294.118	0.05952
		294.927	1.69392		294.927	0.05853
		295.737	1.69548		295.737	0.0576
		296.546	1.69047		296.546	0.05194
		297.356	1.6901		297.356	0.04937
		298.165	1.68949		298.165	0.05782
		298.975	1.6855		298.975	0.0524
		299.785	1.68652		299.785	0.05366
		300.594	1.68299		300.594	0.05006
		301.404	1.68162		301.404	0.04809
		302.213	1.6828		302.213	0.04896
		303.023	1.68218		303.023	0.04786
		303.832	1.67812		303.832	0.04772
		304.642	1.6783		304.642	0.04899
		305.451	1.67801		305.451	0.04886
		306.261	1.67475		306.261	0.04662
		307.07	1.67674		307.07	0.04985
		307.88	1.6725		307.88	0.04348
		308.689	1.67523		308.689	0.04994
		309.499	1.66907		309.499	0.0476
		310.308	1.66974		310.308	0.04968
		311.118	1.6707		311.118	0.05149
		311.927	1.66744		311.927	0.04531
		312.737	1.66969		312.737	0.04794
		313.547	1.66687		313.547	0.04528
		314.356	1.66366		314.356	0.04748
		315.166	1.66248		315.166	0.04638
		315.975	1.66345		315.975	0.0524
		316.785	1.66142		316.785	0.0425
		317.594	1.66097		317.594	0.04581
		318.404	1.66151		318.404	0.04135
		319.213	1.66011		319.213	0.0465
		320.023	1.66182		320.023	0.04682
		320.832	1.66078		320.832	0.04275
		321.642	1.65876		321.642	0.04362
		322.451	1.65862		322.451	0.04854
		323.261	1.6556		323.261	0.04215
		324.07	1.65539		324.07	0.04365
		324.88	1.65376		324.88	0.03879
		325.688	1.6549		325.688	0.04511
		326.497	1.65388		326.497	0.04442
		327.305	1.65483		327.305	0.04273
		328.114	1.65499		328.114	0.03968
		328.922	1.65039		328.922	0.04323
		329.731	1.6497		329.731	0.03847
		330.539	1.65019		330.539	0.03778
		331.348	1.64635		331.348	0.04095
		332.156	1.64959		332.156	0.03684
		332.964	1.64474		332.964	0.0399
		333.773	1.64614		333.773	0.03675
		334.581	1.65171		334.581	0.04461
		335.39	1.64836		335.39	0.04264
		336.198	1.63867		336.198	0.03549
		337.007	1.64526		337.007	0.04181
		337.815	1.64384		337.815	0.03854
		338.623	1.6442		338.623	0.03514
		339.432	1.64126		339.432	0.03533
		340.24	1.64056		340.24	0.03227
		341.049	1.64272		341.049	0.04205
		341.857	1.64012		341.857	0.03641
		342.666	1.63831		342.666	0.0379
		343.474	1.63886		343.474	0.04048
		344.283	1.63869		344.283	0.04038
		345.091	1.63651		345.091	0.03323
		345.899	1.63847		345.899	0.03307
		346.708	1.63434		346.708	0.03248
		347.516	1.63601		347.516	0.03606
		348.325	1.63617		348.325	0.03393
		349.133	1.64		349.133	0.04151
		349.942	1.63839		349.942	0.0427
		350.75	1.63853		350.75	0.03738
		351.558	1.63778		351.558	0.04642
		352.367	1.64055		352.367	0.03495
		353.175	1.634		353.175	0.03081
		353.984	1.63868		353.984	0.04716
		354.792	1.63865		354.792	0.04013
		355.601	1.63328		355.601	0.03039
		356.409	1.64022		356.409	0.03121
		357.217	1.62936		357.217	0.03135
		358.026	1.63271		358.026	0.02913
		358.834	1.63791		358.834	0.03706
		359.643	1.61758		359.643	0.03634
		360.451	1.61892		360.451	0.02474
		361.26	1.62418		361.26	0.03693
		362.068	1.62258		362.068	0.03036
		362.877	1.61814		362.877	0.02943
		363.685	1.61782		363.685	0.03204
		364.493	1.62034		364.493	0.02783
		365.302	1.62071		365.302	0.02431
		366.11	1.61668		366.11	0.02068
		366.919	1.62927		366.919	0.02729
		367.727	1.6281		367.727	0.01906
		368.536	1.61864		368.536	0.02409
		369.344	1.62427		369.344	0.02924
		370.152	1.62565		370.152	0.03619
		370.961	1.62281		370.961	0.03168
		371.769	1.61399		371.769	0.02663
		372.578	1.61813		372.578	0.02664
		373.386	1.63538		373.386	0.02398
		374.195	1.60725		374.195	0.01849
		375.003	1.62519		375.003	0.02362
		375.812	1.62552		375.812	0.01979
		376.62	1.62688		376.62	0.01769
		377.427	1.61868		377.427	0.02514
		378.233	1.62234		378.233	0.03013
		379.04	1.62247		379.04	0.02908
		379.846	1.61061		379.846	0.02653
		379.846	1.6103		379.846	0.02647
		380.653	1.61498		380.653	0.03408
		381.459	1.60775		381.459	0.0243
		382.266	1.61108		382.266	0.01786
		383.073	1.60795		383.073	0.02878
		383.879	1.61227		383.879	0.02795
		384.686	1.63028		384.686	0.03239
		385.492	1.62382		385.492	0.02191
		386.299	1.61161		386.299	0.02738
		387.105	1.61678		387.105	0.03042
		387.912	1.62821		387.912	0.02988
		388.718	1.62044		388.718	0.02172
		389.525	1.614		389.525	0.01445
		390.332	1.61521		390.332	0.02293
		391.138	1.61615		391.138	0.02142
		391.945	1.60282		391.945	0.02105
		392.751	1.60648		392.751	0.03058
		393.558	1.60918		393.558	0.02881
		394.364	1.61268		394.364	0.0251
		395.171	1.61442		395.171	0.02851
		395.978	1.61365		395.978	0.02456
		396.784	1.61505		396.784	0.02384
		397.591	1.61031		397.591	0.02596
		398.397	1.60807		398.397	0.02647
		399.204	1.60312		399.204	0.02314
		400.01	1.60484		400.01	0.02721
		400.817	1.61329		400.817	0.01806
		401.623	1.60195		401.623	0.03145
		402.43	1.60991		402.43	0.02983
		403.237	1.59929		403.237	0.02563
		404.043	1.60231		404.043	0.02148
		404.85	1.60875		404.85	0.02537
		405.656	1.602		405.656	0.02956
		406.463	1.60772		406.463	0.02816
		407.269	1.61034		407.269	0.02943
		408.076	1.60936		408.076	0.02173
		408.883	1.61529		408.883	0.02971
		409.689	1.60212		409.689	0.02525
		410.496	1.61385		410.496	0.0303
		411.302	1.60941		411.302	0.02736
		412.109	1.60512		412.109	0.02587
		412.915	1.60578		412.915	0.02439
		413.722	1.60145		413.722	0.01981
		414.528	1.60969		414.528	0.02412
		415.335	1.60894		415.335	0.02787
		416.142	1.60511		416.142	0.02909
		416.948	1.60774		416.948	0.01962
		417.755	1.60638		417.755	0.02817
		418.561	1.60476		418.561	0.02442
		419.368	1.60248		419.368	0.02527
		420.174	1.61125		420.174	0.0274
		420.981	1.60358		420.981	0.02231
		421.788	1.60177		421.788	0.02634
		422.594	1.6057		422.594	0.02536
		423.401	1.60329		423.401	0.02176
		424.207	1.60329		424.207	0.02497
		425.014	1.60133		425.014	0.02392
		425.82	1.60426		425.82	0.02006
		426.627	1.60838		426.627	0.02393
		427.433	1.60218		427.433	0.02296
		428.24	1.60952		428.24	0.02624
		429.045	1.60746		429.045	0.02292
		429.849	1.59512		429.849	0.021
		430.654	1.60526		430.654	0.02571
		431.459	1.60258		431.459	0.02423
		432.263	1.59963		432.263	0.02549
		433.068	1.60142		433.068	0.02503
		433.873	1.6007		433.873	0.01928
		434.677	1.60494		434.677	0.02843
		435.482	1.58418		435.482	0.0226
		436.287	1.58736		436.287	0.02335
		437.092	1.59735		437.092	0.0253
		437.896	1.6008		437.896	0.02181
		438.701	1.5989		438.701	0.02076
		439.506	1.59984		439.506	0.02504
		440.31	1.59533		440.31	0.01737
		441.115	1.60574		441.115	0.0224
		441.92	1.60166		441.92	0.02297
		442.724	1.60527		442.724	0.02389
		443.529	1.60281		443.529	0.02202
		444.334	1.59912		444.334	0.02151
		445.138	1.60032		445.138	0.02082
		445.943	1.59568		445.943	0.02358
		446.748	1.60173		446.748	0.02132
		447.552	1.59564		447.552	0.02312
		448.357	1.60179		448.357	0.02258
		449.162	1.59632		449.162	0.02136
		449.967	1.60154		449.967	0.01948
		450.771	1.59634		450.771	0.01981
		451.576	1.59692		451.576	0.02222
		452.381	1.59605		452.381	0.02082
		453.185	1.59846		453.185	0.02129
		453.99	1.5995		453.99	0.02227
		454.795	1.60164		454.795	0.0209
		455.599	1.59362		455.599	0.0229
		456.404	1.59661		456.404	0.0197
		457.209	1.59376		457.209	0.01881
		458.013	1.5943		458.013	0.02319
		458.818	1.59958		458.818	0.02112
		459.623	1.59876		459.623	0.0196
		460.427	1.59303		460.427	0.02246
		461.232	1.59266		461.232	0.02234
		462.037	1.59566		462.037	0.02243
		462.842	1.59277		462.842	0.02077
		463.646	1.59137		463.646	0.01918
		464.451	1.59099		464.451	0.0185
		465.256	1.59798		465.256	0.01959
		466.06	1.59534		466.06	0.0169
		466.865	1.59412		466.865	0.02231
		467.67	1.59252		467.67	0.01884
		468.474	1.59772		468.474	0.01764
		469.279	1.59439		469.279	0.02002
		470.084	1.59375		470.084	0.01841
		470.888	1.59564		470.888	0.01708
		471.693	1.59458		471.693	0.02036
		472.498	1.5965		472.498	0.01881
		473.302	1.59397		473.302	0.02054
		474.107	1.59544		474.107	0.01786
		474.912	1.59408		474.912	0.02132
		475.717	1.59047		475.717	0.01735
		476.521	1.59093		476.521	0.0174
		477.326	1.59223		477.326	0.01661
		478.131	1.59635		478.131	0.01878
		478.935	1.59068		478.935	0.01871
		479.74	1.59325		479.74	0.0162
		480.542	1.59269		480.542	0.01811
		481.345	1.59451		481.345	0.0186
		482.147	1.58996		482.147	0.01553
		482.949	1.59267		482.949	0.02008
		483.752	1.59189		483.752	0.01803
		484.554	1.5899		484.554	0.01687
		485.356	1.59552		485.356	0.01867
		486.159	1.58988		486.159	0.01631
		486.961	1.59034		486.961	0.01459
		487.763	1.59449		487.763	0.01452
		488.566	1.59612		488.566	0.01658
		489.368	1.59047		489.368	0.01806
		490.17	1.58925		490.17	0.01648
		490.973	1.58954		490.973	0.01721
		491.775	1.59056		491.775	0.01956
		492.578	1.59062		492.578	0.0178
		493.38	1.5901		493.38	0.01393
		494.182	1.59172		494.182	0.01473
		494.985	1.5892		494.985	0.01462
		495.787	1.59129		495.787	0.0156
		496.589	1.58612		496.589	0.01602
		497.392	1.58754		497.392	0.01395
		498.194	1.59211		498.194	0.01567
		498.996	1.58785		498.996	0.01375
		499.799	1.59525		499.799	0.01298
		500.601	1.59199		500.601	0.01492
		501.403	1.58877		501.403	0.01416
		502.206	1.59003		502.206	0.01416
		503.008	1.59331		503.008	0.01537
		503.81	1.58967		503.81	0.01686
		504.613	1.59128		504.613	0.01591
		505.415	1.58899		505.415	0.01481
		506.217	1.5907		506.217	0.0154
		507.02	1.59033		507.02	0.01438
		507.822	1.58707		507.822	0.01573
		508.624	1.58707		508.624	0.0141
		509.427	1.58607		509.427	0.01501
		510.229	1.58855		510.229	0.01357
		511.031	1.58506		511.031	0.01459
		511.834	1.58598		511.834	0.01446
		512.636	1.59044		512.636	0.01315
		513.438	1.5898		513.438	0.01467
		514.241	1.58788		514.241	0.01241
		515.043	1.58789		515.043	0.01273
		515.845	1.5839		515.845	0.01292
		516.648	1.58775		516.648	0.01079
		517.45	1.58745		517.45	0.00889
		518.253	1.58697		518.253	0.01561
		519.055	1.58669		519.055	0.01404
		519.857	1.58389		519.857	0.01156
		520.66	1.58835		520.66	0.01245
		521.462	1.58459		521.462	0.01176
		522.264	1.58577		522.264	0.0121
		523.067	1.58715		523.067	0.01392
		523.869	1.58587		523.869	0.01327
		524.671	1.58658		524.671	0.01183
		525.474	1.58412		525.474	0.01074
		526.276	1.58261		526.276	0.01212
		527.078	1.58565		527.078	0.01257
		527.881	1.58459		527.881	0.01227
		528.683	1.5851		528.683	0.01205
		529.485	1.58516		529.485	0.01155
		530.288	1.58328		530.288	0.01238
		531.09	1.58436		531.09	0.01187
		531.89	1.58362		531.89	0.01256
		532.689	1.5839		532.689	0.01199
		533.489	1.5836		533.489	0.0135
		534.288	1.58459		534.288	0.00962
		535.088	1.58835		535.088	0.01245
		535.887	1.58452		535.887	0.01178
		536.687	1.58548		536.687	0.01164
		537.486	1.58659		537.486	0.00995
		538.286	1.5837		538.286	0.00945
		539.085	1.5823		539.085	0.01189
		539.885	1.58019		539.885	0.01067
		540.684	1.58082		540.684	0.01025
		541.484	1.58282		541.484	0.01086
		542.283	1.58264		542.283	0.00844
		543.083	1.58065		543.083	0.01062
		543.883	1.58046		543.883	0.00886
		544.682	1.58271		544.682	0.01109
		545.482	1.578		545.482	0.01024
		546.281	1.58063		546.281	0.01107
		547.081	1.58028		547.081	0.00993
		547.88	1.57983		547.88	0.01042
		548.68	1.58242		548.68	0.00968
		549.479	1.57784		549.479	0.0081
		550.279	1.58012		550.279	0.00836
		551.078	1.58202		551.078	0.0094
		551.878	1.5816		551.878	0.01108
		552.677	1.5815		552.677	0.00901
		553.477	1.58266		553.477	0.00939
		554.276	1.58138		554.276	0.00865
		555.076	1.58233		555.076	0.01002
		555.875	1.58161		555.875	0.00809
		556.675	1.58271		556.675	0.0095
		557.475	1.58168		557.475	0.01043
		558.274	1.58213		558.274	0.01023
		559.074	1.58154		559.074	0.00983
		559.873	1.58289		559.873	0.00916
		560.673	1.58252		560.673	0.00933
		561.472	1.58359		561.472	0.01068
		562.272	1.57912		562.272	0.01002
		563.071	1.57971		563.071	0.00902
		563.871	1.58136		563.871	0.00855
		564.67	1.58068		564.67	0.00785
		565.47	1.57831		565.47	0.00874
		566.269	1.57958		566.269	0.00778
		567.069	1.58101		567.069	0.01008
		567.868	1.58155		567.868	0.00782
		568.668	1.58245		568.668	0.00825
		569.468	1.5804		569.468	0.01002
		570.267	1.57948		570.267	0.00896
		571.067	1.57719		571.067	0.00878
		571.866	1.57871		571.866	0.00798
		572.666	1.57972		572.666	0.00791
		573.465	1.57897		573.465	0.00972
		574.265	1.57856		574.265	0.00829
		575.064	1.58025		575.064	0.00789
		575.864	1.57766		575.864	0.00883
		576.663	1.57784		576.663	0.00724
		577.463	1.57909		577.463	0.00765
		578.262	1.57738		578.262	0.00864
		579.062	1.5765		579.062	0.00561
		579.861	1.57664		579.861	0.0075
		580.661	1.57667		580.661	0.0089
		581.46	1.57499		581.46	0.00846
		582.26	1.58099		582.26	0.00876
		583.056	1.57782		583.056	0.00844
		583.853	1.57702		583.853	0.00606
		584.649	1.57824		584.649	0.00681
		585.446	1.57869		585.446	0.00626
		586.242	1.58123		586.242	0.00678
		587.038	1.5765		587.038	0.00602
		587.835	1.57778		587.835	0.00684
		588.631	1.5794		588.631	0.0069
		589.428	1.57865		589.428	0.0061
		590.224	1.57849		590.224	0.00789
		591.02	1.57644		591.02	0.00675
		591.817	1.5767		591.817	0.00632
		592.613	1.57579		592.613	0.00727
		593.41	1.57801		593.41	0.00665
		594.206	1.57606		594.206	0.00506
		595.003	1.57774		595.003	0.00588
		595.799	1.5788		595.799	0.00681
		596.595	1.57288		596.595	0.00824
		597.392	1.57741		597.392	0.00849
		598.188	1.57837		598.188	0.00663
		598.985	1.57668		598.985	0.00646
		599.781	1.57605		599.781	0.00804
		600.577	1.57716		600.577	0.00563
		601.374	1.57676		601.374	0.00639
		602.17	1.5748		602.17	0.00738
		602.967	1.57449		602.967	0.00557
		603.763	1.57672		603.763	0.00623
		604.559	1.57716		604.559	0.00602
		605.356	1.57508		605.356	0.00471
		606.152	1.57563		606.152	0.00657
		606.949	1.57713		606.949	0.00522
		607.745	1.57621		607.745	0.00557
		608.541	1.57694		608.541	0.00671
		609.338	1.57604		609.338	0.00606
		610.134	1.57282		610.134	0.00532
		610.931	1.57123		610.931	0.00341
		611.727	1.57034		611.727	0.00312
		612.523	1.57235		612.523	0.00298
		613.32	1.5745		613.32	0.00453
		614.116	1.57359		614.116	0.00578
		614.913	1.57539		614.913	0.00562
		615.709	1.57556		615.709	0.00482
		616.505	1.57568		616.505	0.00523
		617.302	1.57522		617.302	0.00463
		618.098	1.57689		618.098	0.00475
		618.895	1.57448		618.895	0.00589
		619.691	1.57492		619.691	0.00614
		620.487	1.57296		620.487	0.00476
		621.284	1.5736		621.284	0.00459
		622.08	1.5758		622.08	0.0049
		622.877	1.57349		622.877	0.00401
		623.673	1.57616		623.673	0.00449
		624.47	1.57504		624.47	0.00529
		625.266	1.57331		625.266	0.0038
		626.062	1.5743		626.062	0.00469
		626.859	1.5722		626.859	0.00563
		627.655	1.57404		627.655	0.00443
		628.452	1.57262		628.452	0.00569
		629.248	1.57606		629.248	0.00406
		630.044	1.57144		630.044	0.0067
		630.841	1.5741		630.841	0.00526
		631.637	1.57436		631.637	0.00511
		632.434	1.57349		632.434	0.00557
		633.23	1.57402		633.23	0.00508
		634.023	1.57248		634.023	0.00409
		634.816	1.57291		634.816	0.00483
		635.609	1.57327		635.609	0.00363
		636.402	1.5736		636.402	0.0045
		637.195	1.57199		637.195	0.00464
		637.988	1.57189		637.988	0.0046
		638.781	1.57214		638.781	0.004
		639.574	1.57442		639.574	0.00353
		640.367	1.5723		640.367	0.0049
		641.16	1.57171		641.16	0.00572
		641.953	1.57324		641.953	0.0041
		642.746	1.57024		642.746	0.00481
		643.539	1.57168		643.539	0.00379
		644.332	1.57212		644.332	0.00353
		645.125	1.57372		645.125	0.00489
		645.917	1.57402		645.917	0.00351
		646.71	1.57506		646.71	0.00492
		647.503	1.57289		647.503	0.0041
		648.296	1.56916		648.296	0.00413
		649.089	1.57044		649.089	0.00435
		649.882	1.5719		649.882	0.00421
		650.675	1.56976		650.675	0.00401
		651.468	1.57281		651.468	0.00398
		652.261	1.56927		652.261	0.00329
		653.054	1.57081		653.054	0.00465
		653.847	1.56992		653.847	0.00376
		654.64	1.57187		654.64	0.00473
		655.433	1.5717		655.433	0.0038
		656.226	1.57185		656.226	0.0039
		657.019	1.57105		657.019	0.00356
		657.812	1.57104		657.812	0.0024
		658.605	1.57023		658.605	0.00355
		659.398	1.57006		659.398	0.00426
		660.191	1.56987		660.191	0.00362
		660.984	1.56928		660.984	0.00309
		661.777	1.57107		661.777	0.00316
		662.57	1.57097		662.57	0.0031
		663.363	1.56939		663.363	0.00335
		664.156	1.56995		664.156	0.00248
		664.949	1.56974		664.949	0.00365
		665.742	1.56857		665.742	0.00228
		666.535	1.57051		666.535	0.0023
		667.328	1.56904		667.328	0.00227
		668.121	1.5735		668.121	0.00257
		668.914	1.56972		668.914	0.00287
		669.707	1.57134		669.707	0.0033
		670.5	1.57153		670.5	0.00207
		671.292	1.57017		671.292	0.00334
		672.085	1.5709		672.085	0.0034
		672.878	1.57144		672.878	0.0044
		673.671	1.56964		673.671	0.0023
		674.464	1.56977		674.464	0.00371
		675.257	1.56937		675.257	0.00427
		676.05	1.56808		676.05	0.00178
		676.843	1.56982		676.843	0.00294
		677.636	1.56858		677.636	0.00333
		678.429	1.56903		678.429	0.0033
		679.222	1.57011		679.222	0.00376
		680.015	1.56948		680.015	0.00321
		680.808	1.56943		680.808	0.00287
		681.601	1.56782		681.601	0.00187
		682.394	1.5683		682.394	0.00237
		683.187	1.5684		683.187	0.00177
		683.98	1.56774		683.98	0.00192
		684.769	1.57015		684.769	0.0035
		685.558	1.57083		685.558	0.00229
		686.347	1.56861		686.347	0.00343
		687.136	1.56856		687.136	0.00413
		687.925	1.56782		687.925	0.00337
		688.713	1.5674		688.713	0.00371
		689.502	1.56633		689.502	0.00385
		690.291	1.56754		690.291	0.00379
		691.08	1.56516		691.08	0.00293
		691.869	1.56694		691.869	0.00231
		692.658	1.56903		692.658	0.00202
		693.447	1.56921		693.447	0.00181
		694.236	1.56673		694.236	0.00312
		695.025	1.56753		695.025	0.00227
		695.814	1.56618		695.814	0.00179
		696.602	1.5676		696.602	0.00231
		697.391	1.56893		697.391	0.00375
		698.18	1.56961		698.18	0.00286
		698.969	1.56646		698.969	0.00185
		699.758	1.56586		699.758	0.00206
		700.547	1.56595		700.547	0.0041
		701.336	1.56661		701.336	0.00107
		702.125	1.56733		702.125	0.00142
		702.914	1.56857		702.914	0.00234
		703.703	1.56835		703.703	0.00327
		704.492	1.56754		704.492	0.00206
		705.28	1.56648		705.28	0.00259
		706.069	1.5649		706.069	0.00318
		706.858	1.56615		706.858	0.00179
		707.647	1.56754		707.647	0.0023
		708.436	1.56542		708.436	0.00192
		709.225	1.56766		709.225	0.00129
		710.014	1.56705		710.014	0.00254
		710.803	1.56708		710.803	0.00172
		711.592	1.56957		711.592	0.00269
		712.381	1.56764		712.381	0.00121
		713.17	1.56757		713.17	0.00298
		713.958	1.56667		713.958	0.000920458
		714.747	1.56677		714.747	0.00165
		715.536	1.56552		715.536	0.00109
		716.325	1.56669		716.325	0.00119
		717.114	1.56746		717.114	0.00221
		717.903	1.56615		717.903	0.00173
		718.692	1.56893		718.692	0.00201
		719.481	1.56915		719.481	0.000987055
		720.27	1.56718		720.27	0.000993422
		721.059	1.56388		721.059	0.00132
		721.847	1.56554		721.847	0.0012
		722.636	1.56485		722.636	0.00285
		723.425	1.56662		723.425	0.0011
		724.214	1.56706		724.214	0.00201
		725.003	1.56776		725.003	0.00187
		725.792	1.56423		725.792	0.00321
		726.581	1.56496		726.581	0.00211
		727.37	1.56627		727.37	0.000885495
		728.159	1.56624		728.159	0.00231
		728.948	1.56432		728.948	0.00174
		729.737	1.56213		729.737	0.0011
		730.525	1.56563		730.525	0.0021
		731.314	1.56504		731.314	0.00173
		732.103	1.56553		732.103	0.00219
		732.892	1.56687		732.892	0.00268
		733.681	1.56699		733.681	0.00179
		734.47	1.56562		734.47	0.00125
		735.255	1.56361		735.255	0.00345
		736.04	1.56544		736.04	0.000671955
		736.825	1.56434		736.825	0.00154
		737.609	1.56668		737.609	0.00059721
		738.394	1.56611		738.394	0.00195
		739.179	1.56452		739.179	0.00126
		739.964	1.56512		739.964	0.00135
		740.749	1.5633		740.749	0.000258197
		741.534	1.56318		741.534	0.00182
		742.318	1.56485		742.318	0.00249
		743.103	1.56348		743.103	0.00283
		743.888	1.56172		743.888	0.00187
		744.673	1.56392		744.673	0.00256
		745.458	1.56532		745.458	0.00152
		746.243	1.56805		746.243	0.00238
		747.028	1.56892		747.028	0.00221
		747.812	1.56257		747.812	0.00324
		748.597	1.56405		748.597	0.00168
		749.382	1.56373		749.382	0.002
		750.167	1.56343		750.167	0.000612682
		750.952	1.5623		750.952	0.00139
		751.737	1.56459		751.737	0.00171
		752.521	1.56254		752.521	0.00266
		753.306	1.56442		753.306	0.000132222
		754.091	1.56248		754.091	0.00169
		754.876	1.56263		754.876	0.00055126
		755.661	1.56026		755.661	0.00183
		756.446	1.56362		756.446	0.00124
		757.23	1.56486		757.23	0.00143
		758.015	1.56425		758.015	0.00111
		758.8	1.56504		758.8	0.000857723
		759.585	1.56225		759.585	0.00313
		760.37	1.5629		760.37	0.00157
		761.155	1.56098		761.155	0.00161
		761.94	1.56134		761.94	0.00243
		762.724	1.56185		762.724	0.000827954
		763.509	1.56297		763.509	0.00197
		764.294	1.56632		764.294	0.00258
		765.079	1.56487		765.079	0.00148
		765.864	1.56442		765.864	0.00057931
		766.649	1.566		766.649	0.00102
		767.433	1.56594		767.433	0.00199
		768.218	1.5631		768.218	0.000234768
		769.003	1.56141		769.003	0.00134
		769.788	1.56405		769.788	0.00187
		770.573	1.56064		770.573	0.00167
		771.358	1.56086		771.358	0.00010799
		772.143	1.56319		772.143	0.00118
		772.927	1.56276		772.927	0.00041602
		773.712	1.56057		773.712	5.92149e-05
		774.497	1.56368		774.497	0.00255
		775.282	1.56328		775.282	0.00133
		776.067	1.56035		776.067	0.00166
		776.852	1.56372		776.852	0.000602649
		777.636	1.56358		777.636	0.0011
		778.421	1.56318		778.421	6.47091e-05
		779.206	1.56147		779.206	0.000220889
		779.991	1.5643		779.991	0.000175619
		780.776	1.5617		780.776	4.82495e-05
		781.561	1.56081		781.561	0.00154
		782.345	1.56304		782.345	0.000203581
		783.13	1.56143		783.13	0.000615755
		783.915	1.56251		783.915	0.000514755
		784.7	1.56181		784.7	0.0012
		785.48	1.56286		785.48	0.00169
		786.26	1.56108		786.26	0.00143
		787.04	1.55899		787.04	0.000756285
		787.821	1.56174		787.821	0.000519263
		788.601	1.55675		788.601	8.87364e-05
		789.381	1.56073		789.381	0.000379207
		790.161	1.56206		790.161	0.000203733
		790.941	1.56355		790.941	0.000494363
		791.721	1.56101		791.721	0.000590978
		792.502	1.56117		792.502	0.00127
		793.282	1.55894		793.282	0.00056769
		794.062	1.56344		794.062	0.000504782
		794.842	1.55704		794.842	0.00152
		795.622	1.56142		795.622	0.000237515
		796.402	1.56065		796.402	0.000245368
		797.183	1.56067		797.183	0.00128
		797.963	1.5605		797.963	6.71063e-06
		798.743	1.56118		798.743	0.000232119
		799.523	1.55957		799.523	0.000517093
		800.303	1.55977		800.303	0.000733056
		801.083	1.55979		801.083	0.00127
		801.863	1.56343		801.863	0.00111
		802.644	1.56316		802.644	0.000729411
		803.424	1.55767		803.424	0.000746069
		804.204	1.56085		804.204	0.000533753
		804.984	1.55782		804.984	0.000677136
		805.764	1.56038		805.764	0.00124
		806.544	1.56365		806.544	0.0011
		807.325	1.56163		807.325	0.000372803
		808.105	1.56069		808.105	0.00117
		808.885	1.55722		808.885	0.00108
		809.665	1.56006		809.665	8.83875e-05
		810.445	1.56088		810.445	0.000166247
		811.225	1.56012		811.225	0.0017
		812.005	1.55743		812.005	0.00261
		812.786	1.55849		812.786	0.000743615
		813.566	1.55758		813.566	0.00028236
		814.346	1.55724		814.346	0.000803795
		815.126	1.5587		815.126	0.000535976
		815.906	1.56025		815.906	0.000585785
		816.686	1.56007		816.686	0.00177
		817.467	1.55721		817.467	0.000205124
		818.247	1.55956		818.247	0.0012
		819.027	1.55913		819.027	0.00105
		819.807	1.55843		819.807	0.000107877
		820.587	1.55828		820.587	0.000531153
		821.367	1.56282		821.367	0.00027359
		822.148	1.56041		822.148	0.000124761
		822.928	1.56116		822.928	0.000924433
		823.708	1.56109		823.708	0.000217573
		824.488	1.55974		824.488	0.00214
		825.268	1.55618		825.268	0.000547063
		826.048	1.55963		826.048	0.00119
		826.828	1.56027		826.828	0.000930154
		827.609	1.56009		827.609	0.000935032
		828.389	1.55782		828.389	0.000434858
		829.169	1.56023		829.169	0.00058532
		829.949	1.56291		829.949	0.000133963
		830.729	1.55841		830.729	0.000185466
		831.509	1.55763		831.509	0.00071876
		832.29	1.55982		832.29	0.000690477
		833.07	1.55864		833.07	0.00132
		833.85	1.55771		833.85	3.89413e-05
		834.63	1.56064		834.63	0.00146
		835.405	1.5575		835.405	0.00226
		836.18	1.56183		836.18	0.00186
		836.955	1.55831		836.955	0.00343
		837.73	1.55898		837.73	0.00151
		838.505	1.55908		838.505	0.00143
		839.28	1.558		839.28	0.00126
		840.055	1.55953		840.055	0.00158
		840.83	1.55862		840.83	0.000862105
		841.605	1.55479		841.605	0.00139
		842.38	1.55923		842.38	0.000276355
		843.155	1.55949		843.155	0.000940192
		843.93	1.55766		843.93	0.00182
		844.705	1.55784		844.705	0.000795281
		845.48	1.55888		845.48	0.00126
		846.255	1.5565		846.255	0.00245
		847.03	1.55551		847.03	0.000245051
		847.805	1.55557		847.805	0.000401912
		848.58	1.55894		848.58	0.000993223
		849.355	1.55564		849.355	0.000100441
		850.13	1.55564		850.13	0.000768927
		850.905	1.55761		850.905	0.0011
		851.68	1.55952		851.68	0.00036336
		852.455	1.5571		852.455	0.000895391
		853.23	1.5563		853.23	0.000778291
		854.005	1.55746		854.005	0.000312311
		854.78	1.55739		854.78	0.00155
		855.555	1.55714		855.555	0.00147
		856.33	1.5575		856.33	0.00143
		857.105	1.55372		857.105	0.00137
		857.88	1.55302		857.88	0.00199
		858.655	1.5548		858.655	0.00123
		859.43	1.55565		859.43	0.000175939
		860.205	1.56004		860.205	0.00114
		860.98	1.55846		860.98	0.000158237
		861.755	1.5576		861.755	0.000808813
		862.53	1.55646		862.53	0.00198
		863.305	1.55704		863.305	0.000745648
		864.08	1.55989		864.08	0.00201
		864.855	1.56014		864.855	0.00167
		865.63	1.55549		865.63	0.000152445
		866.405	1.55486		866.405	0.00062691
		867.18	1.55539		867.18	0.0026
		867.955	1.55447		867.955	0.00184
		868.73	1.55818		868.73	0.00118
		869.505	1.55989		869.505	0.000390715
		870.28	1.55737		870.28	0.00183
		871.055	1.55791		871.055	0.00267
		871.83	1.55691		871.83	0.000980443
		872.605	1.55765		872.605	0.00305
		873.38	1.55608		873.38	0.00243
		874.155	1.55568		874.155	0.000882643
		874.93	1.55378		874.93	0.00336
		875.705	1.55454		875.705	0.0015
		876.48	1.55588		876.48	0.00102
		877.255	1.55518		877.255	0.00205
		878.03	1.55685		878.03	0.00224
		878.805	1.55774		878.805	0.0027
		879.58	1.55689		879.58	0.00091712
		880.355	1.5565		880.355	0.00156
		881.13	1.55617		881.13	0.00226
		881.905	1.55721		881.905	0.00136
		882.68	1.55543		882.68	0.00147
		883.455	1.55467		883.455	0.00114
		884.23	1.55533		884.23	0.00151
		885	1.55236		885	0.000711568
		885.769	1.55367		885.769	0.00136
		886.539	1.55076		886.539	0.00108
		887.309	1.55137		887.309	0.0023
		888.078	1.55334		888.078	0.00252
		888.848	1.55208		888.848	0.0024
		889.618	1.55331		889.618	0.00205
		890.388	1.55555		890.388	0.00533
		891.157	1.55719		891.157	0.00222
		891.927	1.55324		891.927	0.00176
		892.697	1.55583		892.697	0.00245
		893.466	1.55478		893.466	0.00207
		894.236	1.5557		894.236	0.000680158
		895.006	1.55519		895.006	0.0011
		895.775	1.55269		895.775	0.00216
		896.545	1.55401		896.545	0.00211
		897.315	1.55705		897.315	0.00344
		898.084	1.55534		898.084	0.00258
		898.854	1.55425		898.854	0.00215
		899.624	1.55598		899.624	0.00232
		900.393	1.55507		900.393	0.000272136
		901.163	1.5547		901.163	0.0021
		901.933	1.55134		901.933	0.00231
		902.703	1.55313		902.703	0.00050618
		903.472	1.55232		903.472	0.00335
		904.242	1.55299		904.242	0.00271
		905.012	1.55289		905.012	0.00203
		905.781	1.55235		905.781	0.00163
		906.551	1.55148		906.551	0.00107
		907.321	1.55076		907.321	0.00113
		908.09	1.55301		908.09	0.00331
		908.86	1.55188		908.86	0.00167
		909.63	1.54965		909.63	0.00237
		910.399	1.54982		910.399	0.001
		911.169	1.55511		911.169	0.00196
		911.939	1.55479		911.939	0.00136
		912.708	1.55069		912.708	0.00247
		913.478	1.55104		913.478	0.00158
		914.248	1.5479		914.248	0.00141
		915.018	1.54681		915.018	0.000919711
		915.787	1.54746		915.787	0.0021
		916.557	1.55142		916.557	0.00222
		917.327	1.54999		917.327	0.00161
		918.096	1.54927		918.096	0.00131
		918.866	1.55177		918.866	0.000440474
		919.636	1.55188		919.636	0.00214
		920.405	1.55068		920.405	0.00267
		921.175	1.54711		921.175	0.00189
		921.945	1.54963		921.945	0.000603475
		922.714	1.55099		922.714	0.000978467
		923.484	1.5506		923.484	0.000286131
		924.254	1.54843		924.254	0.00172
		925.023	1.54887		925.023	0.000506145
		925.793	1.5495		925.793	0.00211
		926.563	1.54888		926.563	0.0021
		927.333	1.54987		927.333	0.00197
		928.102	1.54864		928.102	0.00192
		928.872	1.54771		928.872	0.00187
		929.642	1.54605		929.642	0.00204
		930.411	1.55279		930.411	0.00177
		931.181	1.54584		931.181	0.00297
		931.951	1.5502		931.951	0.00284
		932.72	1.55398		932.72	0.00113
		933.49	1.54786		933.49	0.00244
		934.254	1.54725		934.254	0.001
		935.018	1.55359		935.018	0.00313
		935.782	1.55367		935.782	5.76728e-05
		936.547	1.54598		936.547	0.00287
		937.311	1.5511		937.311	0.00179
		938.075	1.55383		938.075	0.0012
		938.839	1.54458		938.839	0.004
		939.603	1.54601		939.603	0.000700229
		940.367	1.55124		940.367	0.00356
		941.131	1.54996		941.131	0.0043
		941.895	1.54501		941.895	0.00203
		942.66	1.54868		942.66	0.00429
		943.424	1.55147		943.424	0.00105
		944.188	1.55002		944.188	0.00104
		944.952	1.54667		944.952	0.00118
		945.716	1.54775		945.716	0.00143
		946.48	1.54485		946.48	0.00309
		947.244	1.53954		947.244	0.00239
		948.008	1.55106		948.008	0.00169
		948.773	1.55014		948.773	0.00855
		949.537	1.55065		949.537	0.00359
		950.301	1.54915		950.301	2.87378e-05
