# Supplementary material for: Micro-optical elements from optical-quality ZIF-62 hybrid glasses by hot imprinting
Source: Nat Commun. 2024 Jun 13;15:5079. doi: 10.1038/s41467-024-49428-1 (PMC11176310; doi:10.1038/s41467-024-49428-1)
Supplement: Supplementary file 3 — Source Data [file 41467_2024_49428_MOESM3_ESM.zip › Source data/Figure_4.xlsx]

## Sheet: Fig.4b
	LSM - convex
		Negative silica template
		x, µm	y, µm	z, µm
		0	0	33.9944
		1.25034	0	34.8485
		2.50068	0	32.2627
		3.75102	0	28.4707
		5.00136	0	23.1439
		6.2517	0	19.7204
		7.50204	0	16.5068
		8.75238	0	16.2737
		10.0027	0	15.828
		11.2531	0	16.1565
		12.5034	0	14.9152
		13.7537	0	11.8033
		15.0041	0	8.40889
		16.2544	0	7.79917
		17.5048	0	5.41978
		18.7551	0	3.65864
		20.0054	0	3.29739
		21.2558	0	2.9129
		22.5061	0	2.01029
		23.7565	0	1.98739
		25.0068	0	2.34864
		26.2571	0	2.4064
		27.5075	0	2.60804
		28.7578	0	2.39478
		30.0082	0	2.65794
		31.2585	0	2.54823
		32.5088	0	2.62137
		33.7592	0	2.74406
		35.0095	0	2.94571
		36.2599	0	3.11283
		37.5102	0	2.88487
		38.7605	0	2.67469
		40.0109	0	2.2673
		41.2612	0	2.05061
		42.5115	0	1.80488
		43.7619	0	1.73755
		45.0122	0	1.93988
		46.2626	0	1.75464
		47.5129	0	2.5725
		48.7632	0	2.41699
		50.0136	0	2.78029
		51.2639	0	3.33601
		52.5143	0	4.28032
		53.7646	0	3.84866
		55.0149	0	5.71472
		56.2653	0	6.17919
		57.5156	0	7.16519
		58.766	0	8.74964
		60.0163	0	9.25716
		61.2666	0	9.46188
		62.517	0	13.2196
		63.7673	0	17.0874
		65.0177	0	24.1053
		66.268	0	32.5327
		67.5183	0	39.1647
		68.7687	0	41.5865
		70.019	0	44.0414
		71.2694	0	43.0554
		72.5197	0	42.1696
		73.77	0	42.0069
		75.0204	0	42.1569
		76.2707	0	42.6053
		77.5211	0	42.4604
		78.7714	0	41.8818
		80.0217	0	41.594
		81.2721	0	41.9002
		82.5224	0	40.3695
		83.7728	0	40.1634
		85.0231	0	40.231
		86.2734	0	39.3845
		87.5238	0	40.2204
		88.7741	0	40.2946
		90.0245	0	40.4788
		91.2748	0	40.1292
		92.5251	0	40.3329
		93.7755	0	39.4419
		95.0258	0	39.2235
		96.2762	0	38.904
		97.5265	0	39.3701
		98.7768	0	39.4849
		100.027	0	39.4764
		101.278	0	39.1148
		102.528	0	38.7686
		103.778	0	38.4012
		105.028	0	38.0143
		106.279	0	37.8031
		107.529	0	38.7936
		108.779	0	38.4128
		110.03	0	37.9241
		111.28	0	38.1606
		112.531	0	37.4005
		113.781	0	36.5488
		115.031	0	35.8742
		116.282	0	35.9422
		117.532	0	35.585
		118.782	0	36.6435
		120.033	0	37.1927
		121.283	0	38.4265
		122.533	0	38.7891
		123.784	0	38.2163
		125.034	0	36.9217
		126.284	0	37.3663
		127.535	0	36.1715
		128.785	0	35.6165
		130.035	0	35.8243
		131.286	0	36.9275
		132.536	0	36.5491
		133.786	0	38.702
		135.037	0	38.2915
		136.287	0	37.8168
		137.537	0	36.9001
		138.788	0	36.1995
		140.038	0	34.9268
		141.288	0	34.5772
		142.539	0	34.9825
		143.789	0	35.435
		145.039	0	36.8373
		146.29	0	36.3345
		147.54	0	37.5974
		148.79	0	37.179
		150.041	0	37.3544
		151.291	0	36.8622
		152.541	0	38.4661
		153.792	0	37.5615
		155.042	0	37.8472
		156.292	0	36.8687
		157.543	0	36.8024
		158.793	0	36.1257
		160.043	0	35.6312
		161.294	0	34.7176
		162.544	0	35.2111
		163.794	0	35.5676
		165.045	0	36.1442
		166.295	0	38.0027
		167.546	0	38.8093
		168.796	0	38.6028
		170.046	0	38.3441
		171.297	0	37.1889
		172.547	0	36.1048
		173.797	0	36.0468
		175.048	0	35.6978
		176.298	0	35.5215
		177.548	0	35.7771
		178.799	0	36.6086
		180.049	0	37.0662
		181.299	0	36.7638
		182.55	0	36.9395
		183.8	0	37.7713
		185.05	0	37.0293
		186.301	0	36.8024
		187.551	0	38.2368
		188.801	0	38.2525
		190.052	0	38.0919
		191.302	0	38.3349
		192.552	0	38.3123
		193.803	0	37.3455
		195.053	0	35.9152
		196.303	0	36.0006
		197.554	0	35.9196
		198.804	0	36.0615
		200.054	0	35.8687
		201.305	0	37.193
		202.555	0	36.3605
		203.805	0	36.4275
		205.056	0	35.3229
		206.306	0	36.2703
		207.556	0	36.2368
		208.807	0	36.6281
		210.057	0	37.449
		211.307	0	38.4976
		212.558	0	38.111
		213.808	0	38.0902
		215.058	0	38.6015
		216.309	0	37.2337
		217.559	0	36.5782
		218.809	0	36.2293
		220.06	0	35.666
		221.31	0	34.7371
		222.56	0	34.8933
		223.811	0	35.0115
		225.061	0	34.5785
		226.311	0	35.1448
		227.562	0	35.5512
		228.812	0	36.1859
		230.062	0	36.894
		231.313	0	37.5294
		232.563	0	37.4607
		233.814	0	37.2077
		235.064	0	37.5987
		236.314	0	37.3903
		237.565	0	37.2822
		238.815	0	37.4559
		240.065	0	38.2276
		241.315	0	37.5782
		242.566	0	37.5714
		243.816	0	37.2252
		245.067	0	37.0396
		246.317	0	36.9641
		247.567	0	37.1749
		248.818	0	37.2453
		250.068	0	38.9234
		251.318	0	38.4945
		252.569	0	37.4695
		253.819	0	36.5587
		255.069	0	37.4374
		256.32	0	35.6093
		257.57	0	36.3222
		258.82	0	36.2347
		260.071	0	36.3752
		261.321	0	35.3724
		262.571	0	36.6254
		263.822	0	36.2853
		265.072	0	36.5871
		266.322	0	36.9569
		267.573	0	37.0256
		268.823	0	36.4965
		270.073	0	36.1582
		271.324	0	36.6643
		272.574	0	37.0734
		273.824	0	36.4815
		275.075	0	36.9603
		276.325	0	37.3301
		277.575	0	37.879
		278.826	0	37.4702
		280.076	0	37.8974
		281.326	0	37.3233
		282.577	0	37.2405
		283.827	0	36.1073
		285.077	0	36.2327
		286.328	0	36.4774
		287.578	0	36.8062
		288.828	0	37.5632
		290.079	0	38.2922
		291.329	0	39.3978
		292.579	0	39.0779
		293.83	0	38.6845
		295.08	0	38.2836
		296.33	0	38.1121
		297.581	0	37.5222
		298.831	0	38.7953
		300.082	0	39.3759
		301.332	0	39.0878
		302.582	0	39.1128
		303.832	0	38.9887
		305.083	0	37.6247
		306.333	0	37.6063
		307.584	0	37.9736
		308.834	0	37.2535
		310.084	0	36.8667
		311.334	0	37.7884
		312.585	0	36.569
		313.835	0	36.3308
		315.086	0	36.368
		316.336	0	36.4169
		317.586	0	36.1582
		318.837	0	36.6756
		320.087	0	36.0218
		321.337	0	36.2306
		322.588	0	36.5047
		323.838	0	36.8014
		325.088	0	37.1753
		326.339	0	37.8886
		327.589	0	38.8059
		328.839	0	39.1022
		330.09	0	39.7262
		331.34	0	40.0755
		332.59	0	40.1029
		333.841	0	40.0636
		335.091	0	39.7601
		336.341	0	39.8042
		337.592	0	40.3924
		338.842	0	40.7567
		340.092	0	41.0687
		341.343	0	41.7837
		342.593	0	41.4969
		343.843	0	41.5127
		345.094	0	41.6607
		346.344	0	42.0486
		347.594	0	41.8274
		348.845	0	41.7075
		350.095	0	40.5509
		351.345	0	39.946
		352.596	0	39.1005
		353.846	0	39.1165
		355.096	0	39.8079
		356.347	0	41.3859
		357.597	0	41.1924
		358.848	0	40.8226
		360.098	0	39.8322
		361.348	0	38.5256
		362.599	0	37.1975
		363.849	0	36.7238
		365.099	0	36.2118
		366.349	0	35.3383
		367.6	0	32.8905
		368.85	0	29.3679
		370.101	0	25.2704
		371.351	0	20.9829
		372.601	0	16.3595
		373.851	0	13.4893
		375.102	0	10.1212
		376.352	0	7.09786
		377.603	0	5.16687
		378.853	0	4.42215
		380.103	0	3.06806
		381.354	0	3.04175
		382.604	0	2.99561
		383.854	0	2.43305
		385.105	0	2.11487
		386.355	0	1.66134
		387.605	0	1.4074
		388.856	0	2.05232
		390.106	0	2.19108
		391.356	0	2.3025
		392.607	0	2.96553
		393.857	0	4.52161
		395.107	0	4.32509
		396.358	0	5.05477
		397.608	0	5.7178
		398.858	0	6.44303
		400.109	0	5.26154
		401.359	0	6.17748
		402.609	0	6.6833
		403.86	0	6.9844
		405.11	0	5.48642
		406.36	0	5.53666
		407.611	0	4.32714
		408.861	0	2.6822
		410.111	0	1.67262
		411.362	0	1.67843
		412.612	0	0.8804
		413.862	0	1.07589
		415.113	0	1.71602
		416.363	0	2.39546
		417.613	0	3.36027
		418.864	0	4.04142
		420.114	0	4.1419
		0	1.25034	33.0009
		1.25034	1.25034	33.6263
		2.50068	1.25034	31.0863
		3.75102	1.25034	27.5008
		5.00136	1.25034	22.4994
		6.2517	1.25034	19.1288
		7.50204	1.25034	16.4846
		8.75238	1.25034	16.5761
		10.0027	1.25034	16.3649
		11.2531	1.25034	16.5652
		12.5034	1.25034	15.3342
		13.7537	1.25034	11.9421
		15.0041	1.25034	8.76467
		16.2544	1.25034	7.83472
		17.5048	1.25034	5.58724
		18.7551	1.25034	3.73041
		20.0054	1.25034	3.31687
		21.2558	1.25034	2.64324
		22.5061	1.25034	1.92484
		23.7565	1.25034	1.90434
		25.0068	1.25034	2.29395
		26.2571	1.25034	2.43135
		27.5075	1.25034	2.67981
		28.7578	1.25034	2.51747
		30.0082	1.25034	2.7468
		31.2585	1.25034	2.63128
		32.5088	1.25034	2.68118
		33.7592	1.25034	2.79225
		35.0095	1.25034	2.92896
		36.2599	1.25034	3.07558
		37.5102	1.25034	2.91256
		38.7605	1.25034	2.69382
		40.0109	1.25034	2.31412
		41.2612	1.25034	2.07932
		42.5115	1.25034	1.98397
		43.7619	1.25034	1.83462
		45.0122	1.25034	1.95526
		46.2626	1.25034	1.7461
		47.5129	1.25034	2.49389
		48.7632	1.25034	2.24064
		50.0136	1.25034	2.86163
		51.2639	1.25034	3.46588
		52.5143	1.25034	4.56467
		53.7646	1.25034	4.36918
		55.0149	1.25034	6.13783
		56.2653	1.25034	6.55411
		57.5156	1.25034	7.97074
		58.766	1.25034	9.49264
		60.0163	1.25034	10.3146
		61.2666	1.25034	10.8748
		62.517	1.25034	14.2583
		63.7673	1.25034	17.6913
		65.0177	1.25034	24.3767
		66.268	1.25034	32.532
		67.5183	1.25034	38.959
		68.7687	1.25034	41.6056
		70.019	1.25034	44.2643
		71.2694	1.25034	43.4286
		72.5197	1.25034	42.268
		73.77	1.25034	42.041
		75.0204	1.25034	42.1938
		76.2707	1.25034	42.4416
		77.5211	1.25034	42.189
		78.7714	1.25034	41.8777
		80.0217	1.25034	41.7314
		81.2721	1.25034	42.0342
		82.5224	1.25034	40.4648
		83.7728	1.25034	40.4966
		85.0231	1.25034	40.4826
		86.2734	1.25034	39.5796
		87.5238	1.25034	40.5051
		88.7741	1.25034	40.7163
		90.0245	1.25034	40.758
		91.2748	1.25034	40.5031
		92.5251	1.25034	40.7095
		93.7755	1.25034	39.5215
		95.0258	1.25034	39.4723
		96.2762	1.25034	39.3219
		97.5265	1.25034	39.6651
		98.7768	1.25034	39.7905
		100.027	1.25034	39.7758
		101.278	1.25034	39.4846
		102.528	1.25034	38.9549
		103.778	1.25034	38.5301
		105.028	1.25034	38.2939
		106.279	1.25034	38.2935
		107.529	1.25034	39.1111
		108.779	1.25034	38.8923
		110.03	1.25034	38.4118
		111.28	1.25034	38.3182
		112.531	1.25034	37.4388
		113.781	1.25034	36.2375
		115.031	1.25034	35.6301
		116.282	1.25034	35.7169
		117.532	1.25034	35.5259
		118.782	1.25034	36.4541
		120.033	1.25034	36.9842
		121.283	1.25034	38.0017
		122.533	1.25034	38.3352
		123.784	1.25034	37.8117
		125.034	1.25034	36.6332
		126.284	1.25034	36.704
		127.535	1.25034	35.4336
		128.785	1.25034	34.6571
		130.035	1.25034	34.7709
		131.286	1.25034	35.6917
		132.536	1.25034	35.8848
		133.786	1.25034	38.0523
		135.037	1.25034	37.9121
		136.287	1.25034	37.6534
		137.537	1.25034	37.0123
		138.788	1.25034	36.1848
		140.038	1.25034	35.0932
		141.288	1.25034	34.8123
		142.539	1.25034	34.9982
		143.789	1.25034	35.2521
		145.039	1.25034	36.5136
		146.29	1.25034	35.9473
		147.54	1.25034	37.0355
		148.79	1.25034	36.6319
		150.041	1.25034	37.2686
		151.291	1.25034	36.9405
		152.541	1.25034	38.5782
		153.792	1.25034	37.7101
		155.042	1.25034	38.0485
		156.292	1.25034	36.6708
		157.543	1.25034	36.6001
		158.793	1.25034	35.9695
		160.043	1.25034	35.8277
		161.294	1.25034	35.2395
		162.544	1.25034	35.8485
		163.794	1.25034	36.2303
		165.045	1.25034	36.9111
		166.295	1.25034	38.4354
		167.546	1.25034	38.9969
		168.796	1.25034	38.8199
		170.046	1.25034	38.4959
		171.297	1.25034	37.1117
		172.547	1.25034	36.1339
		173.797	1.25034	36.2276
		175.048	1.25034	35.5447
		176.298	1.25034	35.2248
		177.548	1.25034	35.4681
		178.799	1.25034	36.2822
		180.049	1.25034	36.436
		181.299	1.25034	36.5406
		182.55	1.25034	36.7375
		183.8	1.25034	37.5922
		185.05	1.25034	36.7385
		186.301	1.25034	36.6575
		187.551	1.25034	37.988
		188.801	1.25034	38.0051
		190.052	1.25034	37.8154
		191.302	1.25034	38.1572
		192.552	1.25034	37.892
		193.803	1.25034	36.8168
		195.053	1.25034	35.3253
		196.303	1.25034	35.4203
		197.554	1.25034	35.5973
		198.804	1.25034	36.1667
		200.054	1.25034	36.3749
		201.305	1.25034	37.8168
		202.555	1.25034	36.9982
		203.805	1.25034	36.8971
		205.056	1.25034	35.7183
		206.306	1.25034	36.407
		207.556	1.25034	36.4224
		208.807	1.25034	36.8803
		210.057	1.25034	37.6107
		211.307	1.25034	38.6551
		212.558	1.25034	38.1145
		213.808	1.25034	37.8728
		215.058	1.25034	38.1049
		216.309	1.25034	36.7385
		217.559	1.25034	35.9244
		218.809	1.25034	35.8561
		220.06	1.25034	35.3277
		221.31	1.25034	34.584
		222.56	1.25034	34.8656
		223.811	1.25034	35.0983
		225.061	1.25034	34.7921
		226.311	1.25034	35.5218
		227.562	1.25034	35.7856
		228.812	1.25034	36.3434
		230.062	1.25034	36.9853
		231.313	1.25034	37.4419
		232.563	1.25034	37.4528
		233.814	1.25034	37.4624
		235.064	1.25034	37.8414
		236.314	1.25034	37.9562
		237.565	1.25034	37.9405
		238.815	1.25034	38.0106
		240.065	1.25034	38.3879
		241.315	1.25034	37.5546
		242.566	1.25034	37.1965
		243.816	1.25034	36.6127
		245.067	1.25034	36.462
		246.317	1.25034	36.5502
		247.567	1.25034	36.9811
		248.818	1.25034	37.0157
		250.068	1.25034	38.6288
		251.318	1.25034	38.3205
		252.569	1.25034	37.3667
		253.819	1.25034	36.3971
		255.069	1.25034	37.328
		256.32	1.25034	35.5754
		257.57	1.25034	36.3479
		258.82	1.25034	36.3622
		260.071	1.25034	36.5529
		261.321	1.25034	35.501
		262.571	1.25034	36.5652
		263.822	1.25034	35.91
		265.072	1.25034	36.137
		266.322	1.25034	36.4685
		267.573	1.25034	36.801
		268.823	1.25034	36.4846
		270.073	1.25034	36.1202
		271.324	1.25034	36.6103
		272.574	1.25034	36.9172
		273.824	1.25034	36.2088
		275.075	1.25034	36.7805
		276.325	1.25034	37.4145
		277.575	1.25034	37.8571
		278.826	1.25034	37.6114
		280.076	1.25034	38.0321
		281.326	1.25034	37.2775
		282.577	1.25034	36.9716
		283.827	1.25034	35.9904
		285.077	1.25034	36.2016
		286.328	1.25034	36.7125
		287.578	1.25034	36.9733
		288.828	1.25034	37.7764
		290.079	1.25034	38.3954
		291.329	1.25034	39.3072
		292.579	1.25034	38.8595
		293.83	1.25034	38.7471
		295.08	1.25034	38.2498
		296.33	1.25034	38.1599
		297.581	1.25034	37.4066
		298.831	1.25034	38.4808
		300.082	1.25034	38.9265
		301.332	1.25034	38.8629
		302.582	1.25034	39.0092
		303.832	1.25034	38.826
		305.083	1.25034	37.8212
		306.333	1.25034	37.8503
		307.584	1.25034	38.1719
		308.834	1.25034	37.4979
		310.084	1.25034	37.3725
		311.334	1.25034	38.0092
		312.585	1.25034	36.7272
		313.835	1.25034	36.4234
		315.086	1.25034	36.5498
		316.336	1.25034	36.8561
		317.586	1.25034	36.7956
		318.837	1.25034	37.4569
		320.087	1.25034	36.6018
		321.337	1.25034	36.4822
		322.588	1.25034	36.7419
		323.838	1.25034	36.8038
		325.088	1.25034	37.2641
		326.339	1.25034	38.3185
		327.589	1.25034	39.0215
		328.839	1.25034	38.8633
		330.09	1.25034	39.4084
		331.34	1.25034	39.3127
		332.59	1.25034	39.2235
		333.841	1.25034	39.3606
		335.091	1.25034	39.3462
		336.341	1.25034	39.3014
		337.592	1.25034	40.2433
		338.842	1.25034	40.5031
		340.092	1.25034	41.041
		341.343	1.25034	41.5991
		342.593	1.25034	41.7208
		343.843	1.25034	41.9262
		345.094	1.25034	42.1716
		346.344	1.25034	42.3384
		347.594	1.25034	42.1518
		348.845	1.25034	41.8469
		350.095	1.25034	40.6798
		351.345	1.25034	40.1538
		352.596	1.25034	39.3486
		353.846	1.25034	39.3694
		355.096	1.25034	39.6388
		356.347	1.25034	40.891
		357.597	1.25034	40.7594
		358.848	1.25034	40.5855
		360.098	1.25034	39.81
		361.348	1.25034	38.6435
		362.599	1.25034	37.3222
		363.849	1.25034	36.7282
		365.099	1.25034	36.2166
		366.349	1.25034	35.1339
		367.6	1.25034	32.9934
		368.85	1.25034	29.4711
		370.101	1.25034	25.5059
		371.351	1.25034	20.9399
		372.601	1.25034	16.4497
		373.851	1.25034	13.0122
		375.102	1.25034	9.72846
		376.352	1.25034	6.67988
		377.603	1.25034	4.75469
		378.853	1.25034	4.04484
		380.103	1.25034	3.17982
		381.354	1.25034	3.04516
		382.604	1.25034	2.90162
		383.854	1.25034	2.77619
		385.105	1.25034	2.37564
		386.355	1.25034	1.93202
		387.605	1.25034	1.85068
		388.856	1.25034	2.32779
		390.106	1.25034	2.20783
		391.356	1.25034	2.27106
		392.607	1.25034	2.90743
		393.857	1.25034	4.0527
		395.107	1.25034	4.16172
		396.358	1.25034	4.81382
		397.608	1.25034	5.33673
		398.858	1.25034	5.82956
		400.109	1.25034	4.76973
		401.359	1.25034	5.42285
		402.609	1.25034	5.78889
		403.86	1.25034	6.31214
		405.11	1.25034	5.03734
		406.36	1.25034	5.43755
		407.611	1.25034	4.47444
		408.861	1.25034	3.28953
		410.111	1.25034	2.22936
		411.362	1.25034	2.18732
		412.612	1.25034	1.10596
		413.862	1.25034	1.0776
		415.113	1.25034	1.49456
		416.363	1.25034	2.13196
		417.613	1.25034	3.10463
		418.864	1.25034	3.81209
		420.114	1.25034	4.02399
		0	2.50068	34.9873
		1.25034	2.50068	35.2624
		2.50068	2.50068	32.3184
		3.75102	2.50068	28.0306
		5.00136	2.50068	22.8237
		6.2517	2.50068	19.3226
		7.50204	2.50068	16.517
		8.75238	2.50068	16.2757
		10.0027	2.50068	16.4473
		11.2531	2.50068	16.3769
		12.5034	2.50068	14.6096
		13.7537	2.50068	11.4086
		15.0041	2.50068	8.29816
		16.2544	2.50068	6.65561
		17.5048	2.50068	4.64362
		18.7551	2.50068	3.22288
		20.0054	2.50068	2.86915
		21.2558	2.50068	2.32403
		22.5061	2.50068	1.69039
		23.7565	2.50068	1.79565
		25.0068	2.50068	2.31378
		26.2571	2.50068	2.42861
		27.5075	2.50068	2.68596
		28.7578	2.50068	2.62615
		30.0082	2.50068	2.79499
		31.2585	2.50068	2.69143
		32.5088	2.50068	2.72117
		33.7592	2.50068	2.84454
		35.0095	2.50068	3.00552
		36.2599	2.50068	3.10976
		37.5102	2.50068	2.9898
		38.7605	2.50068	2.79977
		40.0109	2.50068	2.39785
		41.2612	2.50068	2.17673
		42.5115	2.50068	2.00413
		43.7619	2.50068	1.75703
		45.0122	2.50068	1.90775
		46.2626	2.50068	1.69107
		47.5129	2.50068	2.39888
		48.7632	2.50068	2.42451
		50.0136	2.50068	2.89171
		51.2639	2.50068	3.4775
		52.5143	2.50068	4.51751
		53.7646	2.50068	4.2663
		55.0149	2.50068	5.99668
		56.2653	2.50068	6.65288
		57.5156	2.50068	8.08216
		58.766	2.50068	10.0535
		60.0163	2.50068	11.4065
		61.2666	2.50068	12.9811
		62.517	2.50068	17.0734
		63.7673	2.50068	20.795
		65.0177	2.50068	27.156
		66.268	2.50068	34.5977
		67.5183	2.50068	39.6035
		68.7687	2.50068	41.6894
		70.019	2.50068	44.0838
		71.2694	2.50068	43.2331
		72.5197	2.50068	42.3801
		73.77	2.50068	42.446
		75.0204	2.50068	42.8005
		76.2707	2.50068	42.8685
		77.5211	2.50068	42.5113
		78.7714	2.50068	42.1104
		80.0217	2.50068	41.9221
		81.2721	2.50068	41.9976
		82.5224	2.50068	40.5195
		83.7728	2.50068	40.7488
		85.0231	2.50068	40.8032
		86.2734	2.50068	40.1593
		87.5238	2.50068	40.7833
		88.7741	2.50068	41.1131
		90.0245	2.50068	40.8531
		91.2748	2.50068	40.4094
		92.5251	2.50068	40.3325
		93.7755	2.50068	39.3503
		95.0258	2.50068	39.3028
		96.2762	2.50068	39.0031
		97.5265	2.50068	39.3804
		98.7768	2.50068	39.5622
		100.027	2.50068	39.5906
		101.278	2.50068	39.0352
		102.528	2.50068	38.7748
		103.778	2.50068	38.2129
		105.028	2.50068	37.7587
		106.279	2.50068	37.9214
		107.529	2.50068	38.5885
		108.779	2.50068	38.1979
		110.03	2.50068	37.9173
		111.28	2.50068	37.882
		112.531	2.50068	37.1537
		113.781	2.50068	36.3325
		115.031	2.50068	35.9476
		116.282	2.50068	36.0748
		117.532	2.50068	36.072
		118.782	2.50068	36.7306
		120.033	2.50068	37.2187
		121.283	2.50068	38.2368
		122.533	2.50068	38.284
		123.784	2.50068	37.6862
		125.034	2.50068	36.5803
		126.284	2.50068	36.5269
		127.535	2.50068	35.2443
		128.785	2.50068	34.5949
		130.035	2.50068	34.5566
		131.286	2.50068	35.097
		132.536	2.50068	35.2094
		133.786	2.50068	36.9094
		135.037	2.50068	37.0669
		136.287	2.50068	36.5792
		137.537	2.50068	36.2959
		138.788	2.50068	35.7456
		140.038	2.50068	34.7453
		141.288	2.50068	34.1903
		142.539	2.50068	34.7576
		143.789	2.50068	34.9897
		145.039	2.50068	35.9241
		146.29	2.50068	35.7074
		147.54	2.50068	36.6144
		148.79	2.50068	36.2081
		150.041	2.50068	36.3099
		151.291	2.50068	35.9039
		152.541	2.50068	37.1766
		153.792	2.50068	36.96
		155.042	2.50068	37.3496
		156.292	2.50068	36.7088
		157.543	2.50068	36.7361
		158.793	2.50068	36.2587
		160.043	2.50068	35.4176
		161.294	2.50068	34.6657
		162.544	2.50068	34.9497
		163.794	2.50068	35.5351
		165.045	2.50068	36.1226
		166.295	2.50068	37.4822
		167.546	2.50068	38.0311
		168.796	2.50068	37.7416
		170.046	2.50068	37.1182
		171.297	2.50068	35.8923
		172.547	2.50068	35.4678
		173.797	2.50068	35.5573
		175.048	2.50068	35.1154
		176.298	2.50068	34.9172
		177.548	2.50068	35.3837
		178.799	2.50068	35.9849
		180.049	2.50068	36.3161
		181.299	2.50068	36.3284
		182.55	2.50068	36.3079
		183.8	2.50068	36.6346
		185.05	2.50068	36.0259
		186.301	2.50068	35.9415
		187.551	2.50068	37.3827
		188.801	2.50068	37.8069
		190.052	2.50068	37.7867
		191.302	2.50068	37.9039
		192.552	2.50068	37.6196
		193.803	2.50068	36.4446
		195.053	2.50068	35.1065
		196.303	2.50068	35.2272
		197.554	2.50068	35.2535
		198.804	2.50068	35.4736
		200.054	2.50068	35.8041
		201.305	2.50068	37.1565
		202.555	2.50068	36.6599
		203.805	2.50068	36.8455
		205.056	2.50068	36.1889
		206.306	2.50068	36.6568
		207.556	2.50068	36.4217
		208.807	2.50068	36.5676
		210.057	2.50068	37.2101
		211.307	2.50068	38.0936
		212.558	2.50068	37.8619
		213.808	2.50068	37.7812
		215.058	2.50068	38.1917
		216.309	2.50068	36.8981
		217.559	2.50068	36.2279
		218.809	2.50068	36.0953
		220.06	2.50068	35.76
		221.31	2.50068	34.9449
		222.56	2.50068	35.0485
		223.811	2.50068	35.0256
		225.061	2.50068	34.6236
		226.311	2.50068	35.2692
		227.562	2.50068	35.8574
		228.812	2.50068	36.6353
		230.062	2.50068	37.243
		231.313	2.50068	37.5317
		232.563	2.50068	37.3219
		233.814	2.50068	37.0215
		235.064	2.50068	36.9794
		236.314	2.50068	36.8116
		237.565	2.50068	36.7405
		238.815	2.50068	37.0085
		240.065	2.50068	37.6825
		241.315	2.50068	37.312
		242.566	2.50068	37.2392
		243.816	2.50068	36.8988
		245.067	2.50068	36.4466
		246.317	2.50068	36.2505
		247.567	2.50068	36.5157
		248.818	2.50068	36.6862
		250.068	2.50068	38.1046
		251.318	2.50068	37.9456
		252.569	2.50068	37.1944
		253.819	2.50068	36.6565
		255.069	2.50068	37.4039
		256.32	2.50068	35.8731
		257.57	2.50068	36.8294
		258.82	2.50068	36.9449
		260.071	2.50068	36.9384
		261.321	2.50068	36.2887
		262.571	2.50068	37.1821
		263.822	2.50068	36.2877
		265.072	2.50068	36.3684
		266.322	2.50068	36.7928
		267.573	2.50068	36.9753
		268.823	2.50068	36.6831
		270.073	2.50068	36.6582
		271.324	2.50068	36.9914
		272.574	2.50068	37.0557
		273.824	2.50068	36.3328
		275.075	2.50068	36.8106
		276.325	2.50068	37.108
		277.575	2.50068	37.6452
		278.826	2.50068	37.5519
		280.076	2.50068	37.8397
		281.326	2.50068	37.4046
		282.577	2.50068	37.2898
		283.827	2.50068	36.4576
		285.077	2.50068	36.933
		286.328	2.50068	37.3896
		287.578	2.50068	37.5676
		288.828	2.50068	38.0188
		290.079	2.50068	38.4019
		291.329	2.50068	38.8862
		292.579	2.50068	38.6435
		293.83	2.50068	38.3171
		295.08	2.50068	37.9702
		296.33	2.50068	37.744
		297.581	2.50068	37.2443
		298.831	2.50068	38.0611
		300.082	2.50068	38.8359
		301.332	2.50068	38.7334
		302.582	2.50068	39.1158
		303.832	2.50068	38.7054
		305.083	2.50068	38.0232
		306.333	2.50068	37.9972
		307.584	2.50068	38.3516
		308.834	2.50068	37.6288
		310.084	2.50068	37.6527
		311.334	2.50068	38.0516
		312.585	2.50068	37.0252
		313.835	2.50068	36.8571
		315.086	2.50068	36.9924
		316.336	2.50068	37.1691
		317.586	2.50068	37.0854
		318.837	2.50068	37.7098
		320.087	2.50068	37.0218
		321.337	2.50068	36.9842
		322.588	2.50068	37.298
		323.838	2.50068	37.2443
		325.088	2.50068	37.4091
		326.339	2.50068	38.3202
		327.589	2.50068	38.96
		328.839	2.50068	38.9737
		330.09	2.50068	39.5455
		331.34	2.50068	39.6254
		332.59	2.50068	39.4703
		333.841	2.50068	39.6767
		335.091	2.50068	39.4593
		336.341	2.50068	39.4002
		337.592	2.50068	40.3531
		338.842	2.50068	40.8896
		340.092	2.50068	41.3866
		341.343	2.50068	41.997
		342.593	2.50068	42.2287
		343.843	2.50068	41.9922
		345.094	2.50068	42.0475
		346.344	2.50068	42.1678
		347.594	2.50068	42.0346
		348.845	2.50068	41.6781
		350.095	2.50068	40.6535
		351.345	2.50068	40.0574
		352.596	2.50068	39.3503
		353.846	2.50068	39.3322
		355.096	2.50068	39.5284
		356.347	2.50068	40.6213
		357.597	2.50068	40.6487
		358.848	2.50068	40.3835
		360.098	2.50068	39.6466
		361.348	2.50068	38.6551
		362.599	2.50068	37.2221
		363.849	2.50068	36.6267
		365.099	2.50068	35.855
		366.349	2.50068	34.6585
		367.6	2.50068	32.1441
		368.85	2.50068	28.5251
		370.101	2.50068	24.4731
		371.351	2.50068	20.906
		372.601	2.50068	16.6332
		373.851	2.50068	13.8577
		375.102	2.50068	10.8385
		376.352	2.50068	7.63547
		377.603	2.50068	5.1115
		378.853	2.50068	4.2041
		380.103	2.50068	3.08378
		381.354	2.50068	3.02363
		382.604	2.50068	2.84113
		383.854	2.50068	2.52055
		385.105	2.50068	2.20339
		386.355	2.50068	1.69654
		387.605	2.50068	1.54001
		388.856	2.50068	2.07898
		390.106	2.50068	1.74029
		391.356	2.50068	1.89443
		392.607	2.50068	2.64188
		393.857	2.50068	4.05783
		395.107	2.50068	4.33261
		396.358	2.50068	5.16687
		397.608	2.50068	5.74241
		398.858	2.50068	5.92662
		400.109	2.50068	4.64909
		401.359	2.50068	5.19763
		402.609	2.50068	5.62313
		403.86	2.50068	5.70037
		405.11	2.50068	4.66071
		406.36	2.50068	5.79504
		407.611	2.50068	5.49497
		408.861	2.50068	4.54314
		410.111	2.50068	3.90676
		411.362	2.50068	3.69179
		412.612	2.50068	1.769
		413.862	2.50068	1.09605
		415.113	2.50068	1.35204
		416.363	2.50068	1.79053
		417.613	2.50068	2.73552
		418.864	2.50068	3.45734
		420.114	2.50068	3.64941
		0	3.75102	36.5365
		1.25034	3.75102	36.1431
		2.50068	3.75102	32.7227
		3.75102	3.75102	28.2469
		5.00136	3.75102	22.3456
		6.2517	3.75102	18.3886
		7.50204	3.75102	15.5549
		8.75238	3.75102	15.0508
		10.0027	3.75102	15.1291
		11.2531	3.75102	15.0033
		12.5034	3.75102	13.4059
		13.7537	3.75102	10.399
		15.0041	3.75102	7.45535
		16.2544	3.75102	5.86134
		17.5048	3.75102	4.19077
		18.7551	3.75102	2.74065
		20.0054	3.75102	2.60975
		21.2558	3.75102	2.1405
		22.5061	3.75102	1.64288
		23.7565	3.75102	1.82812
		25.0068	3.75102	2.43989
		26.2571	3.75102	2.60804
		27.5075	3.75102	2.92896
		28.7578	3.75102	2.9047
		30.0082	3.75102	2.99253
		31.2585	3.75102	2.83703
		32.5088	3.75102	2.82985
		33.7592	3.75102	2.91256
		35.0095	3.75102	3.02739
		36.2599	3.75102	3.07626
		37.5102	3.75102	3.01919
		38.7605	3.75102	2.80011
		40.0109	3.75102	2.41699
		41.2612	3.75102	2.15588
		42.5115	3.75102	2.1528
		43.7619	3.75102	1.85444
		45.0122	3.75102	1.89032
		46.2626	3.75102	1.69312
		47.5129	3.75102	2.49252
		48.7632	3.75102	2.78849
		50.0136	3.75102	3.48946
		51.2639	3.75102	4.68497
		52.5143	3.75102	5.96387
		53.7646	3.75102	5.71336
		55.0149	3.75102	6.99021
		56.2653	3.75102	7.26157
		57.5156	3.75102	8.74451
		58.766	3.75102	10.9079
		60.0163	3.75102	13.4739
		61.2666	3.75102	16.2997
		62.517	3.75102	20.7133
		63.7673	3.75102	24.2766
		65.0177	3.75102	30.0525
		66.268	3.75102	36.2569
		67.5183	3.75102	40.1326
		68.7687	3.75102	42.4194
		70.019	3.75102	44.4242
		71.2694	3.75102	43.8456
		72.5197	3.75102	43.3299
		73.77	3.75102	43.5172
		75.0204	3.75102	43.8487
		76.2707	3.75102	43.7595
		77.5211	3.75102	43.2882
		78.7714	3.75102	42.836
		80.0217	3.75102	42.795
		81.2721	3.75102	42.8852
		82.5224	3.75102	41.7092
		83.7728	3.75102	41.9898
		85.0231	3.75102	42.1641
		86.2734	3.75102	41.7892
		87.5238	3.75102	42.0694
		88.7741	3.75102	42.4836
		90.0245	3.75102	41.8497
		91.2748	3.75102	41.1935
		92.5251	3.75102	40.4207
		93.7755	3.75102	39.5379
		95.0258	3.75102	39.3329
		96.2762	3.75102	39.0936
		97.5265	3.75102	39.1784
		98.7768	3.75102	39.6965
		100.027	3.75102	39.4344
		101.278	3.75102	38.8428
		102.528	3.75102	38.664
		103.778	3.75102	38.0444
		105.028	3.75102	37.3718
		106.279	3.75102	37.8629
		107.529	3.75102	38.2201
		108.779	3.75102	37.5061
		110.03	3.75102	37.4186
		111.28	3.75102	37.4196
		112.531	3.75102	36.8215
		113.781	3.75102	36.0139
		115.031	3.75102	35.9241
		116.282	3.75102	36.0389
		117.532	3.75102	35.9613
		118.782	3.75102	36.1947
		120.033	3.75102	36.8509
		121.283	3.75102	37.7515
		122.533	3.75102	37.0765
		123.784	3.75102	36.7857
		125.034	3.75102	35.4623
		126.284	3.75102	35.4312
		127.535	3.75102	34.5177
		128.785	3.75102	34.6373
		130.035	3.75102	34.3861
		131.286	3.75102	34.8728
		132.536	3.75102	34.6975
		133.786	3.75102	35.9565
		135.037	3.75102	35.936
		136.287	3.75102	35.4688
		137.537	3.75102	35.625
		138.788	3.75102	35.3629
		140.038	3.75102	34.4439
		141.288	3.75102	34.0973
		142.539	3.75102	34.6578
		143.789	3.75102	34.6069
		145.039	3.75102	35.0789
		146.29	3.75102	35.0221
		147.54	3.75102	35.9018
		148.79	3.75102	35.8837
		150.041	3.75102	36.2248
		151.291	3.75102	35.9928
		152.541	3.75102	36.9733
		153.792	3.75102	36.8499
		155.042	3.75102	37.2775
		156.292	3.75102	36.9938
		157.543	3.75102	37.2214
		158.793	3.75102	36.9853
		160.043	3.75102	35.8707
		161.294	3.75102	34.7234
		162.544	3.75102	34.6482
		163.794	3.75102	35.3027
		165.045	3.75102	35.9203
		166.295	3.75102	37.2238
		167.546	3.75102	37.88
		168.796	3.75102	37.6848
		170.046	3.75102	37.0885
		171.297	3.75102	35.866
		172.547	3.75102	35.5348
		173.797	3.75102	35.5826
		175.048	3.75102	34.9411
		176.298	3.75102	34.4804
		177.548	3.75102	34.8208
		178.799	3.75102	35.5351
		180.049	3.75102	35.7508
		181.299	3.75102	35.9589
		182.55	3.75102	35.9511
		183.8	3.75102	36.4097
		185.05	3.75102	35.9022
		186.301	3.75102	36.0344
		187.551	3.75102	37.1062
		188.801	3.75102	37.5611
		190.052	3.75102	37.1346
		191.302	3.75102	36.9825
		192.552	3.75102	36.7197
		193.803	3.75102	35.9401
		195.053	3.75102	34.843
		196.303	3.75102	35.2419
		197.554	3.75102	35.3929
		198.804	3.75102	35.3495
		200.054	3.75102	35.4664
		201.305	3.75102	36.5632
		202.555	3.75102	36.1896
		203.805	3.75102	36.436
		205.056	3.75102	36.0949
		206.306	3.75102	36.3772
		207.556	3.75102	35.9972
		208.807	3.75102	36.1059
		210.057	3.75102	36.57
		211.307	3.75102	37.271
		212.558	3.75102	37.1431
		213.808	3.75102	37.1165
		215.058	3.75102	37.3414
		216.309	3.75102	36.2439
		217.559	3.75102	35.7802
		218.809	3.75102	36.1387
		220.06	3.75102	35.9993
		221.31	3.75102	35.3294
		222.56	3.75102	35.1004
		223.811	3.75102	34.978
		225.061	3.75102	34.3352
		226.311	3.75102	35.0833
		227.562	3.75102	35.7867
		228.812	3.75102	36.9289
		230.062	3.75102	37.3896
		231.313	3.75102	37.4972
		232.563	3.75102	37.0765
		233.814	3.75102	36.9015
		235.064	3.75102	36.717
		236.314	3.75102	36.4613
		237.565	3.75102	36.7593
		238.815	3.75102	36.9822
		240.065	3.75102	37.4941
		241.315	3.75102	37.2498
		242.566	3.75102	37.2501
		243.816	3.75102	36.6985
		245.067	3.75102	36.2522
		246.317	3.75102	36.0266
		247.567	3.75102	36.5006
		248.818	3.75102	36.7098
		250.068	3.75102	37.9466
		251.318	3.75102	38.1931
		252.569	3.75102	37.5584
		253.819	3.75102	36.9603
		255.069	3.75102	37.7399
		256.32	3.75102	36.407
		257.57	3.75102	37.0393
		258.82	3.75102	37.3198
		260.071	3.75102	37.3198
		261.321	3.75102	36.7699
		262.571	3.75102	37.1917
		263.822	3.75102	36.4207
		265.072	3.75102	36.4265
		266.322	3.75102	36.8086
		267.573	3.75102	37.3168
		268.823	3.75102	37.421
		270.073	3.75102	37.5854
		271.324	3.75102	37.76
		272.574	3.75102	37.9282
		273.824	3.75102	36.9791
		275.075	3.75102	37.3434
		276.325	3.75102	37.4398
		277.575	3.75102	37.7901
		278.826	3.75102	37.6896
		280.076	3.75102	37.9866
		281.326	3.75102	37.7939
		282.577	3.75102	37.8048
		283.827	3.75102	37.2583
		285.077	3.75102	37.6667
		286.328	3.75102	38.0201
		287.578	3.75102	37.7467
		288.828	3.75102	37.6739
		290.079	3.75102	37.8776
		291.329	3.75102	37.92
		292.579	3.75102	37.6462
		293.83	3.75102	37.5222
		295.08	3.75102	37.2645
		296.33	3.75102	36.9832
		297.581	3.75102	36.6302
		298.831	3.75102	37.3328
		300.082	3.75102	38.0895
		301.332	3.75102	38.4942
		302.582	3.75102	39.216
		303.832	3.75102	39.23
		305.083	3.75102	39.0164
		306.333	3.75102	39.2573
		307.584	3.75102	39.3954
		308.834	3.75102	38.8643
		310.084	3.75102	38.8229
		311.334	3.75102	38.9477
		312.585	3.75102	37.7392
		313.835	3.75102	37.5871
		315.086	3.75102	37.4648
		316.336	3.75102	37.7228
		317.586	3.75102	37.5854
		318.837	3.75102	38.2754
		320.087	3.75102	37.5133
		321.337	3.75102	37.4046
		322.588	3.75102	37.6753
		323.838	3.75102	37.5181
		325.088	3.75102	37.7959
		326.339	3.75102	38.8698
		327.589	3.75102	39.3216
		328.839	3.75102	39.1811
		330.09	3.75102	39.5728
		331.34	3.75102	39.7218
		332.59	3.75102	39.2905
		333.841	3.75102	39.5615
		335.091	3.75102	39.3609
		336.341	3.75102	39.4863
		337.592	3.75102	40.2662
		338.842	3.75102	40.9487
		340.092	3.75102	41.5523
		341.343	3.75102	42.2871
		342.593	3.75102	42.7085
		343.843	3.75102	42.4778
		345.094	3.75102	42.5076
		346.344	3.75102	42.2164
		347.594	3.75102	41.7625
		348.845	3.75102	41.1118
		350.095	3.75102	40.3014
		351.345	3.75102	39.919
		352.596	3.75102	39.7871
		353.846	3.75102	39.8165
		355.096	3.75102	39.7461
		356.347	3.75102	40.2338
		357.597	3.75102	40.5796
		358.848	3.75102	40.0875
		360.098	3.75102	39.1425
		361.348	3.75102	38.3035
		362.599	3.75102	36.6657
		363.849	3.75102	35.5389
		365.099	3.75102	34.8366
		366.349	3.75102	33.4455
		367.6	3.75102	30.8481
		368.85	3.75102	27.5927
		370.101	3.75102	24.0715
		371.351	3.75102	20.8602
		372.601	3.75102	17.514
		373.851	3.75102	14.9487
		375.102	3.75102	11.9254
		376.352	3.75102	8.24723
		377.603	3.75102	5.37876
		378.853	3.75102	4.11661
		380.103	3.75102	2.94947
		381.354	3.75102	2.66956
		382.604	3.75102	2.50107
		383.854	3.75102	2.28575
		385.105	3.75102	1.8975
		386.355	3.75102	1.43475
		387.605	3.75102	1.51438
		388.856	3.75102	1.92826
		390.106	3.75102	1.58034
		391.356	3.75102	1.7396
		392.607	3.75102	2.50893
		393.857	3.75102	3.48502
		395.107	3.75102	3.76903
		396.358	3.75102	4.54485
		397.608	3.75102	5.2817
		398.858	3.75102	5.29366
		400.109	3.75102	4.64259
		401.359	3.75102	5.28307
		402.609	3.75102	5.95362
		403.86	3.75102	5.8651
		405.11	3.75102	5.01786
		406.36	3.75102	6.49191
		407.611	3.75102	6.3593
		408.861	3.75102	5.70789
		410.111	3.75102	5.21574
		411.362	3.75102	5.05203
		412.612	3.75102	2.39648
		413.862	3.75102	1.41561
		415.113	3.75102	1.03077
		416.363	3.75102	1.26284
		417.613	3.75102	2.07625
		418.864	3.75102	2.8466
		420.114	3.75102	3.0643
		0	5.00136	37.2183
		1.25034	5.00136	36.8287
		2.50068	5.00136	33.7651
		3.75102	5.00136	29.8847
		5.00136	5.00136	24.0547
		6.2517	5.00136	20.271
		7.50204	5.00136	17.2016
		8.75238	5.00136	15.8031
		10.0027	5.00136	15.3868
		11.2531	5.00136	14.5546
		12.5034	5.00136	12.1034
		13.7537	5.00136	9.14404
		15.0041	5.00136	6.3405
		16.2544	5.00136	4.50589
		17.5048	5.00136	3.35891
		18.7551	5.00136	2.37222
		20.0054	5.00136	2.23893
		21.2558	5.00136	1.98739
		22.5061	5.00136	1.68082
		23.7565	5.00136	1.94637
		25.0068	5.00136	2.5995
		26.2571	5.00136	2.75637
		27.5075	5.00136	3.02329
		28.7578	5.00136	3.06875
		30.0082	5.00136	3.05644
		31.2585	5.00136	2.90504
		32.5088	5.00136	2.84523
		33.7592	5.00136	2.8753
		35.0095	5.00136	2.97032
		36.2599	5.00136	2.99458
		37.5102	5.00136	3.02705
		38.7605	5.00136	2.8818
		40.0109	5.00136	2.58788
		41.2612	5.00136	2.31104
		42.5115	5.00136	2.27208
		43.7619	5.00136	1.88281
		45.0122	5.00136	2.08103
		46.2626	5.00136	1.83222
		47.5129	5.00136	2.65418
		48.7632	5.00136	3.27586
		50.0136	5.00136	3.81209
		51.2639	5.00136	5.13235
		52.5143	5.00136	6.37912
		53.7646	5.00136	6.06504
		55.0149	5.00136	7.26157
		56.2653	5.00136	7.76363
		57.5156	5.00136	9.08047
		58.766	5.00136	11.8645
		60.0163	5.00136	15.2258
		61.2666	5.00136	19.2061
		62.517	5.00136	24.5804
		63.7673	5.00136	28.5593
		65.0177	5.00136	33.7067
		66.268	5.00136	38.9251
		67.5183	5.00136	41.176
		68.7687	5.00136	42.6422
		70.019	5.00136	44.2243
		71.2694	5.00136	43.8148
		72.5197	5.00136	43.5872
		73.77	5.00136	44.1197
		75.0204	5.00136	44.6805
		76.2707	5.00136	44.4386
		77.5211	5.00136	43.8712
		78.7714	5.00136	43.5004
		80.0217	5.00136	43.4013
		81.2721	5.00136	43.2495
		82.5224	5.00136	42.242
		83.7728	5.00136	42.526
		85.0231	5.00136	42.4761
		86.2734	5.00136	42.2577
		87.5238	5.00136	42.1586
		88.7741	5.00136	42.4638
		90.0245	5.00136	41.7099
		91.2748	5.00136	41.0885
		92.5251	5.00136	39.974
		93.7755	5.00136	39.3728
		95.0258	5.00136	39.229
		96.2762	5.00136	38.8462
		97.5265	5.00136	38.9046
		98.7768	5.00136	39.6647
		100.027	5.00136	39.4374
		101.278	5.00136	38.8079
		102.528	5.00136	38.9955
		103.778	5.00136	38.2549
		105.028	5.00136	37.3998
		106.279	5.00136	38.0348
		107.529	5.00136	38.1568
		108.779	5.00136	37.4402
		110.03	5.00136	37.5187
		111.28	5.00136	37.5126
		112.531	5.00136	37.1537
		113.781	5.00136	36.5885
		115.031	5.00136	36.5102
		116.282	5.00136	36.5379
		117.532	5.00136	36.705
		118.782	5.00136	36.4316
		120.033	5.00136	37.0153
		121.283	5.00136	37.5652
		122.533	5.00136	36.6708
		123.784	5.00136	36.0772
		125.034	5.00136	34.8571
		126.284	5.00136	34.5792
		127.535	5.00136	33.9186
		128.785	5.00136	34.3092
		130.035	5.00136	34.1205
		131.286	5.00136	34.4811
		132.536	5.00136	34.3581
		133.786	5.00136	35.2621
		135.037	5.00136	35.2904
		136.287	5.00136	34.6188
		137.537	5.00136	35.1609
		138.788	5.00136	35.4261
		140.038	5.00136	34.5382
		141.288	5.00136	34.1397
		142.539	5.00136	35.0341
		143.789	5.00136	34.8232
		145.039	5.00136	34.8571
		146.29	5.00136	35.0307
		147.54	5.00136	35.6653
		148.79	5.00136	35.5122
		150.041	5.00136	35.3803
		151.291	5.00136	35.0942
		152.541	5.00136	35.7176
		153.792	5.00136	36.0444
		155.042	5.00136	36.6397
		156.292	5.00136	36.9835
		157.543	5.00136	37.1883
		158.793	5.00136	37.0676
		160.043	5.00136	35.5731
		161.294	5.00136	34.4179
		162.544	5.00136	34.0009
		163.794	5.00136	34.7952
		165.045	5.00136	35.3065
		166.295	5.00136	36.299
		167.546	5.00136	36.8277
		168.796	5.00136	36.7969
		170.046	5.00136	35.9876
		171.297	5.00136	35.1476
		172.547	5.00136	35.4507
		173.797	5.00136	35.3564
		175.048	5.00136	34.978
		176.298	5.00136	34.8851
		177.548	5.00136	35.233
		178.799	5.00136	35.4497
		180.049	5.00136	35.8372
		181.299	5.00136	35.8547
		182.55	5.00136	35.5652
		183.8	5.00136	35.6424
		185.05	5.00136	35.4832
		186.301	5.00136	35.5399
		187.551	5.00136	36.4111
		188.801	5.00136	37.0936
		190.052	5.00136	36.9278
		191.302	5.00136	36.5833
		192.552	5.00136	36.3277
		193.803	5.00136	35.6172
		195.053	5.00136	34.7774
		196.303	5.00136	35.0498
		197.554	5.00136	35.2778
		198.804	5.00136	35.0621
		200.054	5.00136	35.2419
		201.305	5.00136	36.2029
		202.555	5.00136	36.1052
		203.805	5.00136	36.4709
		205.056	5.00136	36.7505
		206.306	5.00136	37.016
		207.556	5.00136	36.4709
		208.807	5.00136	36.4261
		210.057	5.00136	36.6896
		211.307	5.00136	36.8554
		212.558	5.00136	36.8909
		213.808	5.00136	36.8444
		215.058	5.00136	37.0717
		216.309	5.00136	36.0898
		217.559	5.00136	35.8735
		218.809	5.00136	36.1442
		220.06	5.00136	36.2453
		221.31	5.00136	35.6428
		222.56	5.00136	35.5317
		223.811	5.00136	35.3523
		225.061	5.00136	34.9073
		226.311	5.00136	35.5922
		227.562	5.00136	36.3882
		228.812	5.00136	37.2303
		230.062	5.00136	37.5905
		231.313	5.00136	37.3434
		232.563	5.00136	36.8824
		233.814	5.00136	36.6428
		235.064	5.00136	36.3133
		236.314	5.00136	35.8885
		237.565	5.00136	36.1387
		238.815	5.00136	36.3714
		240.065	5.00136	36.8362
		241.315	5.00136	37.1066
		242.566	5.00136	37.231
		243.816	5.00136	37.0782
		245.067	5.00136	36.5898
		246.317	5.00136	36.407
		247.567	5.00136	36.6876
		248.818	5.00136	36.9565
		250.068	5.00136	37.7409
		251.318	5.00136	38.0444
		252.569	5.00136	37.637
		253.819	5.00136	37.3708
		255.069	5.00136	37.975
		256.32	5.00136	36.8779
		257.57	5.00136	37.6329
		258.82	5.00136	38.0167
		260.071	5.00136	37.9754
		261.321	5.00136	37.906
		262.571	5.00136	38.2566
		263.822	5.00136	37.2334
		265.072	5.00136	37.0276
		266.322	5.00136	37.4367
		267.573	5.00136	37.6541
		268.823	5.00136	37.8298
		270.073	5.00136	38.3718
		271.324	5.00136	38.4542
		272.574	5.00136	38.3643
		273.824	5.00136	37.6719
		275.075	5.00136	37.8134
		276.325	5.00136	37.7481
		277.575	5.00136	38.1415
		278.826	5.00136	38.1086
		280.076	5.00136	38.2652
		281.326	5.00136	38.4108
		282.577	5.00136	38.3332
		283.827	5.00136	37.9132
		285.077	5.00136	38.5526
		286.328	5.00136	38.7819
		287.578	5.00136	38.4566
		288.828	5.00136	38.1093
		290.079	5.00136	38.1565
		291.329	5.00136	37.8185
		292.579	5.00136	37.7091
		293.83	5.00136	37.5782
		295.08	5.00136	37.5085
		296.33	5.00136	37.0973
		297.581	5.00136	36.9518
		298.831	5.00136	37.2402
		300.082	5.00136	38.1086
		301.332	5.00136	38.4538
		302.582	5.00136	39.3267
		303.832	5.00136	39.215
		305.083	5.00136	39.4128
		306.333	5.00136	39.4826
		307.584	5.00136	39.7187
		308.834	5.00136	39.286
		310.084	5.00136	39.3903
		311.334	5.00136	39.3441
		312.585	5.00136	38.5246
		313.835	5.00136	38.5403
		315.086	5.00136	38.4723
		316.336	5.00136	38.6886
		317.586	5.00136	38.6134
		318.837	5.00136	39.3541
		320.087	5.00136	38.9217
		321.337	5.00136	38.8612
		322.588	5.00136	39.1203
		323.838	5.00136	38.9627
		325.088	5.00136	38.8957
		326.339	5.00136	39.5885
		327.589	5.00136	39.7532
		328.839	5.00136	39.6405
		330.09	5.00136	40.0441
		331.34	5.00136	40.2263
		332.59	5.00136	39.823
		333.841	5.00136	40.2263
		335.091	5.00136	40.096
		336.341	5.00136	40.0331
		337.592	5.00136	40.7765
		338.842	5.00136	41.6836
		340.092	5.00136	42.054
		341.343	5.00136	42.6121
		342.593	5.00136	43.1299
		343.843	5.00136	42.7512
		345.094	5.00136	42.6484
		346.344	5.00136	42.4597
		347.594	5.00136	42.1162
		348.845	5.00136	41.3008
		350.095	5.00136	40.5072
		351.345	5.00136	39.9351
		352.596	5.00136	39.934
		353.846	5.00136	39.9463
		355.096	5.00136	39.7888
		356.347	5.00136	39.9665
		357.597	5.00136	40.3424
		358.848	5.00136	39.6702
		360.098	5.00136	38.6705
		361.348	5.00136	38.1623
		362.599	5.00136	36.4791
		363.849	5.00136	35.3649
		365.099	5.00136	34.3998
		366.349	5.00136	32.8621
		367.6	5.00136	30.3358
		368.85	5.00136	27.2828
		370.101	5.00136	23.7844
		371.351	5.00136	21.6839
		372.601	5.00136	18.8106
		373.851	5.00136	16.3215
		375.102	5.00136	13.5887
		376.352	5.00136	9.98274
		377.603	5.00136	6.43244
		378.853	5.00136	4.72906
		380.103	5.00136	3.34148
		381.354	5.00136	2.94297
		382.604	5.00136	2.54242
		383.854	5.00136	2.12683
		385.105	5.00136	1.78677
		386.355	5.00136	1.35648
		387.605	5.00136	1.41937
		388.856	5.00136	1.85205
		390.106	5.00136	1.27685
		391.356	5.00136	1.45457
		392.607	5.00136	2.43989
		393.857	5.00136	3.60874
		395.107	5.00136	4.15591
		396.358	5.00136	5.05989
		397.608	5.00136	5.73455
		398.858	5.00136	5.40235
		400.109	5.00136	5.03734
		401.359	5.00136	5.50556
		402.609	5.00136	6.22772
		403.86	5.00136	5.77795
		405.11	5.00136	5.28341
		406.36	5.00136	7.06369
		407.611	5.00136	7.13785
		408.861	5.00136	6.6874
		410.111	5.00136	6.83607
		411.362	5.00136	6.33367
		412.612	5.00136	2.94947
		413.862	5.00136	1.99593
		415.113	5.00136	1.50891
		416.363	5.00136	1.23789
		417.613	5.00136	1.90536
		418.864	5.00136	2.62991
		420.114	5.00136	2.77346
		0	6.2517	33.2685
		1.25034	6.2517	32.9869
		2.50068	6.2517	31.1988
		3.75102	6.2517	29.3583
		5.00136	6.2517	25.1098
		6.2517	6.2517	21.8353
		7.50204	6.2517	18.5509
		8.75238	6.2517	16.8441
		10.0027	6.2517	15.5379
		11.2531	6.2517	13.3546
		12.5034	6.2517	10.3419
		13.7537	6.2517	7.7544
		15.0041	6.2517	4.95087
		16.2544	6.2517	3.44093
		17.5048	6.2517	3.04721
		18.7551	6.2517	2.35992
		20.0054	6.2517	2.10598
		21.2558	6.2517	1.96449
		22.5061	6.2517	1.85273
		23.7565	6.2517	2.07761
		25.0068	6.2517	2.67776
		26.2571	6.2517	2.93785
		27.5075	6.2517	3.15692
		28.7578	6.2517	3.19041
		30.0082	6.2517	3.17743
		31.2585	6.2517	2.99321
		32.5088	6.2517	2.86642
		33.7592	6.2517	2.79841
		35.0095	6.2517	2.84352
		36.2599	6.2517	2.8401
		37.5102	6.2517	2.97442
		38.7605	6.2517	2.87975
		40.0109	6.2517	2.66887
		41.2612	6.2517	2.32813
		42.5115	6.2517	2.3958
		43.7619	6.2517	2.03421
		45.0122	6.2517	2.29498
		46.2626	6.2517	2.07044
		47.5129	6.2517	2.67298
		48.7632	6.2517	3.63232
		50.0136	6.2517	4.23623
		51.2639	6.2517	6.10502
		52.5143	6.2517	7.28344
		53.7646	6.2517	7.28891
		55.0149	6.2517	7.46424
		56.2653	6.2517	7.75543
		57.5156	6.2517	9.05791
		58.766	6.2517	12.8782
		60.0163	6.2517	17.5334
		61.2666	6.2517	22.9683
		62.517	6.2517	28.5145
		63.7673	6.2517	32.4479
		65.0177	6.2517	36.3697
		66.268	6.2517	40.2721
		67.5183	6.2517	41.715
		68.7687	6.2517	43.3428
		70.019	6.2517	44.2779
		71.2694	6.2517	44.3186
		72.5197	6.2517	44.2427
		73.77	6.2517	44.7769
		75.0204	6.2517	45.1501
		76.2707	6.2517	45.0746
		77.5211	6.2517	44.3107
		78.7714	6.2517	44.0219
		80.0217	6.2517	43.9269
		81.2721	6.2517	43.7742
		82.5224	6.2517	42.8285
		83.7728	6.2517	43.2161
		85.0231	6.2517	43.1433
		86.2734	6.2517	42.9977
		87.5238	6.2517	42.702
		88.7741	6.2517	43.0076
		90.0245	6.2517	41.9734
		91.2748	6.2517	41.2601
		92.5251	6.2517	39.9802
		93.7755	6.2517	39.5065
		95.0258	6.2517	39.4549
		96.2762	6.2517	39.622
		97.5265	6.2517	39.5605
		98.7768	6.2517	40.2563
		100.027	6.2517	39.8588
		101.278	6.2517	39.2765
		102.528	6.2517	39.3274
		103.778	6.2517	38.6914
		105.028	6.2517	38.0591
		106.279	6.2517	38.5061
		107.529	6.2517	38.364
		108.779	6.2517	37.8745
		110.03	6.2517	38.2655
		111.28	6.2517	38.2139
		112.531	6.2517	38.2218
		113.781	6.2517	37.6726
		115.031	6.2517	37.3633
		116.282	6.2517	37.0912
		117.532	6.2517	37.0803
		118.782	6.2517	36.4224
		120.033	6.2517	36.7788
		121.283	6.2517	37.1544
		122.533	6.2517	35.9873
		123.784	6.2517	35.4114
		125.034	6.2517	34.4476
		126.284	6.2517	34.0669
		127.535	6.2517	33.5388
		128.785	6.2517	34.2685
		130.035	6.2517	34.2292
		131.286	6.2517	34.0706
		132.536	6.2517	34.0655
		133.786	6.2517	34.7993
		135.037	6.2517	34.9661
		136.287	6.2517	34.6414
		137.537	6.2517	35.6476
		138.788	6.2517	36.0044
		140.038	6.2517	35.2183
		141.288	6.2517	34.9066
		142.539	6.2517	35.4695
		143.789	6.2517	34.9897
		145.039	6.2517	34.6322
		146.29	6.2517	34.8427
		147.54	6.2517	35.1968
		148.79	6.2517	35.1363
		150.041	6.2517	35.3875
		151.291	6.2517	35.598
		152.541	6.2517	35.7306
		153.792	6.2517	36.0915
		155.042	6.2517	36.5563
		156.292	6.2517	37.068
		157.543	6.2517	37.095
		158.793	6.2517	37.328
		160.043	6.2517	36.1271
		161.294	6.2517	35.2333
		162.544	6.2517	34.5556
		163.794	6.2517	35.165
		165.045	6.2517	35.8284
		166.295	6.2517	36.4405
		167.546	6.2517	36.8171
		168.796	6.2517	36.9907
		170.046	6.2517	36.2805
		171.297	6.2517	35.3779
		172.547	6.2517	35.7604
		173.797	6.2517	35.611
		175.048	6.2517	35.0471
		176.298	6.2517	35.0563
		177.548	6.2517	35.2207
		178.799	6.2517	35.3441
		180.049	6.2517	35.6859
		181.299	6.2517	35.8728
		182.55	6.2517	35.6681
		183.8	6.2517	35.8499
		185.05	6.2517	35.7228
		186.301	6.2517	35.6086
		187.551	6.2517	35.961
		188.801	6.2517	36.5232
		190.052	6.2517	36.2925
		191.302	6.2517	36.0061
		192.552	6.2517	35.9131
		193.803	6.2517	35.4883
		195.053	6.2517	34.9774
		196.303	6.2517	35.2723
		197.554	6.2517	35.653
		198.804	6.2517	35.5334
		200.054	6.2517	35.8499
		201.305	6.2517	36.3584
		202.555	6.2517	36.5194
		203.805	6.2517	36.7176
		205.056	6.2517	37.0516
		206.306	6.2517	37.1062
		207.556	6.2517	36.8967
		208.807	6.2517	36.6161
		210.057	6.2517	36.7785
		211.307	6.2517	36.7894
		212.558	6.2517	36.9227
		213.808	6.2517	36.6178
		215.058	6.2517	36.7638
		216.309	6.2517	36.0095
		217.559	6.2517	35.9528
		218.809	6.2517	36.3786
		220.06	6.2517	36.7194
		221.31	6.2517	36.4911
		222.56	6.2517	36.6168
		223.811	6.2517	36.5092
		225.061	6.2517	36.1978
		226.311	6.2517	36.7101
		227.562	6.2517	37.2194
		228.812	6.2517	37.6032
		230.062	6.2517	37.6739
		231.313	6.2517	37.2135
		232.563	6.2517	36.9921
		233.814	6.2517	37.0789
		235.064	6.2517	36.96
		236.314	6.2517	36.8687
		237.565	6.2517	37.3236
		238.815	6.2517	37.433
		240.065	6.2517	37.3903
		241.315	6.2517	37.5888
		242.566	6.2517	37.5215
		243.816	6.2517	37.3004
		245.067	6.2517	36.9337
		246.317	6.2517	37.0557
		247.567	6.2517	37.4002
		248.818	6.2517	37.7546
		250.068	6.2517	37.9087
		251.318	6.2517	38.2399
		252.569	6.2517	37.906
		253.819	6.2517	37.785
		255.069	6.2517	38.1743
		256.32	6.2517	37.57
		257.57	6.2517	38.2371
		258.82	6.2517	38.595
		260.071	6.2517	38.3721
		261.321	6.2517	38.2365
		262.571	6.2517	38.5926
		263.822	6.2517	37.6702
		265.072	6.2517	37.4545
		266.322	6.2517	37.7754
		267.573	6.2517	38.1996
		268.823	6.2517	38.2751
		270.073	6.2517	38.7618
		271.324	6.2517	38.9388
		272.574	6.2517	39.1063
		273.824	6.2517	38.5239
		275.075	6.2517	38.7317
		276.325	6.2517	38.716
		277.575	6.2517	39.0239
		278.826	6.2517	38.948
		280.076	6.2517	39.014
		281.326	6.2517	39.0892
		282.577	6.2517	38.7577
		283.827	6.2517	38.5058
		285.077	6.2517	38.9491
		286.328	6.2517	39.2379
		287.578	6.2517	38.8329
		288.828	6.2517	38.4576
		290.079	6.2517	38.368
		291.329	6.2517	38.0133
		292.579	6.2517	37.9316
		293.83	6.2517	38.1261
		295.08	6.2517	38.1879
		296.33	6.2517	37.7689
		297.581	6.2517	37.6736
		298.831	6.2517	37.5799
		300.082	6.2517	38.2296
		301.332	6.2517	38.584
		302.582	6.2517	39.5277
		303.832	6.2517	39.4337
		305.083	6.2517	40.216
		306.333	6.2517	40.3541
		307.584	6.2517	40.5239
		308.834	6.2517	40.3083
		310.084	6.2517	40.5718
		311.334	6.2517	40.1576
		312.585	6.2517	39.5301
		313.835	6.2517	39.7843
		315.086	6.2517	39.8459
		316.336	6.2517	40.3394
		317.586	6.2517	40.5438
		318.837	6.2517	41.2871
		320.087	6.2517	40.7926
		321.337	6.2517	40.5151
		322.588	6.2517	40.5769
		323.838	6.2517	40.4771
		325.088	6.2517	40.4993
		326.339	6.2517	41.2591
		327.589	6.2517	41.1579
		328.839	6.2517	40.648
		330.09	6.2517	40.8025
		331.34	6.2517	40.7888
		332.59	6.2517	40.3739
		333.841	6.2517	40.5745
		335.091	6.2517	40.7502
		336.341	6.2517	40.6015
		337.592	6.2517	41.1928
		338.842	6.2517	42.1114
		340.092	6.2517	42.7591
		341.343	6.2517	43.2441
		342.593	6.2517	43.7208
		343.843	6.2517	43.4245
		345.094	6.2517	43.2048
		346.344	6.2517	42.7386
		347.594	6.2517	42.3869
		348.845	6.2517	41.6508
		350.095	6.2517	41.0516
		351.345	6.2517	40.4706
		352.596	6.2517	40.568
		353.846	6.2517	40.4607
		355.096	6.2517	40.0701
		356.347	6.2517	39.8452
		357.597	6.2517	40.4293
		358.848	6.2517	39.691
		360.098	6.2517	38.6271
		361.348	6.2517	38.1483
		362.599	6.2517	36.3065
		363.849	6.2517	34.7614
		365.099	6.2517	33.6219
		366.349	6.2517	31.9171
		367.6	6.2517	29.8939
		368.85	6.2517	27.6365
		370.101	6.2517	24.7311
		371.351	6.2517	23.5424
		372.601	6.2517	21.1227
		373.851	6.2517	17.9067
		375.102	6.2517	14.7966
		376.352	6.2517	11.1229
		377.603	6.2517	6.87469
		378.853	6.2517	4.87431
		380.103	6.2517	3.64634
		381.354	6.2517	3.11352
		382.604	6.2517	2.4416
		383.854	6.2517	2.23414
		385.105	6.2517	1.87084
		386.355	6.2517	1.52907
		387.605	6.2517	1.59025
		388.856	6.2517	1.92518
[truncated: 111,572 more rows]

## Sheet: Fig.4d
	LSM - convex
		agZIF-62
		x, µm	y, µm	z, µm
		0	0	-8.77091
		2.50068	0	-8.52677
		5.00136	0	-8.41291
		7.50204	0	-8.59306
		10.0027	0	-8.72518
		12.5034	0	-8.81556
		15.0041	0	-9.27161
		17.5048	0	-9.55364
		20.0054	0	-9.54658
		22.5061	0	-10.159
		25.0068	0	-10.7194
		27.5075	0	-10.9183
		30.0082	0	-11.6731
		32.5088	0	-11.9511
		35.0095	0	-12.6832
		37.5102	0	-13.6123
		40.0109	0	-14.8823
		42.5115	0	-14.3387
		45.0122	0	-15.1008
		47.5129	0	-15.7118
		50.0136	0	-15.1285
		52.5143	0	-17.4993
		55.0149	0	-19.2333
		57.5156	0	-19.19
		60.0163	0	-23.6156
		62.517	0	-23.4311
		65.0177	0	-23.5362
		67.5183	0	-22.953
		70.019	0	-23.0865
		72.5197	0	-23.3102
		75.0204	0	-22.9943
		77.5211	0	-23.0547
		80.0217	0	-22.7527
		82.5224	0	-22.5701
		85.0231	0	-22.5694
		87.5238	0	-22.2838
		90.0245	0	-21.7948
		92.5251	0	-21.5456
		95.0258	0	-21.0642
		97.5265	0	-20.6005
		100.027	0	-20.5459
		102.528	0	-20.3405
		105.028	0	-19.9255
		107.529	0	-19.9084
		110.03	0	-19.7533
		112.531	0	-19.5155
		115.031	0	-19.1883
		117.532	0	-18.904
		120.033	0	-18.9127
		122.533	0	-18.5239
		125.034	0	-18.1762
		127.535	0	-18.2306
		130.035	0	-17.8986
		132.536	0	-17.8338
		135.037	0	-17.9306
		137.537	0	-17.8616
		140.038	0	-17.7171
		142.539	0	-17.658
		145.039	0	-17.6179
		147.54	0	-17.5832
		150.041	0	-17.3083
		152.541	0	-17.4988
		155.042	0	-17.4028
		157.543	0	-17.3454
		160.043	0	-17.4085
		162.544	0	-17.3294
		165.045	0	-17.3649
		167.546	0	-17.3046
		170.046	0	-17.4813
		172.547	0	-17.3357
		175.048	0	-17.3274
		177.548	0	-17.3469
		180.049	0	-17.3784
		182.55	0	-17.5581
		185.05	0	-17.4137
		187.551	0	-17.532
		190.052	0	-17.4163
		192.552	0	-17.3692
		195.053	0	-17.4342
		197.554	0	-17.4932
		200.054	0	-17.7005
		202.555	0	-17.6939
		205.056	0	-17.8539
		207.556	0	-17.8642
		210.057	0	-18.0335
		212.558	0	-18.047
		215.058	0	-18.1182
		217.559	0	-18.536
		220.06	0	-18.2923
		222.56	0	-18.316
		225.061	0	-18.4003
		227.562	0	-18.5182
		230.062	0	-18.6302
		232.563	0	-18.6703
		235.064	0	-18.785
		237.565	0	-18.7728
		240.065	0	-19.0916
		242.566	0	-19.2086
		245.067	0	-19.0764
		247.567	0	-19.3867
		250.068	0	-19.4789
		252.569	0	-19.5739
		255.069	0	-20.0712
		257.57	0	-19.5484
		260.071	0	-19.9509
		262.571	0	-20.1159
		265.072	0	-20.3036
		267.573	0	-20.4892
		270.073	0	-20.6801
		272.574	0	-20.8437
		275.075	0	-20.9313
		277.575	0	-21.3077
		280.076	0	-21.4432
		282.577	0	-21.39
		285.077	0	-21.4455
		287.578	0	-20.9729
		290.079	0	-21.0826
		292.579	0	-21.6525
		295.08	0	-21.8745
		297.581	0	-22.1954
		300.082	0	-22.4072
		302.582	0	-22.639
		305.083	0	-22.8267
		307.584	0	-23.0516
		310.084	0	-23.1161
		312.585	0	-23.4224
		315.086	0	-23.9102
		317.586	0	-23.6415
		320.087	0	-23.6492
		322.588	0	-24.0681
		325.088	0	-24.2114
		327.589	0	-24.4937
		330.09	0	-24.411
		332.59	0	-24.4895
		335.091	0	-24.7207
		337.592	0	-24.9074
		340.092	0	-24.6113
		342.593	0	-24.4466
		345.094	0	-24.1378
		347.594	0	-23.9525
		350.095	0	-23.1736
		352.596	0	-22.6059
		355.096	0	-21.3046
		357.597	0	-20.9126
		360.098	0	-20.3949
		362.599	0	-20.2589
		365.099	0	-19.8411
		367.6	0	-19.1496
		370.101	0	-18.3262
		372.601	0	-18.4705
		375.102	0	-17.7514
		377.603	0	-17.3012
		380.103	0	-17.2486
		382.604	0	-16.6024
		385.105	0	-16.5053
		387.605	0	-15.8837
		390.106	0	-15.4213
		392.607	0	-15.0589
		395.107	0	-14.8468
		397.608	0	-14.6636
		400.109	0	-14.2303
		402.609	0	-13.893
		405.11	0	-13.5134
		407.611	0	-13.3234
		410.111	0	-12.9927
		412.612	0	-12.6723
		415.113	0	-12.5739
		417.613	0	-12.3758
		420.114	0	-12.0986
		1.87551	0.62517	-8.51956
		4.37619	0.62517	-8.6592
		6.87687	0.62517	-8.49117
		9.37755	0.62517	-8.72503
		11.8782	0.62517	-8.98957
		14.3789	0.62517	-9.27606
		16.8796	0.62517	-9.17601
		19.3803	0.62517	-9.79901
		21.8809	0.62517	-9.89245
		24.3816	0.62517	-10.8541
		26.8823	0.62517	-11.0304
		29.383	0.62517	-11.5868
		31.8837	0.62517	-11.5041
		34.3843	0.62517	-12.854
		36.885	0.62517	-13.3096
		39.3857	0.62517	-13.4669
		41.8864	0.62517	-15.1818
		44.3871	0.62517	-15.8137
		46.8877	0.62517	-14.061
		49.3884	0.62517	-14.243
		51.8891	0.62517	-17.7947
		54.3898	0.62517	-21.9192
		56.8905	0.62517	-20.099
		59.3911	0.62517	-24.1097
		61.8918	0.62517	-23.2553
		64.3925	0.62517	-23.4046
		66.8932	0.62517	-22.4788
		69.3939	0.62517	-22.8348
		71.8945	0.62517	-23.0239
		74.3952	0.62517	-23.0773
		76.8959	0.62517	-22.8934
		79.3966	0.62517	-22.7606
		81.8972	0.62517	-22.529
		84.3979	0.62517	-22.2427
		86.8986	0.62517	-22.0697
		89.3993	0.62517	-21.966
		91.9	0.62517	-21.631
		94.4006	0.62517	-20.9385
		96.9013	0.62517	-20.935
		99.402	0.62517	-20.5547
		101.903	0.62517	-20.2121
		104.403	0.62517	-19.7231
		106.904	0.62517	-19.8612
		109.405	0.62517	-19.7455
		111.905	0.62517	-19.5242
		114.406	0.62517	-19.1194
		116.907	0.62517	-18.8796
		119.407	0.62517	-18.8067
		121.908	0.62517	-18.5771
		124.409	0.62517	-18.385
		126.909	0.62517	-18.0704
		129.41	0.62517	-18.0087
		131.911	0.62517	-17.8113
		134.411	0.62517	-17.8231
		136.912	0.62517	-17.7709
		139.413	0.62517	-17.822
		141.913	0.62517	-17.5897
		144.414	0.62517	-17.5103
		146.915	0.62517	-17.4332
		149.416	0.62517	-17.4895
		151.916	0.62517	-17.4821
		154.417	0.62517	-17.4838
		156.918	0.62517	-17.3943
		159.418	0.62517	-17.2237
		161.919	0.62517	-17.2779
		164.42	0.62517	-17.2355
		166.92	0.62517	-17.2387
		169.421	0.62517	-17.2555
		171.922	0.62517	-17.2088
		174.422	0.62517	-17.2294
		176.923	0.62517	-17.2288
		179.424	0.62517	-17.2616
		181.924	0.62517	-17.2547
		184.425	0.62517	-17.3535
		186.926	0.62517	-17.3007
		189.426	0.62517	-17.3894
		191.927	0.62517	-17.3126
		194.428	0.62517	-17.3653
		196.929	0.62517	-17.5148
		199.429	0.62517	-17.5312
		201.93	0.62517	-17.5473
		204.43	0.62517	-17.8872
		206.931	0.62517	-17.7095
		209.432	0.62517	-18.0173
		211.933	0.62517	-17.944
		214.433	0.62517	-18.0539
		216.934	0.62517	-18.2445
		219.435	0.62517	-18.2072
		221.935	0.62517	-18.3895
		224.436	0.62517	-18.4418
		226.937	0.62517	-18.4177
		229.437	0.62517	-18.5891
		231.938	0.62517	-18.7172
		234.439	0.62517	-18.6971
		236.939	0.62517	-18.9419
		239.44	0.62517	-19.1304
		241.941	0.62517	-19.2813
		244.441	0.62517	-19.1484
		246.942	0.62517	-19.3531
		249.443	0.62517	-19.5007
		251.943	0.62517	-19.4878
		254.444	0.62517	-19.7349
		256.945	0.62517	-19.469
		259.445	0.62517	-19.7361
		261.946	0.62517	-20.0453
		264.447	0.62517	-20.221
		266.947	0.62517	-20.4134
		269.448	0.62517	-20.7177
		271.949	0.62517	-20.6758
		274.45	0.62517	-21.1641
		276.95	0.62517	-21.1251
		279.451	0.62517	-21.327
		281.952	0.62517	-21.4282
		284.452	0.62517	-21.4138
		286.953	0.62517	-21.597
		289.454	0.62517	-21.1283
		291.954	0.62517	-21.4788
		294.455	0.62517	-21.7406
		296.956	0.62517	-22.198
		299.456	0.62517	-22.3354
		301.957	0.62517	-22.5135
		304.458	0.62517	-22.6355
		306.958	0.62517	-22.9192
		309.459	0.62517	-23.1819
		311.96	0.62517	-23.3328
		314.46	0.62517	-23.5436
		316.961	0.62517	-23.6803
		319.462	0.62517	-23.9898
		321.962	0.62517	-23.9154
		324.463	0.62517	-24.2825
		326.964	0.62517	-24.253
		329.464	0.62517	-24.4299
		331.965	0.62517	-24.6165
		334.466	0.62517	-24.7615
		336.966	0.62517	-24.9096
		339.467	0.62517	-24.7232
		341.968	0.62517	-24.3297
		344.469	0.62517	-24.1839
		346.969	0.62517	-23.9179
		349.47	0.62517	-23.121
		351.971	0.62517	-21.9419
		354.471	0.62517	-20.8663
		356.972	0.62517	-20.9
		359.473	0.62517	-21.6493
		361.973	0.62517	-20.977
		364.474	0.62517	-19.8893
		366.975	0.62517	-19.1505
		369.475	0.62517	-19.0376
		371.976	0.62517	-18.1587
		374.477	0.62517	-18.0675
		376.977	0.62517	-17.5839
		379.478	0.62517	-16.9997
		381.979	0.62517	-16.696
		384.479	0.62517	-16.2243
		386.98	0.62517	-15.9398
		389.481	0.62517	-15.5716
		391.981	0.62517	-15.1973
		394.482	0.62517	-14.9539
		396.983	0.62517	-14.7601
		399.483	0.62517	-14.1997
		401.984	0.62517	-13.935
		404.485	0.62517	-13.6671
		406.986	0.62517	-13.3148
		409.486	0.62517	-13.144
		411.987	0.62517	-12.9005
		414.488	0.62517	-12.6775
		416.988	0.62517	-12.3631
		419.489	0.62517	-12.1615
		1.25034	1.25034	-8.57342
		3.75102	1.25034	-8.48841
		6.2517	1.25034	-8.53537
		8.75238	1.25034	-8.53337
		11.2531	1.25034	-8.70753
		13.7537	1.25034	-9.67011
		16.2544	1.25034	-9.12844
		18.7551	1.25034	-9.61026
		21.2558	1.25034	-10.0316
		23.7565	1.25034	-10.6775
		26.2571	1.25034	-10.2814
		28.7578	1.25034	-10.2425
		31.2585	1.25034	-12.0419
		33.7592	1.25034	-12.7368
		36.2599	1.25034	-13.2269
		38.7605	1.25034	-14.0299
		41.2612	1.25034	-13.111
		43.7619	1.25034	-14.4509
		46.2626	1.25034	-14.5062
		48.7632	1.25034	-13.7721
		51.2639	1.25034	-17.155
		53.7646	1.25034	-21.0888
		56.2653	1.25034	-20.3625
		58.766	1.25034	-24.1187
		61.2666	1.25034	-23.1976
		63.7673	1.25034	-22.9745
		66.268	1.25034	-22.9897
		68.7687	1.25034	-22.7242
		71.2694	1.25034	-22.8928
		73.77	1.25034	-22.7613
		76.2707	1.25034	-22.746
		78.7714	1.25034	-22.3275
		81.2721	1.25034	-22.3304
		83.7728	1.25034	-22.2217
		86.2734	1.25034	-21.8902
		88.7741	1.25034	-21.6464
		91.2748	1.25034	-21.4012
		93.7755	1.25034	-21.0165
		96.2762	1.25034	-20.7854
		98.7768	1.25034	-20.2532
		101.278	1.25034	-20.358
		103.778	1.25034	-20
		106.279	1.25034	-19.7854
		108.779	1.25034	-19.5711
		111.28	1.25034	-19.5127
		113.781	1.25034	-19.1291
		116.282	1.25034	-18.8555
		118.782	1.25034	-18.7504
		121.283	1.25034	-18.4099
		123.784	1.25034	-18.3393
		126.284	1.25034	-18.0525
		128.785	1.25034	-17.9615
		131.286	1.25034	-17.8395
		133.786	1.25034	-17.816
		136.287	1.25034	-17.6791
		138.788	1.25034	-17.7352
		141.288	1.25034	-17.5733
		143.789	1.25034	-17.4712
		146.29	1.25034	-17.458
		148.79	1.25034	-17.4
		151.291	1.25034	-17.3216
		153.792	1.25034	-17.3357
		156.292	1.25034	-17.2194
		158.793	1.25034	-17.2633
		161.294	1.25034	-17.2225
		163.794	1.25034	-17.1668
		166.295	1.25034	-17.1824
		168.796	1.25034	-17.1042
		171.297	1.25034	-17.1634
		173.797	1.25034	-17.2429
		176.298	1.25034	-17.141
		178.799	1.25034	-17.2613
		181.299	1.25034	-17.2245
		183.8	1.25034	-17.3445
		186.301	1.25034	-17.2477
		188.801	1.25034	-17.3842
		191.302	1.25034	-17.3686
		193.803	1.25034	-17.478
		196.303	1.25034	-17.5168
		198.804	1.25034	-17.3268
		201.305	1.25034	-17.6385
		203.805	1.25034	-17.7094
		206.306	1.25034	-17.7384
		208.807	1.25034	-17.7109
		211.307	1.25034	-17.909
		213.808	1.25034	-17.9805
		216.309	1.25034	-18.087
		218.809	1.25034	-18.2581
		221.31	1.25034	-18.1805
		223.811	1.25034	-18.2144
		226.311	1.25034	-18.4941
		228.812	1.25034	-18.5292
		231.313	1.25034	-18.5153
		233.814	1.25034	-18.7174
		236.314	1.25034	-18.7892
		238.815	1.25034	-19.0091
		241.315	1.25034	-18.9598
		243.816	1.25034	-19.1832
		246.317	1.25034	-19.4966
		248.818	1.25034	-19.4518
		251.318	1.25034	-19.5509
		253.819	1.25034	-19.712
		256.32	1.25034	-19.8977
		258.82	1.25034	-20.085
		261.321	1.25034	-19.9888
		263.822	1.25034	-20.0889
		266.322	1.25034	-20.2738
		268.823	1.25034	-20.5919
		271.324	1.25034	-20.71
		273.824	1.25034	-20.9424
		276.325	1.25034	-20.9416
		278.826	1.25034	-21.1521
		281.326	1.25034	-21.3215
		283.827	1.25034	-21.2858
		286.328	1.25034	-21.4983
		288.828	1.25034	-21.0492
		291.329	1.25034	-21.2066
		293.83	1.25034	-21.7045
		296.33	1.25034	-22.0326
		298.831	1.25034	-22.2824
		301.332	1.25034	-22.4411
		303.832	1.25034	-22.6881
		306.333	1.25034	-22.9261
		308.834	1.25034	-22.9666
		311.334	1.25034	-23.2175
		313.835	1.25034	-23.4288
		316.336	1.25034	-23.6519
		318.837	1.25034	-23.696
		321.337	1.25034	-24.0044
		323.838	1.25034	-24.0753
		326.339	1.25034	-24.4503
		328.839	1.25034	-24.3667
		331.34	1.25034	-24.4804
		333.841	1.25034	-24.7434
		336.341	1.25034	-24.8794
		338.842	1.25034	-24.9033
		341.343	1.25034	-24.6822
		343.843	1.25034	-24.3495
		346.344	1.25034	-23.8787
		348.845	1.25034	-23.4178
		351.345	1.25034	-22.8557
		353.846	1.25034	-21.9164
		356.347	1.25034	-21.4523
		358.848	1.25034	-20.9855
		361.348	1.25034	-20.5017
		363.849	1.25034	-19.4875
		366.349	1.25034	-19.6628
		368.85	1.25034	-18.7697
		371.351	1.25034	-18.1505
		373.851	1.25034	-17.9659
		376.352	1.25034	-17.6339
		378.853	1.25034	-17.292
		381.354	1.25034	-16.773
		383.854	1.25034	-16.3672
		386.355	1.25034	-16.1481
		388.856	1.25034	-15.6282
		391.356	1.25034	-15.1915
		393.857	1.25034	-15.0125
		396.358	1.25034	-14.27
		398.858	1.25034	-14.2599
		401.359	1.25034	-14.0648
		403.86	1.25034	-13.8167
		406.36	1.25034	-13.547
		408.861	1.25034	-13.2672
		411.362	1.25034	-13.0427
		413.862	1.25034	-12.7291
		416.363	1.25034	-12.4328
		418.864	1.25034	-12.2815
		0.62517	1.87551	-8.51879
		3.12585	1.87551	-8.44698
		5.62653	1.87551	-8.43931
		8.12721	1.87551	-8.49148
		10.6279	1.87551	-8.62743
		13.1286	1.87551	-9.10772
		15.6292	1.87551	-9.92468
		18.1299	1.87551	-9.23079
		20.6306	1.87551	-9.82632
		23.1313	1.87551	-10.3709
		25.632	1.87551	-10.7585
		28.1326	1.87551	-10.879
		30.6333	1.87551	-11.741
		33.134	1.87551	-13.1294
		35.6347	1.87551	-12.6788
		38.1354	1.87551	-12.7506
		40.636	1.87551	-14.0945
		43.1367	1.87551	-14.9261
		45.6374	1.87551	-15.3216
		48.1381	1.87551	-15.4884
		50.6388	1.87551	-18.6712
		53.1394	1.87551	-20.977
		55.6401	1.87551	-19.588
		58.1408	1.87551	-22.6824
		60.6415	1.87551	-23.3183
		63.1422	1.87551	-22.9022
		65.6428	1.87551	-22.9312
		68.1435	1.87551	-22.5376
		70.6442	1.87551	-22.8181
		73.1449	1.87551	-22.7155
		75.6455	1.87551	-22.7627
		78.1462	1.87551	-22.6861
		80.6469	1.87551	-22.3542
		83.1476	1.87551	-22.2441
		85.6483	1.87551	-21.8055
		88.1489	1.87551	-21.604
		90.6496	1.87551	-21.4058
		93.1503	1.87551	-20.9054
		95.651	1.87551	-20.6355
		98.1517	1.87551	-20.2077
		100.652	1.87551	-20.4193
		103.153	1.87551	-19.8833
		105.654	1.87551	-19.6624
		108.154	1.87551	-19.4643
		110.655	1.87551	-19.4898
		113.156	1.87551	-19.2518
		115.656	1.87551	-18.9414
		118.157	1.87551	-18.743
		120.658	1.87551	-18.4433
		123.158	1.87551	-18.2892
		125.659	1.87551	-17.9845
		128.16	1.87551	-17.88
		130.661	1.87551	-17.8125
		133.161	1.87551	-17.7508
		135.662	1.87551	-17.598
		138.162	1.87551	-17.5515
		140.663	1.87551	-17.5522
		143.164	1.87551	-17.5435
		145.665	1.87551	-17.3537
		148.165	1.87551	-17.2773
		150.666	1.87551	-17.2082
		153.167	1.87551	-17.2567
		155.667	1.87551	-17.1258
		158.168	1.87551	-17.1349
		160.669	1.87551	-17.1154
		163.169	1.87551	-17.1042
		165.67	1.87551	-17.0942
		168.171	1.87551	-17.1043
		170.671	1.87551	-17.0905
		173.172	1.87551	-17.1758
		175.673	1.87551	-17.1537
		178.173	1.87551	-17.122
		180.674	1.87551	-17.157
		183.175	1.87551	-17.0795
		185.675	1.87551	-17.209
		188.176	1.87551	-17.3098
		190.677	1.87551	-17.4745
		193.178	1.87551	-17.3086
		195.678	1.87551	-17.4029
		198.179	1.87551	-17.4984
		200.679	1.87551	-17.5272
		203.18	1.87551	-17.6617
		205.681	1.87551	-17.8034
		208.181	1.87551	-17.6546
		210.682	1.87551	-17.8794
		213.183	1.87551	-17.8848
		215.684	1.87551	-17.9024
		218.184	1.87551	-18.0935
		220.685	1.87551	-18.1597
		223.186	1.87551	-18.1413
		225.686	1.87551	-18.372
		228.187	1.87551	-18.3871
		230.688	1.87551	-18.5429
		233.188	1.87551	-18.5386
		235.689	1.87551	-18.6801
		238.19	1.87551	-18.6302
		240.69	1.87551	-19.0427
		243.191	1.87551	-19.1091
		245.692	1.87551	-19.273
		248.192	1.87551	-19.3031
		250.693	1.87551	-19.3582
		253.194	1.87551	-19.5486
		255.694	1.87551	-19.6313
		258.195	1.87551	-20.1101
		260.696	1.87551	-19.625
		263.197	1.87551	-20.1317
		265.697	1.87551	-20.3978
		268.198	1.87551	-20.4978
		270.699	1.87551	-20.6083
		273.199	1.87551	-20.9216
		275.7	1.87551	-21.0064
		278.201	1.87551	-21.2844
		280.701	1.87551	-21.417
		283.202	1.87551	-21.2961
		285.703	1.87551	-21.2089
		288.203	1.87551	-20.9411
		290.704	1.87551	-21.2939
		293.205	1.87551	-21.7108
		295.705	1.87551	-22.0453
		298.206	1.87551	-22.2307
		300.707	1.87551	-22.4538
		303.207	1.87551	-22.5772
		305.708	1.87551	-22.8265
		308.209	1.87551	-23.0461
		310.709	1.87551	-23.1049
		313.21	1.87551	-23.367
		315.711	1.87551	-23.4362
		318.211	1.87551	-24.1868
		320.712	1.87551	-23.9478
		323.213	1.87551	-24.0463
		325.714	1.87551	-24.3161
		328.214	1.87551	-24.4606
		330.715	1.87551	-24.4908
		333.216	1.87551	-24.624
		335.716	1.87551	-24.7406
		338.217	1.87551	-23.8945
		340.717	1.87551	-24.886
		343.218	1.87551	-24.4103
		345.719	1.87551	-24.0643
		348.22	1.87551	-23.88
		350.72	1.87551	-22.9458
		353.221	1.87551	-21.9361
		355.722	1.87551	-21.7753
		358.222	1.87551	-21.2265
		360.723	1.87551	-20.4433
		363.224	1.87551	-20.3887
		365.724	1.87551	-19.553
		368.225	1.87551	-19.0448
		370.726	1.87551	-18.5595
		373.226	1.87551	-18.2256
		375.727	1.87551	-17.762
		378.228	1.87551	-17.4341
		380.728	1.87551	-16.9627
		383.229	1.87551	-16.4354
		385.73	1.87551	-16.122
		388.23	1.87551	-15.7756
		390.731	1.87551	-15.1029
		393.232	1.87551	-15.2439
		395.733	1.87551	-14.4848
		398.233	1.87551	-14.3882
		400.734	1.87551	-14.1212
		403.235	1.87551	-13.5703
		405.735	1.87551	-13.4152
		408.236	1.87551	-13.2178
		410.736	1.87551	-12.9932
		413.237	1.87551	-12.7446
		415.738	1.87551	-12.4699
		418.239	1.87551	-12.1908
		0	2.50068	-8.55148
		2.50068	2.50068	-8.38468
		5.00136	2.50068	-8.27312
		7.50204	2.50068	-8.44606
		10.0027	2.50068	-8.56698
		12.5034	2.50068	-8.764
		15.0041	2.50068	-9.01581
		17.5048	2.50068	-9.37319
		20.0054	2.50068	-9.7852
		22.5061	2.50068	-10.3559
		25.0068	2.50068	-10.765
		27.5075	2.50068	-11.0881
		30.0082	2.50068	-11.8681
		32.5088	2.50068	-11.7944
		35.0095	2.50068	-12.366
		37.5102	2.50068	-13.3616
		40.0109	2.50068	-14.1115
		42.5115	2.50068	-14.3889
		45.0122	2.50068	-14.6344
		47.5129	2.50068	-16.6553
		50.0136	2.50068	-18.4778
		52.5143	2.50068	-15.8992
		55.0149	2.50068	-18.7835
		57.5156	2.50068	-15.3526
		60.0163	2.50068	-23.2349
		62.517	2.50068	-22.8965
		65.0177	2.50068	-22.6479
		67.5183	2.50068	-22.5002
		70.019	2.50068	-22.5556
		72.5197	2.50068	-22.6306
		75.0204	2.50068	-22.7316
		77.5211	2.50068	-22.6024
		80.0217	2.50068	-22.3819
		82.5224	2.50068	-22.2309
		85.0231	2.50068	-21.6907
		87.5238	2.50068	-21.5839
		90.0245	2.50068	-21.212
		92.5251	2.50068	-21.0501
		95.0258	2.50068	-20.5188
		97.5265	2.50068	-20.6232
		100.027	2.50068	-20.0811
		102.528	2.50068	-19.8467
		105.028	2.50068	-19.6144
		107.529	2.50068	-19.3579
		110.03	2.50068	-19.3622
		112.531	2.50068	-19.192
		115.031	2.50068	-18.7998
		117.532	2.50068	-18.5902
		120.033	2.50068	-18.4712
		122.533	2.50068	-18.2319
		125.034	2.50068	-18.0697
		127.535	2.50068	-17.9015
		130.035	2.50068	-17.7896
		132.536	2.50068	-17.6796
		135.037	2.50068	-17.5891
		137.537	2.50068	-17.5507
		140.038	2.50068	-17.4608
		142.539	2.50068	-17.429
		145.039	2.50068	-17.3096
		147.54	2.50068	-17.2747
		150.041	2.50068	-17.2455
		152.541	2.50068	-17.2285
		155.042	2.50068	-17.1347
		157.543	2.50068	-17.071
		160.043	2.50068	-17.1777
		162.544	2.50068	-17.0331
		165.045	2.50068	-17.0446
		167.546	2.50068	-17.0316
		170.046	2.50068	-17.0505
		172.547	2.50068	-17.0193
		175.048	2.50068	-16.9929
		177.548	2.50068	-17.2084
		180.049	2.50068	-17.0618
		182.55	2.50068	-17.0904
		185.05	2.50068	-17.2032
		187.551	2.50068	-17.3336
		190.052	2.50068	-17.1933
		192.552	2.50068	-17.2978
		195.053	2.50068	-17.5444
		197.554	2.50068	-17.2875
		200.054	2.50068	-17.3471
		202.555	2.50068	-17.3612
		205.056	2.50068	-17.4114
		207.556	2.50068	-17.6386
		210.057	2.50068	-17.6853
		212.558	2.50068	-17.8499
		215.058	2.50068	-17.8182
		217.559	2.50068	-17.9468
		220.06	2.50068	-18.0618
		222.56	2.50068	-18.1986
		225.061	2.50068	-18.1792
		227.562	2.50068	-18.3325
		230.062	2.50068	-18.4317
		232.563	2.50068	-18.5685
		235.064	2.50068	-18.5288
		237.565	2.50068	-18.6749
		240.065	2.50068	-18.8846
		242.566	2.50068	-18.9816
		245.067	2.50068	-19.2302
		247.567	2.50068	-19.3553
		250.068	2.50068	-19.395
		252.569	2.50068	-19.5243
		255.069	2.50068	-19.6591
		257.57	2.50068	-19.4977
		260.071	2.50068	-20.0034
		262.571	2.50068	-20.0154
		265.072	2.50068	-20.3289
		267.573	2.50068	-20.3646
		270.073	2.50068	-20.4707
		272.574	2.50068	-20.8043
		275.075	2.50068	-20.9827
		277.575	2.50068	-21.0694
		280.076	2.50068	-21.4599
		282.577	2.50068	-21.3484
		285.077	2.50068	-21.2984
		287.578	2.50068	-21.1099
		290.079	2.50068	-21.2153
		292.579	2.50068	-21.6267
		295.08	2.50068	-21.9014
		297.581	2.50068	-22.0622
		300.082	2.50068	-22.3034
		302.582	2.50068	-22.5804
		305.083	2.50068	-22.7983
		307.584	2.50068	-23.0073
		310.084	2.50068	-23.1264
		312.585	2.50068	-23.2973
		315.086	2.50068	-23.5212
		317.586	2.50068	-24.209
		320.087	2.50068	-23.9628
		322.588	2.50068	-24.1431
		325.088	2.50068	-24.2837
		327.589	2.50068	-24.5726
		330.09	2.50068	-24.446
		332.59	2.50068	-24.795
		335.091	2.50068	-24.6539
		337.592	2.50068	-24.5634
		340.092	2.50068	-24.1832
		342.593	2.50068	-24.3124
		345.094	2.50068	-24.4284
		347.594	2.50068	-24.0902
		350.095	2.50068	-22.6087
		352.596	2.50068	-22.0469
		355.096	2.50068	-21.7943
		357.597	2.50068	-20.9832
		360.098	2.50068	-20.4766
		362.599	2.50068	-19.9209
		365.099	2.50068	-19.6921
		367.6	2.50068	-18.9653
		370.101	2.50068	-18.5934
		372.601	2.50068	-18.3431
		375.102	2.50068	-18.074
		377.603	2.50068	-17.1017
		380.103	2.50068	-17.1077
		382.604	2.50068	-16.4927
		385.105	2.50068	-16.212
		387.605	2.50068	-15.7069
		390.106	2.50068	-15.5178
		392.607	2.50068	-15.1124
		395.107	2.50068	-14.7876
		397.608	2.50068	-14.324
		400.109	2.50068	-14.051
		402.609	2.50068	-13.8133
		405.11	2.50068	-13.5123
		407.611	2.50068	-13.2356
		410.111	2.50068	-13.0911
		412.612	2.50068	-12.7039
		415.113	2.50068	-12.4883
		417.613	2.50068	-12.3441
		420.114	2.50068	-12.0759
		1.87551	3.12585	-8.78103
		4.37619	3.12585	-8.25425
		6.87687	3.12585	-8.47552
		9.37755	3.12585	-8.53276
		11.8782	3.12585	-8.90947
		14.3789	3.12585	-9.25273
		16.8796	3.12585	-9.73134
		19.3803	3.12585	-10.0692
		21.8809	3.12585	-9.92453
		24.3816	3.12585	-9.85793
		26.8823	3.12585	-10.5598
		29.383	3.12585	-11.4871
		31.8837	3.12585	-12.1289
		34.3843	3.12585	-12.8686
		36.885	3.12585	-13.2175
		39.3857	3.12585	-14.0292
		41.8864	3.12585	-15.1999
		44.3871	3.12585	-15.293
		46.8877	3.12585	-15.0385
		49.3884	3.12585	-16.7936
		51.8891	3.12585	-16.1628
		54.3898	3.12585	-20.2549
		56.8905	3.12585	-17.9227
		59.3911	3.12585	-23.1103
		61.8918	3.12585	-22.6292
		64.3925	3.12585	-22.6616
		66.8932	3.12585	-22.7675
		69.3939	3.12585	-22.6366
		71.8945	3.12585	-22.5474
		74.3952	3.12585	-22.7029
		76.8959	3.12585	-22.5222
		79.3966	3.12585	-21.9229
		81.8972	3.12585	-22.1641
		84.3979	3.12585	-21.8236
		86.8986	3.12585	-21.6148
		89.3993	3.12585	-21.2206
		91.9	3.12585	-20.8926
		94.4006	3.12585	-20.6158
		96.9013	3.12585	-20.7245
		99.402	3.12585	-19.9709
		101.903	3.12585	-19.8517
		104.403	3.12585	-19.673
		106.904	3.12585	-19.4246
		109.405	3.12585	-19.2109
		111.905	3.12585	-18.8091
		114.406	3.12585	-18.6805
		116.907	3.12585	-18.6209
		119.407	3.12585	-18.4223
		121.908	3.12585	-18.2332
		124.409	3.12585	-18.1643
		126.909	3.12585	-17.8225
		129.41	3.12585	-17.7361
		131.911	3.12585	-17.6525
		134.411	3.12585	-17.559
		136.912	3.12585	-17.4565
		139.413	3.12585	-17.4548
		141.913	3.12585	-17.3552
		144.414	3.12585	-17.2776
		146.915	3.12585	-17.1731
		149.416	3.12585	-17.1923
		151.916	3.12585	-17.1694
		154.417	3.12585	-17.038
		156.918	3.12585	-17.1272
		159.418	3.12585	-17.0815
		161.919	3.12585	-16.9604
		164.42	3.12585	-16.9721
		166.92	3.12585	-16.9906
		169.421	3.12585	-16.9704
		171.922	3.12585	-16.965
		174.422	3.12585	-16.9658
		176.923	3.12585	-17.6791
		179.424	3.12585	-16.9981
		181.924	3.12585	-16.9826
		184.425	3.12585	-16.9372
		186.926	3.12585	-17.1115
		189.426	3.12585	-17.056
		191.927	3.12585	-17.1359
		194.428	3.12585	-17.1493
		196.929	3.12585	-17.2516
		199.429	3.12585	-17.4477
		201.93	3.12585	-17.4488
		204.43	3.12585	-17.5828
		206.931	3.12585	-17.6525
		209.432	3.12585	-17.6767
		211.933	3.12585	-17.7642
		214.433	3.12585	-17.7918
		216.934	3.12585	-18.0227
		219.435	3.12585	-17.8441
		221.935	3.12585	-18.0954
		224.436	3.12585	-18.1298
		226.937	3.12585	-18.2379
		229.437	3.12585	-18.5053
		231.938	3.12585	-18.3976
		234.439	3.12585	-18.6041
		236.939	3.12585	-18.6818
		239.44	3.12585	-18.7439
		241.941	3.12585	-19.0091
		244.441	3.12585	-19.1437
		246.942	3.12585	-19.1395
		249.443	3.12585	-19.1749
		251.943	3.12585	-19.437
		254.444	3.12585	-19.7039
		256.945	3.12585	-19.6327
		259.445	3.12585	-19.8048
		261.946	3.12585	-19.8567
		264.447	3.12585	-20.0889
		266.947	3.12585	-20.4561
		269.448	3.12585	-20.3544
		271.949	3.12585	-20.8518
		274.45	3.12585	-21.0274
		276.95	3.12585	-21.0782
		279.451	3.12585	-21.1837
		281.952	3.12585	-21.3419
		284.452	3.12585	-21.2718
		286.953	3.12585	-21.2945
		289.454	3.12585	-21.1986
		291.954	3.12585	-21.6818
		294.455	3.12585	-21.7521
		296.956	3.12585	-21.9346
		299.456	3.12585	-22.4165
		301.957	3.12585	-22.4833
		304.458	3.12585	-22.6663
		306.958	3.12585	-22.9169
		309.459	3.12585	-23.0981
		311.96	3.12585	-23.3091
		314.46	3.12585	-23.4514
		316.961	3.12585	-23.5364
		319.462	3.12585	-23.9593
		321.962	3.12585	-24.0865
		324.463	3.12585	-24.1979
		326.964	3.12585	-24.44
		329.464	3.12585	-24.6118
		331.965	3.12585	-24.6345
		334.466	3.12585	-24.8359
		336.966	3.12585	-24.4161
		339.467	3.12585	-24.4629
		341.968	3.12585	-24.526
		344.469	3.12585	-24.2821
		346.969	3.12585	-24.2198
		349.47	3.12585	-23.5643
		351.971	3.12585	-22.5784
		354.471	3.12585	-21.9916
		356.972	3.12585	-21.3554
		359.473	3.12585	-20.695
		361.973	3.12585	-20.8308
		364.474	3.12585	-19.6341
		366.975	3.12585	-19.1219
		369.475	3.12585	-18.8045
		371.976	3.12585	-18.316
		374.477	3.12585	-17.9018
		376.977	3.12585	-17.4062
		379.478	3.12585	-17.22
		381.979	3.12585	-16.6673
		384.479	3.12585	-16.3589
		386.98	3.12585	-16.0675
		389.481	3.12585	-15.4608
		391.981	3.12585	-15.1526
		394.482	3.12585	-14.6435
		396.983	3.12585	-14.5108
		399.483	3.12585	-14.3587
		401.984	3.12585	-13.8545
		404.485	3.12585	-13.6519
		406.986	3.12585	-13.2991
		409.486	3.12585	-13.1092
		411.987	3.12585	-12.8762
		414.488	3.12585	-12.6723
		416.988	3.12585	-12.2391
		419.489	3.12585	-12.1299
		1.25034	3.75102	-8.5524
		3.75102	3.75102	-8.62943
		6.2517	3.75102	-8.39358
		8.75238	3.75102	-8.58186
		11.2531	3.75102	-8.7238
		13.7537	3.75102	-8.92144
		16.2544	3.75102	-9.25243
		18.7551	3.75102	-9.91532
		21.2558	3.75102	-10.1394
		23.7565	3.75102	-10.3652
		26.2571	3.75102	-11.1621
		28.7578	3.75102	-10.538
		31.2585	3.75102	-11.6121
		33.7592	3.75102	-12.0289
		36.2599	3.75102	-12.9973
		38.7605	3.75102	-13.0616
		41.2612	3.75102	-13.9602
		43.7619	3.75102	-15.9581
		46.2626	3.75102	-15.1031
		48.7632	3.75102	-13.614
		51.2639	3.75102	-17.4792
		53.7646	3.75102	-19.3088
		56.2653	3.75102	-20.1374
		58.766	3.75102	-23.2557
		61.2666	3.75102	-22.5327
		63.7673	3.75102	-22.5367
		66.268	3.75102	-22.429
		68.7687	3.75102	-22.3541
		71.2694	3.75102	-22.4423
		73.77	3.75102	-22.481
		76.2707	3.75102	-22.5104
		78.7714	3.75102	-22.0711
		81.2721	3.75102	-22.0932
		83.7728	3.75102	-21.7756
		86.2734	3.75102	-21.6381
		88.7741	3.75102	-21.293
		91.2748	3.75102	-21.0706
		93.7755	3.75102	-20.711
		96.2762	3.75102	-20.7357
		98.7768	3.75102	-20.039
		101.278	3.75102	-19.8038
		103.778	3.75102	-19.5342
		106.279	3.75102	-19.445
		108.779	3.75102	-19.1433
		111.28	3.75102	-18.9109
		113.781	3.75102	-18.5857
		116.282	3.75102	-18.5988
		118.782	3.75102	-18.4898
		121.283	3.75102	-18.2156
		123.784	3.75102	-18.0692
		126.284	3.75102	-17.8756
		128.785	3.75102	-17.718
		131.286	3.75102	-17.6578
		133.786	3.75102	-17.5341
		136.287	3.75102	-17.4158
		138.788	3.75102	-17.3902
		141.288	3.75102	-17.3264
		143.789	3.75102	-17.1757
		146.29	3.75102	-17.1668
		148.79	3.75102	-17.0726
		151.291	3.75102	-17.0563
		153.792	3.75102	-17.0353
		156.292	3.75102	-16.9326
		158.793	3.75102	-16.9044
		161.294	3.75102	-16.9934
		163.794	3.75102	-16.9171
		166.295	3.75102	-16.9121
		168.796	3.75102	-16.9127
		171.297	3.75102	-17.0901
		173.797	3.75102	-16.9056
		176.298	3.75102	-17.2145
		178.799	3.75102	-16.9394
		181.299	3.75102	-17.0331
		183.8	3.75102	-17.0426
		186.301	3.75102	-16.891
		188.801	3.75102	-16.9326
		191.302	3.75102	-17.0962
		193.803	3.75102	-17.1321
		196.303	3.75102	-17.1645
		198.804	3.75102	-17.3498
		201.305	3.75102	-17.3724
		203.805	3.75102	-17.4514
		206.306	3.75102	-17.6328
		208.807	3.75102	-17.3133
		211.307	3.75102	-17.5868
		213.808	3.75102	-17.872
		216.309	3.75102	-18.0374
		218.809	3.75102	-17.6824
		221.31	3.75102	-17.9557
		223.811	3.75102	-18.0916
		226.311	3.75102	-17.9979
		228.812	3.75102	-18.2704
		231.313	3.75102	-18.3284
		233.814	3.75102	-18.4982
		236.314	3.75102	-18.6695
		238.815	3.75102	-18.9902
		241.315	3.75102	-18.9044
		243.816	3.75102	-19.0956
		246.317	3.75102	-19.2133
		248.818	3.75102	-19.4628
		251.318	3.75102	-19.3955
		253.819	3.75102	-19.5831
		256.32	3.75102	-19.7815
		258.82	3.75102	-19.764
		261.321	3.75102	-19.8722
		263.822	3.75102	-20.0413
		266.322	3.75102	-20.293
		268.823	3.75102	-20.2678
		271.324	3.75102	-20.4754
		273.824	3.75102	-20.8129
		276.325	3.75102	-21.0443
		278.826	3.75102	-21.2115
		281.326	3.75102	-21.2175
		283.827	3.75102	-21.2071
		286.328	3.75102	-21.4179
		288.828	3.75102	-21.3634
		291.329	3.75102	-21.6046
		293.83	3.75102	-21.7024
		296.33	3.75102	-22.1213
		298.831	3.75102	-22.2709
		301.332	3.75102	-22.3311
		303.832	3.75102	-22.5726
		306.333	3.75102	-22.9247
		308.834	3.75102	-23.0498
		311.334	3.75102	-23.1571
		313.835	3.75102	-23.4739
		316.336	3.75102	-23.733
		318.837	3.75102	-23.847
		321.337	3.75102	-24.0758
		323.838	3.75102	-24.2775
		326.339	3.75102	-24.3377
		328.839	3.75102	-24.4651
		331.34	3.75102	-24.69
		333.841	3.75102	-24.7181
		336.341	3.75102	-24.4965
		338.842	3.75102	-24.4147
		341.343	3.75102	-24.4864
		343.843	3.75102	-24.3469
		346.344	3.75102	-24.2617
		348.845	3.75102	-23.7162
		351.345	3.75102	-23.0306
		353.846	3.75102	-22.1709
		356.347	3.75102	-21.7133
		358.848	3.75102	-20.9055
		361.348	3.75102	-20.556
		363.849	3.75102	-19.8137
		366.349	3.75102	-19.2527
		368.85	3.75102	-18.8587
		371.351	3.75102	-18.4042
		373.851	3.75102	-17.94
		376.352	3.75102	-17.4946
		378.853	3.75102	-17.213
		381.354	3.75102	-16.7618
		383.854	3.75102	-16.1637
		386.355	3.75102	-15.9559
		388.856	3.75102	-15.6776
		391.356	3.75102	-15.4549
		393.857	3.75102	-14.7925
		396.358	3.75102	-14.6455
		398.858	3.75102	-14.2534
		401.359	3.75102	-13.9366
		403.86	3.75102	-13.6996
		406.36	3.75102	-13.4072
		408.861	3.75102	-13.1354
		411.362	3.75102	-12.9806
		413.862	3.75102	-12.6154
		416.363	3.75102	-12.3604
		418.864	3.75102	-12.1721
		0.62517	4.37619	-8.29445
		3.12585	4.37619	-8.408
		5.62653	4.37619	-8.33757
		8.12721	4.37619	-8.45864
		10.6279	4.37619	-8.68237
		13.1286	4.37619	-9.27406
		15.6292	4.37619	-9.35293
		18.1299	4.37619	-9.17064
		20.6306	4.37619	-9.67118
		23.1313	4.37619	-10.1535
		25.632	4.37619	-10.4937
		28.1326	4.37619	-11.3567
		30.6333	4.37619	-11.4754
		33.134	4.37619	-12.3312
		35.6347	4.37619	-12.6999
		38.1354	4.37619	-12.8653
		40.636	4.37619	-14.3699
		43.1367	4.37619	-15.5313
		45.6374	4.37619	-15.5091
		48.1381	4.37619	-14.7145
		50.6388	4.37619	-18.105
		53.1394	4.37619	-17.4092
		55.6401	4.37619	-19.1456
		58.1408	4.37619	-23.9657
		60.6415	4.37619	-22.55
		63.1422	4.37619	-22.641
		65.6428	4.37619	-22.4558
		68.1435	4.37619	-22.1943
		70.6442	4.37619	-22.1093
		73.1449	4.37619	-22.2411
		75.6455	4.37619	-22.1917
		78.1462	4.37619	-22.3335
		80.6469	4.37619	-22.1761
		83.1476	4.37619	-21.7708
		85.6483	4.37619	-21.682
		88.1489	4.37619	-21.4061
		90.6496	4.37619	-20.9496
		93.1503	4.37619	-20.6926
		95.651	4.37619	-20.3214
		98.1517	4.37619	-19.946
		100.652	4.37619	-19.8714
		103.153	4.37619	-19.6539
		105.654	4.37619	-19.4243
		108.154	4.37619	-19.1263
		110.655	4.37619	-18.8087
		113.156	4.37619	-18.4738
		115.656	4.37619	-18.5635
		118.157	4.37619	-18.4126
		120.658	4.37619	-18.2556
		123.158	4.37619	-18.089
		125.659	4.37619	-17.8472
		128.16	4.37619	-17.6676
		130.661	4.37619	-17.5452
		133.161	4.37619	-17.5332
		135.662	4.37619	-17.3712
		138.162	4.37619	-17.3302
		140.663	4.37619	-17.2309
		143.164	4.37619	-17.1923
		145.665	4.37619	-17.1347
		148.165	4.37619	-17.0359
		150.666	4.37619	-17.0552
		153.167	4.37619	-17.0078
		155.667	4.37619	-16.9184
		158.168	4.37619	-16.9323
		160.669	4.37619	-17.0519
		163.169	4.37619	-16.8682
		165.67	4.37619	-16.8645
		168.171	4.37619	-16.8381
		170.671	4.37619	-16.8513
		173.172	4.37619	-16.892
		175.673	4.37619	-16.9449
		178.173	4.37619	-16.8992
		180.674	4.37619	-16.8783
		183.175	4.37619	-17.0859
		185.675	4.37619	-16.9799
		188.176	4.37619	-17.0189
		190.677	4.37619	-16.8901
		193.178	4.37619	-16.9641
		195.678	4.37619	-17.0054
		198.179	4.37619	-17.0618
		200.679	4.37619	-17.2107
		203.18	4.37619	-17.4554
		205.681	4.37619	-17.4689
		208.181	4.37619	-17.575
		210.682	4.37619	-17.6652
		213.183	4.37619	-17.7411
		215.684	4.37619	-17.723
		218.184	4.37619	-18.0961
		220.685	4.37619	-18.0046
		223.186	4.37619	-18.1237
		225.686	4.37619	-18.1966
		228.187	4.37619	-18.2162
		230.688	4.37619	-18.2584
		233.188	4.37619	-18.3844
		235.689	4.37619	-18.5138
		238.19	4.37619	-18.6267
		240.69	4.37619	-18.8786
		243.191	4.37619	-19.047
		245.692	4.37619	-18.8871
		248.192	4.37619	-19.1338
		250.693	4.37619	-19.3239
		253.194	4.37619	-19.4648
		255.694	4.37619	-19.4108
		258.195	4.37619	-19.7754
		260.696	4.37619	-19.8753
		263.197	4.37619	-20.198
		265.697	4.37619	-20.2968
		268.198	4.37619	-20.3424
		270.699	4.37619	-21.0166
		273.199	4.37619	-20.8314
		275.7	4.37619	-20.9743
		278.201	4.37619	-21.149
		280.701	4.37619	-21.2574
		283.202	4.37619	-21.3906
		285.703	4.37619	-21.4388
		288.203	4.37619	-21.4185
		290.704	4.37619	-21.5511
		293.205	4.37619	-21.7239
		295.705	4.37619	-21.9813
		298.206	4.37619	-22.2003
		300.707	4.37619	-22.3099
		303.207	4.37619	-22.6163
		305.708	4.37619	-22.8672
		308.209	4.37619	-23.0058
		310.709	4.37619	-23.2557
		313.21	4.37619	-23.3671
		315.711	4.37619	-23.6266
		318.211	4.37619	-23.8046
		320.712	4.37619	-24.0509
		323.213	4.37619	-24.2378
		325.714	4.37619	-24.4084
		328.214	4.37619	-24.4226
		330.715	4.37619	-24.6846
		333.216	4.37619	-24.7084
		335.716	4.37619	-24.6964
		338.217	4.37619	-24.5686
		340.717	4.37619	-24.5495
		343.218	4.37619	-24.7563
		345.719	4.37619	-24.4077
		348.22	4.37619	-23.9551
		350.72	4.37619	-22.8087
		353.221	4.37619	-22.1593
		355.722	4.37619	-21.6181
		358.222	4.37619	-20.9735
		360.723	4.37619	-20.2928
		363.224	4.37619	-20.0484
		365.724	4.37619	-19.2735
		368.225	4.37619	-18.9204
		370.726	4.37619	-18.3117
		373.226	4.37619	-18.2408
		375.727	4.37619	-17.8458
		378.228	4.37619	-17.2274
		380.728	4.37619	-16.9134
		383.229	4.37619	-16.2581
		385.73	4.37619	-15.9946
		388.23	4.37619	-15.8995
		390.731	4.37619	-15.3845
		393.232	4.37619	-14.8945
		395.733	4.37619	-14.566
		398.233	4.37619	-14.2979
		400.734	4.37619	-14.0392
		403.235	4.37619	-13.7377
		405.735	4.37619	-13.4162
		408.236	4.37619	-13.1517
		410.736	4.37619	-12.9401
		413.237	4.37619	-12.6533
		415.738	4.37619	-12.3516
		418.239	4.37619	-12.2279
		0	5.00136	-8.31977
		2.50068	5.00136	-8.23001
		5.00136	5.00136	-8.23937
		7.50204	5.00136	-8.26668
		10.0027	5.00136	-8.60319
		12.5034	5.00136	-8.87878
		15.0041	5.00136	-9.23892
		17.5048	5.00136	-9.54873
		20.0054	5.00136	-10.186
		22.5061	5.00136	-10.2491
		25.0068	5.00136	-10.877
		27.5075	5.00136	-10.36
		30.0082	5.00136	-11.7053
		32.5088	5.00136	-12.3215
		35.0095	5.00136	-13.1879
		37.5102	5.00136	-13.6749
		40.0109	5.00136	-14.0529
		42.5115	5.00136	-14.3631
		45.0122	5.00136	-14.7818
		47.5129	5.00136	-14.3688
		50.0136	5.00136	-10.3077
		52.5143	5.00136	-17.4507
		55.0149	5.00136	-20.279
		57.5156	5.00136	-21.4101
		60.0163	5.00136	-22.4787
		62.517	5.00136	-22.5532
		65.0177	5.00136	-22.3028
		67.5183	5.00136	-22.2345
		70.019	5.00136	-22.1627
		72.5197	5.00136	-22.0008
		75.0204	5.00136	-22.3891
		77.5211	5.00136	-22.0458
		80.0217	5.00136	-22.0957
		82.5224	5.00136	-21.8136
		85.0231	5.00136	-21.4372
		87.5238	5.00136	-21.1856
		90.0245	5.00136	-20.9638
		92.5251	5.00136	-20.6827
		95.0258	5.00136	-20.326
		97.5265	5.00136	-20.0381
		100.027	5.00136	-19.9123
		102.528	5.00136	-19.6465
		105.028	5.00136	-19.4071
		107.529	5.00136	-19.1232
		110.03	5.00136	-18.9268
		112.531	5.00136	-18.6492
		115.031	5.00136	-18.4455
		117.532	5.00136	-18.4422
		120.033	5.00136	-18.1984
		122.533	5.00136	-18.0175
		125.034	5.00136	-17.8832
		127.535	5.00136	-17.6251
		130.035	5.00136	-17.5297
		132.536	5.00136	-17.4631
		135.037	5.00136	-17.3795
		137.537	5.00136	-17.2965
		140.038	5.00136	-17.2209
		142.539	5.00136	-17.1665
		145.039	5.00136	-17.1163
		147.54	5.00136	-17.0784
		150.041	5.00136	-17.1307
		152.541	5.00136	-16.8493
		155.042	5.00136	-16.8772
		157.543	5.00136	-16.8938
		160.043	5.00136	-17.1088
		162.544	5.00136	-16.8251
		165.045	5.00136	-16.8304
		167.546	5.00136	-16.8037
		170.046	5.00136	-16.7767
		172.547	5.00136	-16.8149
		175.048	5.00136	-16.8415
		177.548	5.00136	-16.919
		180.049	5.00136	-16.9417
		182.55	5.00136	-16.8135
		185.05	5.00136	-16.8344
		187.551	5.00136	-16.8763
		190.052	5.00136	-16.9391
		192.552	5.00136	-17.0468
		195.053	5.00136	-17.2257
		197.554	5.00136	-17.2493
		200.054	5.00136	-17.2656
		202.555	5.00136	-17.3557
		205.056	5.00136	-17.4812
		207.556	5.00136	-17.3541
		210.057	5.00136	-17.5347
		212.558	5.00136	-17.5923
		215.058	5.00136	-17.7746
		217.559	5.00136	-17.4895
		220.06	5.00136	-18.6394
		222.56	5.00136	-18.0836
		225.061	5.00136	-18.1757
		227.562	5.00136	-18.2219
		230.062	5.00136	-18.389
		232.563	5.00136	-18.3356
		235.064	5.00136	-18.493
		237.565	5.00136	-18.7114
		240.065	5.00136	-19.0261
		242.566	5.00136	-18.9437
		245.067	5.00136	-19.3181
		247.567	5.00136	-19.5546
		250.068	5.00136	-19.341
		252.569	5.00136	-19.5084
		255.069	5.00136	-19.5788
		257.57	5.00136	-19.674
		260.071	5.00136	-19.8164
		262.571	5.00136	-20.0093
		265.072	5.00136	-20.401
		267.573	5.00136	-20.2248
		270.073	5.00136	-20.4587
		272.574	5.00136	-20.8124
		275.075	5.00136	-21.0441
		277.575	5.00136	-21.149
		280.076	5.00136	-21.3774
		282.577	5.00136	-21.4236
		285.077	5.00136	-21.5153
		287.578	5.00136	-21.4329
		290.079	5.00136	-21.573
		292.579	5.00136	-21.6674
		295.08	5.00136	-21.8891
		297.581	5.00136	-22.1883
		300.082	5.00136	-22.3792
		302.582	5.00136	-22.6148
		305.083	5.00136	-22.7917
		307.584	5.00136	-23.0025
		310.084	5.00136	-23.1574
		312.585	5.00136	-23.3705
		315.086	5.00136	-23.6426
		317.586	5.00136	-23.7896
		320.087	5.00136	-23.9917
		322.588	5.00136	-24.1513
		325.088	5.00136	-24.3108
		327.589	5.00136	-24.5732
		330.09	5.00136	-24.5714
		332.59	5.00136	-24.7192
		335.091	5.00136	-24.772
		337.592	5.00136	-24.6802
		340.092	5.00136	-24.5399
		342.593	5.00136	-24.6628
		345.094	5.00136	-24.696
		347.594	5.00136	-23.8813
		350.095	5.00136	-22.4954
		352.596	5.00136	-22.4455
		355.096	5.00136	-21.5338
		357.597	5.00136	-21.3892
		360.098	5.00136	-20.4584
		362.599	5.00136	-19.8903
		365.099	5.00136	-19.4484
		367.6	5.00136	-19.0955
		370.101	5.00136	-18.5639
		372.601	5.00136	-17.9425
		375.102	5.00136	-17.5351
		377.603	5.00136	-17.3382
		380.103	5.00136	-17.0916
		382.604	5.00136	-16.5291
		385.105	5.00136	-16.3508
		387.605	5.00136	-15.5723
		390.106	5.00136	-15.3994
		392.607	5.00136	-14.971
		395.107	5.00136	-14.7733
		397.608	5.00136	-14.4646
		400.109	5.00136	-14.2872
		402.609	5.00136	-13.7312
		405.11	5.00136	-13.5084
		407.611	5.00136	-13.2359
		410.111	5.00136	-13.0435
		412.612	5.00136	-12.6786
		415.113	5.00136	-12.3857
		417.613	5.00136	-12.2516
		420.114	5.00136	-12.0553
		1.87551	5.62653	-8.2363
		4.37619	5.62653	-9.49963
		6.87687	5.62653	-8.41583
		9.37755	5.62653	-8.49409
		11.8782	5.62653	-8.69526
		14.3789	5.62653	-9.12123
		16.8796	5.62653	-9.64893
		19.3803	5.62653	-9.6942
		21.8809	5.62653	-9.98191
		24.3816	5.62653	-10.2253
		26.8823	5.62653	-11.0725
		29.383	5.62653	-11.3728
		31.8837	5.62653	-12.1831
		34.3843	5.62653	-12.0823
		36.885	5.62653	-12.544
		39.3857	5.62653	-14.196
		41.8864	5.62653	-14.1933
		44.3871	5.62653	-15.0796
		46.8877	5.62653	-15.0102
		49.3884	5.62653	-15.357
		51.8891	5.62653	-16.0419
		54.3898	5.62653	-18.2474
		56.8905	5.62653	-18.8724
		59.3911	5.62653	-22.6475
		61.8918	5.62653	-22.5348
		64.3925	5.62653	-22.355
		66.8932	5.62653	-22.0932
		69.3939	5.62653	-22.1066
		71.8945	5.62653	-21.9889
		74.3952	5.62653	-22.2548
		76.8959	5.62653	-21.879
		79.3966	5.62653	-21.7701
		81.8972	5.62653	-21.6823
		84.3979	5.62653	-21.3275
		86.8986	5.62653	-21.1983
		89.3993	5.62653	-20.8081
		91.9	5.62653	-20.9938
		94.4006	5.62653	-20.4641
		96.9013	5.62653	-20.084
		99.402	5.62653	-19.8808
		101.903	5.62653	-19.7083
		104.403	5.62653	-19.5138
		106.904	5.62653	-19.0678
		109.405	5.62653	-18.9046
		111.905	5.62653	-18.6807
		114.406	5.62653	-18.5665
		116.907	5.62653	-18.271
		119.407	5.62653	-18.2191
		121.908	5.62653	-17.9813
		124.409	5.62653	-17.8657
		126.909	5.62653	-17.6386
		129.41	5.62653	-17.5033
		131.911	5.62653	-17.4465
		134.411	5.62653	-17.3459
		136.912	5.62653	-17.3007
		139.413	5.62653	-17.1972
		141.913	5.62653	-17.1493
		144.414	5.62653	-17.0611
		146.915	5.62653	-17.0034
		149.416	5.62653	-16.9477
		151.916	5.62653	-16.8892
		154.417	5.62653	-16.833
		156.918	5.62653	-16.8228
		159.418	5.62653	-16.7767
		161.919	5.62653	-16.9403
		164.42	5.62653	-16.7647
		166.92	5.62653	-16.771
		169.421	5.62653	-16.7729
		171.922	5.62653	-16.7856
		174.422	5.62653	-16.8034
		176.923	5.62653	-16.8501
		179.424	5.62653	-16.7991
		181.924	5.62653	-16.7549
		184.425	5.62653	-16.8966
		186.926	5.62653	-16.9087
		189.426	5.62653	-16.9813
		191.927	5.62653	-16.9213
		194.428	5.62653	-16.8906
		196.929	5.62653	-17.0193
		199.429	5.62653	-17.0827
		201.93	5.62653	-17.3049
		204.43	5.62653	-17.2579
		206.931	5.62653	-17.3841
		209.432	5.62653	-17.5733
		211.933	5.62653	-17.5819
		214.433	5.62653	-17.7223
		216.934	5.62653	-17.6883
		219.435	5.62653	-17.8754
		221.935	5.62653	-17.9224
		224.436	5.62653	-18.0982
		226.937	5.62653	-18.1961
		229.437	5.62653	-18.3133
		231.938	5.62653	-18.3611
		234.439	5.62653	-18.4869
		236.939	5.62653	-18.6635
		239.44	5.62653	-18.7969
		241.941	5.62653	-19.0365
		244.441	5.62653	-19.0613
		246.942	5.62653	-19.0522
		249.443	5.62653	-19.2807
		251.943	5.62653	-19.4515
		254.444	5.62653	-19.6112
		256.945	5.62653	-19.7036
		259.445	5.62653	-19.7504
		261.946	5.62653	-19.9787
		264.447	5.62653	-20.0692
		266.947	5.62653	-20.302
		269.448	5.62653	-20.4346
		271.949	5.62653	-20.6838
		274.45	5.62653	-21.0373
		276.95	5.62653	-21.0381
		279.451	5.62653	-21.1313
		281.952	5.62653	-21.362
		284.452	5.62653	-21.4656
		286.953	5.62653	-21.51
		289.454	5.62653	-21.6563
		291.954	5.62653	-21.678
		294.455	5.62653	-21.9669
		296.956	5.62653	-22.2244
		299.456	5.62653	-22.3288
		301.957	5.62653	-22.4244
		304.458	5.62653	-22.7645
		306.958	5.62653	-22.9656
		309.459	5.62653	-23.1543
		311.96	5.62653	-23.2852
		314.46	5.62653	-23.5174
		316.961	5.62653	-23.7075
		319.462	5.62653	-23.9619
		321.962	5.62653	-24.1631
		324.463	5.62653	-24.2772
		326.964	5.62653	-24.442
		329.464	5.62653	-24.6395
		331.965	5.62653	-24.6567
		334.466	5.62653	-24.7228
		336.966	5.62653	-24.9277
		339.467	5.62653	-24.5654
		341.968	5.62653	-24.5057
		344.469	5.62653	-24.7758
		346.969	5.62653	-24.3253
		349.47	5.62653	-23.2935
		351.971	5.62653	-22.4062
		354.471	5.62653	-21.9724
		356.972	5.62653	-21.2973
		359.473	5.62653	-20.9709
		361.973	5.62653	-20.5185
		364.474	5.62653	-19.9362
		366.975	5.62653	-19.23
		369.475	5.62653	-18.6391
		371.976	5.62653	-18.2708
		374.477	5.62653	-17.9115
		376.977	5.62653	-17.5802
		379.478	5.62653	-17.0086
		381.979	5.62653	-16.621
		384.479	5.62653	-16.2404
		386.98	5.62653	-16.0196
		389.481	5.62653	-15.6975
		391.981	5.62653	-15.1522
		394.482	5.62653	-14.8285
		396.983	5.62653	-14.3932
		399.483	5.62653	-13.9771
		401.984	5.62653	-13.8095
		404.485	5.62653	-13.5556
		406.986	5.62653	-13.3711
		409.486	5.62653	-13.0271
		411.987	5.62653	-12.8156
		414.488	5.62653	-12.4383
		416.988	5.62653	-12.3083
		419.489	5.62653	-12.0395
		1.25034	6.2517	-8.21343
		3.75102	6.2517	-8.21543
		6.2517	6.2517	-8.45772
		8.75238	6.2517	-8.63265
		11.2531	6.2517	-8.76999
		13.7537	6.2517	-8.91745
		16.2544	6.2517	-9.54213
		18.7551	6.2517	-9.98928
		21.2558	6.2517	-10.4013
		23.7565	6.2517	-10.3344
		26.2571	6.2517	-10.4841
		28.7578	6.2517	-10.7473
		31.2585	6.2517	-11.4432
		33.7592	6.2517	-12.5196
		36.2599	6.2517	-12.6217
		38.7605	6.2517	-14.286
		41.2612	6.2517	-13.8183
		43.7619	6.2517	-14.0728
		46.2626	6.2517	-15.142
		48.7632	6.2517	-17.9982
		51.2639	6.2517	-14.5766
		53.7646	6.2517	-18.4375
		56.2653	6.2517	-19.364
		58.766	6.2517	-22.3782
		61.2666	6.2517	-22.3466
		63.7673	6.2517	-22.2631
		66.268	6.2517	-22.1644
		68.7687	6.2517	-21.9685
		71.2694	6.2517	-21.9329
		73.77	6.2517	-21.7831
		76.2707	6.2517	-21.697
		78.7714	6.2517	-21.7607
		81.2721	6.2517	-21.5073
		83.7728	6.2517	-21.1676
		86.2734	6.2517	-21.0892
		88.7741	6.2517	-20.8032
		91.2748	6.2517	-20.6015
		93.7755	6.2517	-20.4308
		96.2762	6.2517	-20.041
		98.7768	6.2517	-19.9416
		101.278	6.2517	-19.6594
		103.778	6.2517	-19.4289
		106.279	6.2517	-19.1059
		108.779	6.2517	-18.9193
		111.28	6.2517	-18.6428
		113.781	6.2517	-18.3934
		116.282	6.2517	-18.9789
		118.782	6.2517	-18.4854
		121.283	6.2517	-17.9633
		123.784	6.2517	-17.8743
		126.284	6.2517	-17.6383
		128.785	6.2517	-17.4856
		131.286	6.2517	-17.3976
		133.786	6.2517	-17.3209
		136.287	6.2517	-17.1907
		138.788	6.2517	-17.1895
		141.288	6.2517	-17.147
		143.789	6.2517	-17.0103
		146.29	6.2517	-16.9374
		148.79	6.2517	-16.9586
		151.291	6.2517	-16.8852
		153.792	6.2517	-16.807
		156.292	6.2517	-16.7641
		158.793	6.2517	-16.7357
		161.294	6.2517	-16.7143
		163.794	6.2517	-16.7397
		166.295	6.2517	-16.7373
		168.796	6.2517	-16.7645
		171.297	6.2517	-16.7196
		173.797	6.2517	-16.7196
		176.298	6.2517	-16.721
		178.799	6.2517	-16.7229
		181.299	6.2517	-16.7958
		183.8	6.2517	-16.6788
		186.301	6.2517	-16.8128
		188.801	6.2517	-16.8697
		191.302	6.2517	-17.0141
		193.803	6.2517	-17.1537
		196.303	6.2517	-17.2107
		198.804	6.2517	-17.1358
		201.305	6.2517	-17.4499
		203.805	6.2517	-17.2902
		206.306	6.2517	-17.5351
		208.807	6.2517	-17.4221
		211.307	6.2517	-17.4714
		213.808	6.2517	-17.6218
		216.309	6.2517	-17.6836
		218.809	6.2517	-17.8002
		221.31	6.2517	-18.0873
		223.811	6.2517	-18.0617
		226.311	6.2517	-18.108
		228.812	6.2517	-18.2251
		231.313	6.2517	-18.2931
		233.814	6.2517	-18.4134
		236.314	6.2517	-18.6374
		238.815	6.2517	-18.8148
		241.315	6.2517	-18.9442
		243.816	6.2517	-19.1977
		246.317	6.2517	-19.1799
		248.818	6.2517	-19.2893
		251.318	6.2517	-19.3309
		253.819	6.2517	-19.5256
		256.32	6.2517	-19.6528
		258.82	6.2517	-19.7329
		261.321	6.2517	-19.8943
		263.822	6.2517	-20.1237
		266.322	6.2517	-20.2755
		268.823	6.2517	-20.4829
		271.324	6.2517	-20.5544
		273.824	6.2517	-20.8308
		276.325	6.2517	-21.026
		278.826	6.2517	-21.274
		281.326	6.2517	-21.4598
		283.827	6.2517	-21.5433
		286.328	6.2517	-21.601
		288.828	6.2517	-21.6183
		291.329	6.2517	-21.4575
		293.83	6.2517	-21.8864
		296.33	6.2517	-22.1133
		298.831	6.2517	-22.2586
		301.332	6.2517	-22.2924
		303.832	6.2517	-22.6765
		306.333	6.2517	-22.8855
		308.834	6.2517	-23.0676
		311.334	6.2517	-23.3009
		313.835	6.2517	-23.4528
		316.336	6.2517	-23.717
		318.837	6.2517	-23.9177
		321.337	6.2517	-24.0762
		323.838	6.2517	-24.2478
		326.339	6.2517	-24.419
		328.839	6.2517	-24.6754
		331.34	6.2517	-24.7009
		333.841	6.2517	-24.7882
		336.341	6.2517	-24.6877
		338.842	6.2517	-24.665
		341.343	6.2517	-24.7551
		343.843	6.2517	-24.8023
		346.344	6.2517	-24.7807
		348.845	6.2517	-23.601
		351.345	6.2517	-22.7599
		353.846	6.2517	-22.034
		356.347	6.2517	-21.3192
		358.848	6.2517	-20.9157
		361.348	6.2517	-20.1891
		363.849	6.2517	-19.3608
		366.349	6.2517	-19.143
		368.85	6.2517	-18.884
		371.351	6.2517	-18.4766
		373.851	6.2517	-17.754
		376.352	6.2517	-17.5498
		378.853	6.2517	-17.0316
		381.354	6.2517	-16.567
		383.854	6.2517	-16.2938
		386.355	6.2517	-15.9291
		388.856	6.2517	-15.6177
		391.356	6.2517	-15.0164
		393.857	6.2517	-14.855
		396.358	6.2517	-14.4046
		398.858	6.2517	-14.2672
		401.359	6.2517	-13.8964
		403.86	6.2517	-13.5743
		406.36	6.2517	-13.3935
		408.861	6.2517	-13.0851
		411.362	6.2517	-12.656
		413.862	6.2517	-12.451
		416.363	6.2517	-12.2417
		418.864	6.2517	-12.1259
		0.62517	6.87687	-8.17476
		3.12585	6.87687	-8.20039
		5.62653	6.87687	-8.1829
		8.12721	6.87687	-8.80052
		10.6279	6.87687	-8.86911
		13.1286	6.87687	-9.05049
		15.6292	6.87687	-9.28327
		18.1299	6.87687	-9.7074
		20.6306	6.87687	-9.68714
		23.1313	6.87687	-10.3824
		25.632	6.87687	-10.7229
		28.1326	6.87687	-10.8346
		30.6333	6.87687	-11.7298
		33.134	6.87687	-12.4254
		35.6347	6.87687	-13.183
		38.1354	6.87687	-13.583
		40.636	6.87687	-14.1425
		43.1367	6.87687	-14.6007
		45.6374	6.87687	-16.0615
		48.1381	6.87687	-17.6027
		50.6388	6.87687	-15.3635
		53.1394	6.87687	-16.9208
		55.6401	6.87687	-19.3686
		58.1408	6.87687	-22.3645
		60.6415	6.87687	-22.3426
		63.1422	6.87687	-22.0673
		65.6428	6.87687	-21.9484
		68.1435	6.87687	-21.8867
		70.6442	6.87687	-21.8583
		73.1449	6.87687	-21.9161
		75.6455	6.87687	-21.8756
		78.1462	6.87687	-21.7131
		80.6469	6.87687	-21.5215
		83.1476	6.87687	-21.2514
		85.6483	6.87687	-21.1159
		88.1489	6.87687	-20.9473
		90.6496	6.87687	-20.5339
		93.1503	6.87687	-20.3557
		95.651	6.87687	-20.1319
		98.1517	6.87687	-19.6882
		100.652	6.87687	-19.5939
		103.153	6.87687	-19.376
		105.654	6.87687	-19.0789
		108.154	6.87687	-18.9523
		110.655	6.87687	-18.6919
		113.156	6.87687	-18.5184
		115.656	6.87687	-18.3433
		118.157	6.87687	-18.1732
		120.658	6.87687	-17.9557
		123.158	6.87687	-17.7883
		125.659	6.87687	-17.6322
		128.16	6.87687	-17.4834
		130.661	6.87687	-17.3245
		133.161	6.87687	-17.2578
		135.662	6.87687	-17.1841
		138.162	6.87687	-17.1563
		140.663	6.87687	-17.0448
		143.164	6.87687	-16.951
		145.665	6.87687	-16.9761
		148.165	6.87687	-16.9271
		150.666	6.87687	-16.8344
		153.167	6.87687	-16.7588
		155.667	6.87687	-16.729
		158.168	6.87687	-16.7015
		160.669	6.87687	-16.6469
		163.169	6.87687	-16.6328
		165.67	6.87687	-16.7726
		168.171	6.87687	-16.7387
		170.671	6.87687	-16.6635
		173.172	6.87687	-16.6854
		175.673	6.87687	-16.7307
		178.173	6.87687	-16.7448
		180.674	6.87687	-16.7221
		183.175	6.87687	-16.8149
		185.675	6.87687	-16.8386
		188.176	6.87687	-16.7987
		190.677	6.87687	-17.2414
		193.178	6.87687	-17.0781
		195.678	6.87687	-17.7526
		198.179	6.87687	-17.0707
		200.679	6.87687	-17.2991
		203.18	6.87687	-17.2306
		205.681	6.87687	-17.3534
		208.181	6.87687	-17.395
		210.682	6.87687	-17.5093
		213.183	6.87687	-17.621
		215.684	6.87687	-17.8091
		218.184	6.87687	-17.927
		220.685	6.87687	-17.7988
		223.186	6.87687	-17.8417
		225.686	6.87687	-18.0546
		228.187	6.87687	-18.2099
		230.688	6.87687	-18.2283
		233.188	6.87687	-18.457
		235.689	6.87687	-18.5414
		238.19	6.87687	-18.8277
		240.69	6.87687	-18.7757
		243.191	6.87687	-19.0207
		245.692	6.87687	-19.2013
		248.192	6.87687	-19.1631
		250.693	6.87687	-19.3436
		253.194	6.87687	-19.6129
		255.694	6.87687	-19.5282
		258.195	6.87687	-19.8925
		260.696	6.87687	-19.8948
		263.197	6.87687	-20.2175
		265.697	6.87687	-20.0648
		268.198	6.87687	-20.4203
		270.699	6.87687	-20.5503
		273.199	6.87687	-20.8414
		275.7	6.87687	-21.026
		278.201	6.87687	-20.924
		280.701	6.87687	-21.2707
		283.202	6.87687	-21.5037
		285.703	6.87687	-21.3828
		288.203	6.87687	-21.6151
		290.704	6.87687	-21.7147
		293.205	6.87687	-21.7869
		295.705	6.87687	-22.048
		298.206	6.87687	-22.1865
		300.707	6.87687	-22.3924
		303.207	6.87687	-22.6133
		305.708	6.87687	-22.8713
		308.209	6.87687	-23.0415
		310.709	6.87687	-23.251
		313.21	6.87687	-23.4245
		315.711	6.87687	-23.5112
		318.211	6.87687	-23.8534
		320.712	6.87687	-24.0988
		323.213	6.87687	-24.2079
		325.714	6.87687	-24.3285
		328.214	6.87687	-24.5212
		330.715	6.87687	-24.6569
		333.216	6.87687	-24.6739
		335.716	6.87687	-24.7828
		338.217	6.87687	-24.737
		340.717	6.87687	-25.0557
		343.218	6.87687	-24.9823
		345.719	6.87687	-24.9002
		348.22	6.87687	-23.9633
		350.72	6.87687	-23.0625
		353.221	6.87687	-22.3044
		355.722	6.87687	-21.4877
		358.222	6.87687	-20.9338
		360.723	6.87687	-20.417
		363.224	6.87687	-20.018
[truncated: 111,572 more rows]

## Sheet: Fig.4f
	LSM - concave
		Negative silica template
		x, µm	y, µm	z, µm
		0	0	3.65134
		1.25034	0	3.89087
		2.50068	0	4.11321
		3.75102	0	4.37816
		5.00136	0	4.18625
		6.2517	0	3.92667
		7.50204	0	3.48592
		8.75238	0	3.21918
		10.0027	0	3.13539
		11.2531	0	3.20199
		12.5034	0	3.2804
		13.7537	0	3.27324
		15.0041	0	3.21774
		16.2544	0	3.30582
		17.5048	0	3.57615
		18.7551	0	3.78811
		20.0054	0	4.01726
		21.2558	0	4.11822
		22.5061	0	4.13684
		23.7565	0	4.1082
		25.0068	0	3.73333
		26.2571	0	3.59655
		27.5075	0	3.51564
		28.7578	0	3.67532
		30.0082	0	3.73512
		31.2585	0	3.98861
		32.5088	0	4.19127
		33.7592	0	4.34666
		35.0095	0	4.26144
		36.2599	0	4.27576
		37.5102	0	4.15009
		38.7605	0	3.97107
		40.0109	0	3.88335
		41.2612	0	3.85435
		42.5115	0	4.03373
		43.7619	0	4.13219
		45.0122	0	4.37494
		46.2626	0	4.57401
		47.5129	0	4.9317
		48.7632	0	5.20274
		50.0136	0	5.28294
		51.2639	0	5.221
		52.5143	0	5.07993
		53.7646	0	5.12648
		55.0149	0	5.04699
		56.2653	0	5.0495
		57.5156	0	5.03195
		58.766	0	5.14581
		60.0163	0	5.27399
		61.2666	0	5.3567
		62.517	0	5.48882
		63.7673	0	5.49455
		65.0177	0	5.4437
		66.268	0	5.46698
		67.5183	0	5.477
		68.7687	0	5.61807
		70.019	0	5.57153
		71.2694	0	5.59516
		72.5197	0	5.53966
		73.77	0	5.63418
		75.0204	0	5.66856
		76.2707	0	5.74733
		77.5211	0	5.71546
		78.7714	0	5.74052
		80.0217	0	5.5973
		81.2721	0	5.54038
		82.5224	0	5.48237
		83.7728	0	5.54575
		85.0231	0	5.45838
		86.2734	0	5.41971
		87.5238	0	5.33593
		88.7741	0	5.4011
		90.0245	0	5.48345
		91.2748	0	5.47843
		92.5251	0	5.5214
		93.7755	0	5.46161
		95.0258	0	5.56257
		96.2762	0	5.54396
		97.5265	0	5.68395
		98.7768	0	5.75341
		100.027	0	5.92348
		101.278	0	6.01801
		102.528	0	6.09964
		103.778	0	5.97647
		105.028	0	5.94532
		106.279	0	5.89018
		107.529	0	5.9199
		108.779	0	5.8841
		110.03	0	5.87873
		111.28	0	5.8397
		112.531	0	5.72799
		113.781	0	5.66139
		115.031	0	5.53035
		116.282	0	5.52247
		117.532	0	5.45122
		118.782	0	5.56222
		120.033	0	5.58334
		121.283	0	5.54431
		122.533	0	5.60339
		123.784	0	5.6417
		125.034	0	5.83469
		126.284	0	5.87085
		127.535	0	6.03125
		128.785	0	6.1358
		130.035	0	6.20849
		131.286	0	6.20634
		132.536	0	6.09892
		133.786	0	5.87658
		135.037	0	5.66784
		136.287	0	5.48667
		137.537	0	5.40217
		138.788	0	5.36851
		140.038	0	5.56902
		141.288	0	5.6084
		142.539	0	5.58191
		143.789	0	5.19379
		145.039	0	5.02801
		146.29	0	4.89053
		147.54	0	5.10141
		148.79	0	5.14116
		150.041	0	5.34238
		151.291	0	5.21456
		152.541	0	5.20095
		153.792	0	5.18341
		155.042	0	5.35527
		156.292	0	5.53787
		157.543	0	5.68288
		158.793	0	5.59695
		160.043	0	5.68324
		161.294	0	5.65495
		162.544	0	5.9174
		163.794	0	5.88302
		165.045	0	5.91131
		166.295	0	5.72871
		167.546	0	5.61736
		168.796	0	5.41792
		170.046	0	5.34238
		171.297	0	5.19809
		172.547	0	5.23461
		173.797	0	5.33199
		175.048	0	5.52677
		176.298	0	5.67249
		177.548	0	5.6639
		178.799	0	5.45337
		180.049	0	4.94316
		181.299	0	4.55396
		182.55	0	4.32338
		183.8	0	4.44512
		185.05	0	4.85221
		186.301	0	5.03661
		187.551	0	4.94208
		188.801	0	4.60803
		190.052	0	4.44476
		191.302	0	4.37745
		192.552	0	4.21991
		193.803	0	4.20917
		195.053	0	4.28472
		196.303	0	4.47054
		197.554	0	4.56113
		198.804	0	4.5912
		200.054	0	4.57652
		201.305	0	4.7627
		202.555	0	5.18162
		203.805	0	5.65889
		205.056	0	5.91883
		206.306	0	5.63239
		207.556	0	5.3814
		208.807	0	4.93528
		210.057	0	4.75411
		211.307	0	4.32983
		212.558	0	4.35131
		213.808	0	4.21884
		215.058	0	4.60051
		216.309	0	4.68
		217.559	0	4.91881
		218.809	0	4.8182
		220.06	0	5.13113
		221.31	0	5.46125
		222.56	0	5.81249
		223.811	0	5.59122
		225.061	0	5.40324
		226.311	0	5.04019
		227.562	0	5.13722
		228.812	0	5.163
		230.062	0	5.51316
		231.313	0	5.88625
		232.563	0	6.20097
		233.814	0	5.98184
		235.064	0	5.54646
		236.314	0	5.05523
		237.565	0	4.67642
		238.815	0	4.31157
		240.065	0	4.05664
		241.315	0	3.83179
		242.566	0	3.92918
		243.816	0	3.96283
		245.067	0	4.00079
		246.317	0	3.36812
		247.567	0	2.90875
		248.818	0	2.56252
		250.068	0	2.76947
		251.318	0	3.11642
		252.569	0	3.85936
		253.819	0	4.30262
		255.069	0	4.42113
		256.32	0	4.21024
		257.57	0	4.06452
		258.82	0	3.92739
		260.071	0	4.13899
		261.321	0	4.43116
		262.571	0	4.99078
		263.822	0	5.0563
		265.072	0	5.10356
		266.322	0	4.91129
		267.573	0	4.97073
		268.823	0	5.09712
		270.073	0	5.25716
		271.324	0	5.33343
		272.574	0	5.15297
		273.824	0	4.96822
		275.075	0	4.50348
		276.325	0	3.89982
		277.575	0	3.20629
		278.826	0	2.93238
		280.076	0	3.06414
		281.326	0	3.236
		282.577	0	3.32516
		283.827	0	3.15437
		285.077	0	2.77413
		286.328	0	2.3187
		287.578	0	2.35844
		288.828	0	2.65454
		290.079	0	2.83499
		291.329	0	2.52457
		292.579	0	2.0609
		293.83	0	2.15328
		295.08	0	2.7795
		296.33	0	3.74801
		297.581	0	4.37852
		298.831	0	4.65708
		300.082	0	4.77488
		301.332	0	4.96321
		302.582	0	5.23425
		303.832	0	5.37389
		305.083	0	5.07563
		306.333	0	4.54466
		307.584	0	3.9034
		308.834	0	3.41717
		310.084	0	2.5926
		311.334	0	1.61836
		312.585	0	1.21699
		313.835	0	1.91518
		315.086	0	2.60155
		316.336	0	2.62984
		317.586	0	2.65096
		318.837	0	2.70359
		320.087	0	2.99074
		321.337	0	3.23457
		322.588	0	3.83752
		323.838	0	4.2328
		325.088	0	4.37602
		326.339	0	4.49131
		327.589	0	4.03229
		328.839	0	3.83358
		330.09	0	3.89695
		331.34	0	4.15116
		332.59	0	3.55932
		333.841	0	3.03514
		335.091	0	2.32979
		336.341	0	1.98536
		337.592	0	2.19087
		338.842	0	2.91842
		340.092	0	2.83893
		341.343	0	1.77554
		342.593	0	0.83353
		343.843	0	0.76514
		345.094	0	1.5933
		346.344	0	2.16903
		347.594	0	2.79704
		348.845	0	3.01975
		350.095	0	3.56003
		351.345	0	3.31621
		352.596	0	2.60907
		353.846	0	1.83498
		355.096	0	2.3144
		356.347	0	3.07166
		357.597	0	3.71793
		358.848	0	3.24102
		360.098	0	2.85254
		361.348	0	2.81817
		362.599	0	3.20951
		363.849	0	3.51635
		365.099	0	3.24889
		366.349	0	2.95888
		367.6	0	2.85827
		368.85	0	3.20951
		370.101	0	3.75195
		371.351	0	3.88442
		372.601	0	3.94493
		373.851	0	3.71722
		375.102	0	3.71686
		376.352	0	3.56899
		377.603	0	3.58116
		378.853	0	3.71256
		380.103	0	3.62699
		381.354	0	3.41395
		382.604	0	3.22634
		383.854	0	3.18731
		385.105	0	4.39392
		386.355	0	8.72267
		387.605	0	9.00302
		388.856	0	7.14298
		390.106	0	3.42147
		391.356	0	3.71184
		392.607	0	3.70182
		393.857	0	2.90696
		395.107	0	2.53388
		396.358	0	2.65418
		397.608	0	2.90052
		398.858	0	3.03801
		400.109	0	2.87044
		401.359	0	2.9442
		402.609	0	3.06772
		403.86	0	3.23099
		405.11	0	3.09744
		406.36	0	2.90732
		407.611	0	2.57255
		408.861	0	2.26033
		410.111	0	2.1275
		411.362	0	2.0584
		412.612	0	2.07881
		413.862	0	2.13967
		415.113	0	2.37634
		416.363	0	2.70431
		417.613	0	2.86507
		418.864	0	2.82211
		420.114	0	2.6105
		421.364	0	2.35951
		422.615	0	2.29256
		423.865	0	2.17118
		425.115	0	2.05661
		426.366	0	1.81994
		427.616	0	1.61335
		428.866	0	1.18047
		430.117	0	1.00324
		431.367	0	1.30436
		432.618	0	2.06806
		433.868	0	2.86829
		435.118	0	3.49952
		436.368	0	3.61768
		437.619	0	3.40142
		438.869	0	2.96067
		440.12	0	2.8887
		441.37	0	2.55142
		442.62	0	2.27752
		443.87	0	1.94346
		445.121	0	1.95456
		446.371	0	1.78807
		447.622	0	1.89942
		448.872	0	2.35844
		450.122	0	3.58116
		451.373	0	4.24282
		452.623	0	4.33484
		453.873	0	4.15475
		455.124	0	4.09638
		456.374	0	3.78095
		457.624	0	3.07524
		458.875	0	2.76625
		460.125	0	2.53782
		461.375	0	2.54247
		462.626	0	2.4748
		463.876	0	2.57291
		465.126	0	2.76052
		466.377	0	3.23028
		467.627	0	3.55538
		468.877	0	3.24818
		470.128	0	2.93883
		471.378	0	2.51598
		472.628	0	2.75981
		473.879	0	2.86579
		475.129	0	3.22025
		476.379	0	3.13647
		477.63	0	2.99826
		478.88	0	3.03908
		480.13	0	3.20235
		481.381	0	3.28649
		482.631	0	3.32229
		483.881	0	3.22132
		485.132	0	3.11391
		486.382	0	2.89013
		487.632	0	2.71505
		488.883	0	2.695
		490.133	0	2.98895
		491.383	0	3.28434
		492.634	0	3.50275
		493.884	0	3.49594
		495.135	0	3.58653
		496.385	0	3.6789
		497.635	0	3.89373
		498.885	0	3.82713
		500.136	0	3.94171
		0	1.25034	3.56326
		1.25034	1.25034	3.69502
		2.50068	1.25034	3.82857
		3.75102	1.25034	3.95317
		5.00136	1.25034	3.81532
		6.2517	1.25034	3.65241
		7.50204	1.25034	3.45047
		8.75238	1.25034	3.43687
		10.0027	1.25034	3.50776
		11.2531	1.25034	3.63558
		12.5034	1.25034	3.74729
		13.7537	1.25034	3.80386
		15.0041	1.25034	3.8547
		16.2544	1.25034	3.89337
		17.5048	1.25034	4.04268
		18.7551	1.25034	4.11035
		20.0054	1.25034	4.18339
		21.2558	1.25034	4.25034
		22.5061	1.25034	4.22242
		23.7565	1.25034	4.2772
		25.0068	1.25034	3.96749
		26.2571	1.25034	3.92775
		27.5075	1.25034	3.91665
		28.7578	1.25034	4.0928
		30.0082	1.25034	4.1415
		31.2585	1.25034	4.24282
		32.5088	1.25034	4.36384
		33.7592	1.25034	4.50992
		35.0095	1.25034	4.5801
		36.2599	1.25034	4.65636
		37.5102	1.25034	4.54072
		38.7605	1.25034	4.3087
		40.0109	1.25034	4.22098
		41.2612	1.25034	4.10856
		42.5115	1.25034	4.20129
		43.7619	1.25034	4.23316
		45.0122	1.25034	4.45479
		46.2626	1.25034	4.66854
		47.5129	1.25034	4.92812
		48.7632	1.25034	5.10499
		50.0136	1.25034	5.01083
		51.2639	1.25034	4.9206
		52.5143	1.25034	4.81426
		53.7646	1.25034	4.9163
		55.0149	1.25034	4.90377
		56.2653	1.25034	4.9693
		57.5156	1.25034	4.99293
		58.766	1.25034	5.07635
		60.0163	1.25034	5.19916
		61.2666	1.25034	5.31302
		62.517	1.25034	5.45659
		63.7673	1.25034	5.47951
		65.0177	1.25034	5.42007
		66.268	1.25034	5.44728
		67.5183	1.25034	5.47306
		68.7687	1.25034	5.67536
		70.019	1.25034	5.6392
		71.2694	1.25034	5.64886
		72.5197	1.25034	5.51173
		73.77	1.25034	5.51137
		75.0204	1.25034	5.49562
		76.2707	1.25034	5.50171
		77.5211	1.25034	5.51603
		78.7714	1.25034	5.49311
		80.0217	1.25034	5.45946
		81.2721	1.25034	5.37997
		82.5224	1.25034	5.36207
		83.7728	1.25034	5.44406
		85.0231	1.25034	5.47199
		86.2734	1.25034	5.50815
		87.5238	1.25034	5.43225
		88.7741	1.25034	5.39
		90.0245	1.25034	5.32841
		91.2748	1.25034	5.25
		92.5251	1.25034	5.26039
		93.7755	1.25034	5.25645
		95.0258	1.25034	5.36672
		96.2762	1.25034	5.43762
		97.5265	1.25034	5.58979
		98.7768	1.25034	5.62058
		100.027	1.25034	5.69684
		101.278	1.25034	5.71224
		102.528	1.25034	5.82001
		103.778	1.25034	5.84364
		105.028	1.25034	5.91775
		106.279	1.25034	5.91167
		107.529	1.25034	5.84006
		108.779	1.25034	5.72262
		110.03	1.25034	5.6349
		111.28	1.25034	5.56007
		112.531	1.25034	5.53501
		113.781	1.25034	5.47127
		115.031	1.25034	5.40969
		116.282	1.25034	5.36887
		117.532	1.25034	5.42365
		118.782	1.25034	5.51746
		120.033	1.25034	5.63383
		121.283	1.25034	5.54825
		122.533	1.25034	5.59408
		123.784	1.25034	5.50958
		125.034	1.25034	5.64815
		126.284	1.25034	5.61019
		127.535	1.25034	5.72226
		128.785	1.25034	5.77668
		130.035	1.25034	5.8619
		131.286	1.25034	5.87479
		132.536	1.25034	5.83505
		133.786	1.25034	5.72083
		135.037	1.25034	5.54897
		136.287	1.25034	5.36887
		137.537	1.25034	5.23998
		138.788	1.25034	5.19558
		140.038	1.25034	5.3703
		141.288	1.25034	5.38463
		142.539	1.25034	5.44012
		143.789	1.25034	5.192
		145.039	1.25034	5.21563
		146.29	1.25034	5.17123
		147.54	1.25034	5.4745
		148.79	1.25034	5.5035
		150.041	1.25034	5.675
		151.291	1.25034	5.44907
		152.541	1.25034	5.34667
		153.792	1.25034	5.19952
		155.042	1.25034	5.35921
		156.292	1.25034	5.52498
		157.543	1.25034	5.63132
		158.793	1.25034	5.42151
		160.043	1.25034	5.32412
		161.294	1.25034	5.1587
		162.544	1.25034	5.41112
		163.794	1.25034	5.50135
		165.045	1.25034	5.71797
		166.295	1.25034	5.64421
		167.546	1.25034	5.53715
		168.796	1.25034	5.31409
		170.046	1.25034	5.14868
		171.297	1.25034	5.07313
		172.547	1.25034	5.07886
		173.797	1.25034	5.16765
		175.048	1.25034	5.20417
		176.298	1.25034	5.18949
		177.548	1.25034	5.02479
		178.799	1.25034	4.86009
		180.049	1.25034	4.54
		181.299	1.25034	4.46266
		182.55	1.25034	4.36241
		183.8	1.25034	4.52998
		185.05	1.25034	4.7738
		186.301	1.25034	4.90735
		187.551	1.25034	4.92382
		188.801	1.25034	4.84434
		190.052	1.25034	4.92597
		191.302	1.25034	4.9249
		192.552	1.25034	4.76879
		193.803	1.25034	4.59621
		195.053	1.25034	4.52819
		196.303	1.25034	4.63345
		197.554	1.25034	4.78419
		198.804	1.25034	4.97073
		200.054	1.25034	5.04986
		201.305	1.25034	5.15047
		202.555	1.25034	5.28974
		203.805	1.25034	5.43475
		205.056	1.25034	5.48595
		206.306	1.25034	5.29655
		207.556	1.25034	5.20596
		208.807	1.25034	4.93994
		210.057	1.25034	4.77559
		211.307	1.25034	4.47627
		212.558	1.25034	4.44154
		213.808	1.25034	4.37995
		215.058	1.25034	4.54072
		216.309	1.25034	4.6023
		217.559	1.25034	4.69038
		218.809	1.25034	4.56972
		220.06	1.25034	4.66782
		221.31	1.25034	4.7892
		222.56	1.25034	4.965
		223.811	1.25034	4.83467
		225.061	1.25034	4.76879
		226.311	1.25034	4.62736
		227.562	1.25034	4.56327
		228.812	1.25034	4.511
		230.062	1.25034	4.73943
		231.313	1.25034	5.22959
		232.563	1.25034	5.6281
		233.814	1.25034	5.68574
		235.064	1.25034	5.48273
		236.314	1.25034	5.16729
		237.565	1.25034	4.907
		238.815	1.25034	4.59335
		240.065	1.25034	4.38926
		241.315	1.25034	4.1526
		242.566	1.25034	4.18804
		243.816	1.25034	4.11643
		245.067	1.25034	4.10677
		246.317	1.25034	3.67389
		247.567	1.25034	3.347
		248.818	1.25034	3.03622
		250.068	1.25034	3.0756
		251.318	1.25034	3.31656
		252.569	1.25034	3.76448
		253.819	1.25034	4.06094
		255.069	1.25034	4.13076
		256.32	1.25034	4.46947
		257.57	1.25034	4.72833
		258.82	1.25034	4.83861
		260.071	1.25034	4.47627
		261.321	1.25034	4.35095
		262.571	1.25034	4.58941
		263.822	1.25034	4.80603
		265.072	1.25034	4.85042
		266.322	1.25034	4.62665
		267.573	1.25034	4.61018
		268.823	1.25034	4.75125
		270.073	1.25034	4.965
		271.324	1.25034	5.0742
		272.574	1.25034	4.98218
		273.824	1.25034	4.8472
		275.075	1.25034	4.52246
		276.325	1.25034	4.06237
		277.575	1.25034	3.64346
		278.826	1.25034	3.37779
		280.076	1.25034	3.42577
		281.326	1.25034	3.39891
		282.577	1.25034	3.51671
		283.827	1.25034	3.47482
		285.077	1.25034	3.33482
		286.328	1.25034	3.04803
		287.578	1.25034	3.10997
		288.828	1.25034	3.2736
		290.079	1.25034	3.36669
		291.329	1.25034	2.99862
		292.579	1.25034	2.62661
		293.83	1.25034	2.69249
		295.08	1.25034	3.15974
		296.33	1.25034	3.859
		297.581	1.25034	4.32303
		298.831	1.25034	4.49883
		300.082	1.25034	4.47305
		301.332	1.25034	4.50885
		302.582	1.25034	4.83718
		303.832	1.25034	5.08817
		305.083	1.25034	4.98827
		306.333	1.25034	4.59944
		307.584	1.25034	4.13863
		308.834	1.25034	3.68607
		310.084	1.25034	3.06092
		311.334	1.25034	2.34447
		312.585	1.25034	2.09134
		313.835	1.25034	2.56861
		315.086	1.25034	3.13969
		316.336	1.25034	3.1669
		317.586	1.25034	3.11248
		318.837	1.25034	2.89228
		320.087	1.25034	2.90839
		321.337	1.25034	2.99719
		322.588	1.25034	3.54714
		323.838	1.25034	4.05807
		325.088	1.25034	4.35704
		326.339	1.25034	4.46517
		327.589	1.25034	3.99792
		328.839	1.25034	3.47733
		330.09	1.25034	3.23028
		331.34	1.25034	3.32229
		332.59	1.25034	3.15115
		333.841	1.25034	2.87617
		335.091	1.25034	2.17405
		336.341	1.25034	1.6889
		337.592	1.25034	1.69999
		338.842	1.25034	2.1275
		340.092	1.25034	2.02331
		341.343	1.25034	1.28466
		342.593	1.25034	0.69855
		343.843	1.25034	0.59543
		345.094	1.25034	1.09347
		346.344	1.25034	1.50056
		347.594	1.25034	2.15865
		348.845	1.25034	2.5482
		350.095	1.25034	2.8042
		351.345	1.25034	2.45404
		352.596	1.25034	1.87329
		353.846	1.25034	1.44077
		355.096	1.25034	1.90623
		356.347	1.25034	2.70574
		357.597	1.25034	3.19268
		358.848	1.25034	2.73582
		360.098	1.25034	2.41035
		361.348	1.25034	2.74942
		362.599	1.25034	3.17156
		363.849	1.25034	3.18373
		365.099	1.25034	2.61659
		366.349	1.25034	2.20161
		367.6	1.25034	2.06377
		368.85	1.25034	2.32872
		370.101	1.25034	2.94599
		371.351	1.25034	3.49487
		372.601	1.25034	3.86831
		373.851	1.25034	3.70755
		375.102	1.25034	3.5518
		376.352	1.25034	2.9689
		377.603	1.25034	2.58687
		378.853	1.25034	2.47122
		380.103	1.25034	2.7308
		381.354	1.25034	2.69822
		382.604	1.25034	2.61408
		383.854	1.25034	2.6549
		385.105	1.25034	3.53927
		386.355	1.25034	6.11969
		387.605	1.25034	6.38894
		388.856	1.25034	5.49204
		390.106	1.25034	3.59476
		391.356	1.25034	3.80315
		392.607	1.25034	3.61553
		393.857	1.25034	2.89873
		395.107	1.25034	2.69249
		396.358	1.25034	3.04911
		397.608	1.25034	3.14578
		398.858	1.25034	2.85505
		400.109	1.25034	2.40821
		401.359	1.25034	2.45797
		402.609	1.25034	2.6907
		403.86	1.25034	2.93954
		405.11	1.25034	2.99862
		406.36	1.25034	2.98466
		407.611	1.25034	2.85934
		408.861	1.25034	2.6617
		410.111	1.25034	2.49987
		411.362	1.25034	2.44186
		412.612	1.25034	2.55608
		413.862	1.25034	2.75658
		415.113	1.25034	2.85934
		416.363	1.25034	2.94384
		417.613	1.25034	3.01079
		418.864	1.25034	2.96711
		420.114	1.25034	2.79776
		421.364	1.25034	2.56073
		422.615	1.25034	2.64845
		423.865	1.25034	2.85755
		425.115	1.25034	2.90016
		426.366	1.25034	2.57864
		427.616	1.25034	2.10029
		428.866	1.25034	1.63304
		430.117	1.25034	1.45294
		431.367	1.25034	1.62516
		432.618	1.25034	2.14791
		433.868	1.25034	2.65848
		435.118	1.25034	3.07918
		436.368	1.25034	3.16726
		437.619	1.25034	3.13396
		438.869	1.25034	2.8418
		440.12	1.25034	2.68283
		441.37	1.25034	2.49557
		442.62	1.25034	2.46657
		443.87	1.25034	2.32013
		445.121	1.25034	2.16939
		446.371	1.25034	1.9807
		447.622	1.25034	1.94704
		448.872	1.25034	2.16617
		450.122	1.25034	2.76732
		451.373	1.25034	3.09279
		452.623	1.25034	3.22634
		453.873	1.25034	3.18266
		455.124	1.25034	3.78632
		456.374	1.25034	3.87296
		457.624	1.25034	3.68177
		458.875	1.25034	3.41252
		460.125	1.25034	3.3094
		461.375	1.25034	3.01366
		462.626	1.25034	2.49127
		463.876	1.25034	2.40856
		465.126	1.25034	2.7018
		466.377	1.25034	2.97929
		467.627	1.25034	3.08956
		468.877	1.25034	2.94527
		470.128	1.25034	3.0466
		471.378	1.25034	3.00399
		472.628	1.25034	3.0645
		473.879	1.25034	2.85182
		475.129	1.25034	2.97213
		476.379	1.25034	2.99826
		477.63	1.25034	2.97821
		478.88	1.25034	2.9621
		480.13	1.25034	2.95888
		481.381	1.25034	3.06164
		482.631	1.25034	3.02082
		483.881	1.25034	2.98788
		485.132	1.25034	2.83929
		486.382	1.25034	2.75587
		487.632	1.25034	2.68712
		488.883	1.25034	2.73152
		490.133	1.25034	2.81387
		491.383	1.25034	2.92952
		492.634	1.25034	3.00614
		493.884	1.25034	3.11857
		495.135	1.25034	3.27073
		496.385	1.25034	3.51385
		497.635	1.25034	3.69681
		498.885	1.25034	3.74514
		500.136	1.25034	3.7566
		0	2.50068	3.49201
		1.25034	2.50068	3.55037
		2.50068	2.50068	3.77414
		3.75102	2.50068	3.87941
		5.00136	2.50068	3.85291
		6.2517	2.50068	3.68786
		7.50204	2.50068	3.58402
		8.75238	2.50068	3.61446
		10.0027	2.50068	3.81854
		11.2531	2.50068	4.1082
		12.5034	2.50068	4.41289
		13.7537	2.50068	4.46839
		15.0041	2.50068	4.36635
		16.2544	2.50068	4.22671
		17.5048	2.50068	4.22385
		18.7551	2.50068	4.31658
		20.0054	2.50068	4.3864
		21.2558	2.50068	4.51172
		22.5061	2.50068	4.62056
		23.7565	2.50068	4.88265
		25.0068	2.50068	4.93313
		26.2571	2.50068	4.88408
		27.5075	2.50068	4.63345
		28.7578	2.50068	4.4666
		30.0082	2.50068	4.42328
		31.2585	2.50068	4.59478
		32.5088	2.50068	4.83718
		33.7592	2.50068	5.00295
		35.0095	2.50068	4.89088
		36.2599	2.50068	4.75447
		37.5102	2.50068	4.64025
		38.7605	2.50068	4.65171
		40.0109	2.50068	4.76628
		41.2612	2.50068	4.80603
		42.5115	2.50068	4.90986
		43.7619	2.50068	4.91702
		45.0122	2.50068	4.95533
		46.2626	2.50068	4.96607
		47.5129	2.50068	5.03697
		48.7632	2.50068	5.19809
		50.0136	2.50068	5.26969
		51.2639	2.50068	5.26289
		52.5143	2.50068	5.17195
		53.7646	2.50068	4.99722
		55.0149	2.50068	4.87441
		56.2653	2.50068	4.81748
		57.5156	2.50068	4.87728
		58.766	2.50068	4.91989
		60.0163	2.50068	5.0631
		61.2666	2.50068	5.12898
		62.517	2.50068	5.24177
		63.7673	2.50068	5.22601
		65.0177	2.50068	5.26611
		66.268	2.50068	5.32161
		67.5183	2.50068	5.36135
		68.7687	2.50068	5.50242
		70.019	2.50068	5.46877
		71.2694	2.50068	5.54145
		72.5197	2.50068	5.47664
		73.77	2.50068	5.42509
		75.0204	2.50068	5.38355
		76.2707	2.50068	5.26504
		77.5211	2.50068	5.29834
		78.7714	2.50068	5.28473
		80.0217	2.50068	5.38785
		81.2721	2.50068	5.3388
		82.5224	2.50068	5.30621
		83.7728	2.50068	5.31946
		85.0231	2.50068	5.37209
		86.2734	2.50068	5.49848
		87.5238	2.50068	5.48953
		88.7741	2.50068	5.5214
		90.0245	2.50068	5.35133
		91.2748	2.50068	5.3012
		92.5251	2.50068	5.22351
		93.7755	2.50068	5.26969
		95.0258	2.50068	5.43977
		96.2762	2.50068	5.51925
		97.5265	2.50068	5.69111
		98.7768	2.50068	5.6392
		100.027	2.50068	5.63454
		101.278	2.50068	5.55864
		102.528	2.50068	5.54109
		103.778	2.50068	5.4949
		105.028	2.50068	5.43833
		106.279	2.50068	5.3703
		107.529	2.50068	5.27256
		108.779	2.50068	5.21778
		110.03	2.50068	5.15261
		111.28	2.50068	5.17517
		112.531	2.50068	5.28437
		113.781	2.50068	5.40826
		115.031	2.50068	5.51102
		116.282	2.50068	5.48918
		117.532	2.50068	5.47987
		118.782	2.50068	5.40289
		120.033	2.50068	5.31302
		121.283	2.50068	5.25573
		122.533	2.50068	5.30729
		123.784	2.50068	5.41685
		125.034	2.50068	5.52068
		126.284	2.50068	5.54073
		127.535	2.50068	5.43618
		128.785	2.50068	5.34417
		130.035	2.50068	5.31624
		131.286	2.50068	5.3857
		132.536	2.50068	5.45838
		133.786	2.50068	5.41757
		135.037	2.50068	5.27721
		136.287	2.50068	5.04448
		137.537	2.50068	4.85221
		138.788	2.50068	4.75483
		140.038	2.50068	4.73657
		141.288	2.50068	4.78598
		142.539	2.50068	4.83395
		143.789	2.50068	4.81534
		145.039	2.50068	4.80245
		146.29	2.50068	4.84971
		147.54	2.50068	4.87227
		148.79	2.50068	4.92382
		150.041	2.50068	4.87835
		151.291	2.50068	4.83574
		152.541	2.50068	4.81104
		153.792	2.50068	4.80674
		155.042	2.50068	5.02658
		156.292	2.50068	5.0384
		157.543	2.50068	5.20775
		158.793	2.50068	4.98899
		160.043	2.50068	4.97932
		161.294	2.50068	4.76414
		162.544	2.50068	4.8737
		163.794	2.50068	4.82536
		165.045	2.50068	4.936
		166.295	2.50068	4.96392
		167.546	2.50068	5.01333
		168.796	2.50068	4.98111
		170.046	2.50068	4.94316
		171.297	2.50068	4.92024
		172.547	2.50068	4.85544
		173.797	2.50068	4.81999
		175.048	2.50068	4.80173
		176.298	2.50068	4.86475
		177.548	2.50068	4.88014
		178.799	2.50068	4.94173
		180.049	2.50068	4.75339
		181.299	2.50068	4.71186
		182.55	2.50068	4.48307
		183.8	2.50068	4.49453
		185.05	2.50068	4.4086
		186.301	2.50068	4.38747
		187.551	2.50068	4.23602
		188.801	2.50068	4.2797
		190.052	2.50068	4.44512
		191.302	2.50068	4.67642
		192.552	2.50068	4.64097
		193.803	2.50068	4.54215
		195.053	2.50068	4.33842
		196.303	2.50068	4.33305
		197.554	2.50068	4.43867
		198.804	2.50068	4.62307
		200.054	2.50068	4.64276
		201.305	2.50068	4.59335
		202.555	2.50068	4.53785
		203.805	2.50068	4.48665
		205.056	2.50068	4.43151
		206.306	2.50068	4.3352
		207.556	2.50068	4.10892
		208.807	2.50068	4.08564
		210.057	2.50068	3.97501
		211.307	2.50068	4.16513
		212.558	2.50068	4.2439
		213.808	2.50068	4.40502
		215.058	2.50068	4.46302
		216.309	2.50068	4.30369
		217.559	2.50068	4.26825
		218.809	2.50068	4.27218
		220.06	2.50068	4.54824
		221.31	2.50068	4.70184
		222.56	2.50068	4.8046
		223.811	2.50068	4.69682
		225.061	2.50068	4.84541
		226.311	2.50068	4.90377
		227.562	2.50068	4.99758
		228.812	2.50068	4.88193
		230.062	2.50068	4.90127
		231.313	2.50068	4.92991
		232.563	2.50068	4.95354
		233.814	2.50068	4.78275
		235.064	2.50068	4.75733
		236.314	2.50068	4.73979
		237.565	2.50068	4.93994
		238.815	2.50068	4.93134
		240.065	2.50068	4.8626
		241.315	2.50068	4.68358
		242.566	2.50068	4.68895
		243.816	2.50068	4.70864
		245.067	2.50068	4.66245
		246.317	2.50068	4.42399
		247.567	2.50068	4.22886
		248.818	2.50068	4.05879
		250.068	2.50068	4.01368
		251.318	2.50068	3.86007
		252.569	2.50068	3.76591
		253.819	2.50068	3.55251
		255.069	2.50068	3.92846
		256.32	2.50068	5.40396
		257.57	2.50068	5.91919
		258.82	2.50068	5.95392
		260.071	2.50068	4.74731
		261.321	2.50068	4.47985
		262.571	2.50068	4.20953
		263.822	2.50068	4.28472
		265.072	2.50068	4.36707
		266.322	2.50068	4.29725
		267.573	2.50068	4.32517
		268.823	2.50068	4.47698
		270.073	2.50068	4.58153
		271.324	2.50068	4.74301
		272.574	2.50068	4.93277
		273.824	2.50068	5.14474
		275.075	2.50068	5.12863
		276.325	2.50068	4.85401
		277.575	2.50068	4.38604
		278.826	2.50068	4.08815
		280.076	2.50068	3.87404
		281.326	2.50068	3.92989
		282.577	2.50068	3.97572
		283.827	2.50068	4.17229
		285.077	2.50068	4.16978
		286.328	2.50068	4.2883
		287.578	2.50068	4.39822
		288.828	2.50068	4.4308
		290.079	2.50068	4.17802
		291.329	2.50068	3.76197
		292.579	2.50068	3.43114
		293.83	2.50068	3.45692
		295.08	2.50068	3.77092
		296.33	2.50068	4.06452
		297.581	2.50068	4.11071
		298.831	2.50068	4.22528
		300.082	2.50068	4.33484
		301.332	2.50068	4.27827
		302.582	2.50068	4.1884
		303.832	2.50068	4.313
		305.083	2.50068	4.54537
		306.333	2.50068	4.54
		307.584	2.50068	4.48558
		308.834	2.50068	4.39929
		310.084	2.50068	4.07204
		311.334	2.50068	3.53533
		312.585	2.50068	3.2471
		313.835	2.50068	3.51599
		315.086	2.50068	3.87798
		316.336	2.50068	3.77235
		317.586	2.50068	3.53354
		318.837	2.50068	3.45728
		320.087	2.50068	3.7831
		321.337	2.50068	4.20416
		322.588	2.50068	4.4598
		323.838	2.50068	4.58583
		325.088	2.50068	4.71831
		326.339	2.50068	4.96357
		327.589	2.50068	4.93385
		328.839	2.50068	4.69432
		330.09	2.50068	4.26144
		331.34	2.50068	3.82678
		332.59	2.50068	3.15831
		333.841	2.50068	2.7419
		335.091	2.50068	2.08131
		336.341	2.50068	1.75549
		337.592	2.50068	1.80848
		338.842	2.50068	2.05124
		340.092	2.50068	1.74403
		341.343	2.50068	0.96207
		342.593	2.50068	0.53349
		343.843	2.50068	0.52024
		345.094	2.50068	0.82923
		346.344	2.50068	1.09884
		347.594	2.50068	1.55355
		348.845	2.50068	2.01221
		350.095	2.50068	2.14504
		351.345	2.50068	1.64915
		352.596	2.50068	0.65665
		353.846	2.50068	0.11959
		355.096	2.50068	0.37308
		356.347	2.50068	0.90549
		357.597	2.50068	1.18298
		358.848	2.50068	1.2306
		360.098	2.50068	1.75478
		361.348	2.50068	2.50703
		362.599	2.50068	2.51669
		363.849	2.50068	1.82638
		365.099	2.50068	1.00038
		366.349	2.50068	0.68028
		367.6	2.50068	0.70427
		368.85	2.50068	1.03117
		370.101	2.50068	1.93774
		371.351	2.50068	3.05913
		372.601	2.50068	3.70934
		373.851	2.50068	3.5475
		375.102	2.50068	2.88369
		376.352	2.50068	2.11246
		377.603	2.50068	1.91303
		378.853	2.50068	1.87186
		380.103	2.50068	2.11604
		381.354	2.50068	1.81994
		382.604	2.50068	1.86398
		383.854	2.50068	1.70823
		385.105	2.50068	2.73403
		386.355	2.50068	5.88839
		387.605	2.50068	7.24073
		388.856	2.50068	7.38788
		390.106	2.50068	5.78349
		391.356	2.50068	5.54467
		392.607	2.50068	4.57079
		393.857	2.50068	3.48126
		395.107	2.50068	3.00757
		396.358	2.50068	2.99432
		397.608	2.50068	2.73474
		398.858	2.50068	2.21379
		400.109	2.50068	1.62015
		401.359	2.50068	1.51632
		402.609	2.50068	2.08525
		403.86	2.50068	2.75408
		405.11	2.50068	3.24066
		406.36	2.50068	3.41932
		407.611	2.50068	3.24639
		408.861	2.50068	2.93346
		410.111	2.50068	2.63879
		411.362	2.50068	2.7129
		412.612	2.50068	3.00184
		413.862	2.50068	3.20199
		415.113	2.50068	3.14291
		416.363	2.50068	3.21739
		417.613	2.50068	3.31764
		418.864	2.50068	3.35881
		420.114	2.50068	3.21237
		421.364	2.50068	3.20843
		422.615	2.50068	3.54679
		423.865	2.50068	3.75588
		425.115	2.50068	3.62699
		426.366	2.50068	3.26071
		427.616	2.50068	3.00578
		428.866	2.50068	2.79991
		430.117	2.50068	2.53102
		431.367	2.50068	2.47659
		432.618	2.50068	2.72078
		433.868	2.50068	3.07453
		435.118	2.50068	3.27969
		436.368	2.50068	3.27646
		437.619	2.50068	3.14613
		438.869	2.50068	2.94312
		440.12	2.50068	2.90732
		441.37	2.50068	2.92451
		442.62	2.50068	2.95709
		443.87	2.50068	2.74942
		445.121	2.50068	2.44079
		446.371	2.50068	2.03512
		447.622	2.50068	1.48588
		448.872	2.50068	1.3176
		450.122	2.50068	1.79452
		451.373	2.50068	2.41071
		452.623	2.50068	2.58723
		453.873	2.50068	2.11783
		455.124	2.50068	2.49414
		456.374	2.50068	3.45584
		457.624	2.50068	3.95818
		458.875	2.50068	3.81962
		460.125	2.50068	3.03801
		461.375	2.50068	2.78558
		462.626	2.50068	2.45905
		463.876	2.50068	2.55644
		465.126	2.50068	2.90446
		466.377	2.50068	3.21882
		467.627	2.50068	3.28219
		468.877	2.50068	3.03872
		470.128	2.50068	3.42577
		471.378	2.50068	3.34628
		472.628	2.50068	3.41861
		473.879	2.50068	2.76947
		475.129	2.50068	2.86113
		476.379	2.50068	2.7351
		477.63	2.50068	2.64989
		478.88	2.50068	2.76876
		480.13	2.50068	2.81136
		481.381	2.50068	3.0577
		482.631	2.50068	2.81852
		483.881	2.50068	2.70216
		485.132	2.50068	2.22954
		486.382	2.50068	1.97855
		487.632	2.50068	1.95385
		488.883	2.50068	2.31834
		490.133	2.50068	2.74262
		491.383	2.50068	2.92164
		492.634	2.50068	2.78272
		493.884	2.50068	2.56002
		495.135	2.50068	2.52206
		496.385	2.50068	2.92236
		497.635	2.50068	3.41861
		498.885	2.50068	3.82534
		500.136	2.50068	3.93992
		0	3.75102	3.79026
		1.25034	3.75102	3.70934
		2.50068	3.75102	3.74693
		3.75102	3.75102	3.71543
		5.00136	3.75102	3.85757
		6.2517	3.75102	3.91557
		7.50204	3.75102	4.05951
		8.75238	3.75102	4.14221
		10.0027	3.75102	4.33842
		11.2531	3.75102	4.50957
		12.5034	3.75102	4.72332
		13.7537	3.75102	4.76306
		15.0041	3.75102	4.73155
		16.2544	3.75102	4.58332
		17.5048	3.75102	4.4956
		18.7551	3.75102	4.49954
		20.0054	3.75102	4.54537
		21.2558	3.75102	4.64634
		22.5061	3.75102	4.71437
		23.7565	3.75102	4.86439
		25.0068	3.75102	4.88301
		26.2571	3.75102	4.90449
		27.5075	3.75102	4.84291
		28.7578	3.75102	4.82894
		30.0082	3.75102	4.8984
		31.2585	3.75102	4.96285
		32.5088	3.75102	5.09712
		33.7592	3.75102	5.08459
		35.0095	3.75102	5.07026
		36.2599	3.75102	4.93779
		37.5102	3.75102	4.84147
		38.7605	3.75102	4.81713
		40.0109	3.75102	4.87513
		41.2612	3.75102	4.86582
		42.5115	3.75102	4.82286
		43.7619	3.75102	4.84505
		45.0122	3.75102	4.88336
		46.2626	3.75102	4.95784
		47.5129	3.75102	4.94137
		48.7632	3.75102	4.936
		50.0136	3.75102	4.82823
		51.2639	3.75102	4.76449
		52.5143	3.75102	4.78311
		53.7646	3.75102	4.75089
		55.0149	3.75102	4.78813
		56.2653	3.75102	4.81355
		57.5156	3.75102	4.97681
		58.766	3.75102	5.0162
		60.0163	3.75102	5.18376
		61.2666	3.75102	5.23246
		62.517	3.75102	5.32555
		63.7673	3.75102	5.21993
		65.0177	3.75102	5.14151
		66.268	3.75102	5.11538
		67.5183	3.75102	5.11717
		68.7687	3.75102	5.33056
		70.019	3.75102	5.41936
		71.2694	3.75102	5.53107
		72.5197	3.75102	5.4326
		73.77	3.75102	5.23317
		75.0204	3.75102	5.05129
		76.2707	3.75102	4.79278
		77.5211	3.75102	4.81677
		78.7714	3.75102	4.78705
		80.0217	3.75102	4.92275
		81.2721	3.75102	4.93564
		82.5224	3.75102	5.00224
		83.7728	3.75102	5.09748
		85.0231	3.75102	5.15727
		86.2734	3.75102	5.30228
		87.5238	3.75102	5.20167
		88.7741	3.75102	5.18806
		90.0245	3.75102	5.01262
		91.2748	3.75102	4.96786
		92.5251	3.75102	4.86833
		93.7755	3.75102	4.8139
		95.0258	3.75102	4.86117
		96.2762	3.75102	4.90127
		97.5265	3.75102	4.98827
		98.7768	3.75102	5.02121
		100.027	3.75102	4.96643
		101.278	3.75102	5.04269
		102.528	3.75102	5.14151
		103.778	3.75102	5.27578
		105.028	3.75102	5.31803
		106.279	3.75102	5.24821
		107.529	3.75102	5.11072
		108.779	3.75102	4.97252
		110.03	3.75102	4.93385
		111.28	3.75102	4.9471
		112.531	3.75102	5.07134
		113.781	3.75102	4.99758
		115.031	3.75102	4.90556
		116.282	3.75102	4.6134
		117.532	3.75102	4.49704
		118.782	3.75102	4.34308
		120.033	3.75102	4.50957
		121.283	3.75102	4.42399
		122.533	3.75102	4.57867
		123.784	3.75102	4.51744
		125.034	3.75102	4.88766
		126.284	3.75102	4.86296
		127.535	3.75102	4.87835
		128.785	3.75102	4.80209
		130.035	3.75102	4.86761
		131.286	3.75102	4.98577
		132.536	3.75102	5.01799
		133.786	3.75102	5.15047
		135.037	3.75102	5.06704
		136.287	3.75102	5.05272
		137.537	3.75102	5.06812
		138.788	3.75102	5.1229
		140.038	3.75102	5.09927
		141.288	3.75102	4.92024
		142.539	3.75102	4.84112
		143.789	3.75102	4.73012
		145.039	3.75102	4.74838
		146.29	3.75102	4.75698
		147.54	3.75102	4.84792
		148.79	3.75102	4.88838
		150.041	3.75102	4.89088
		151.291	3.75102	4.77416
		152.541	3.75102	4.65816
		153.792	3.75102	4.50384
		155.042	3.75102	4.7312
		156.292	3.75102	4.76378
		157.543	3.75102	4.97753
		158.793	3.75102	4.69575
		160.043	3.75102	4.58547
		161.294	3.75102	4.21919
		162.544	3.75102	4.342
		163.794	3.75102	4.38568
		165.045	3.75102	4.6313
		166.295	3.75102	4.58046
		167.546	3.75102	4.57939
		168.796	3.75102	4.50348
		170.046	3.75102	4.39714
		171.297	3.75102	4.34415
		172.547	3.75102	4.30835
		173.797	3.75102	4.08564
		175.048	3.75102	4.18482
		176.298	3.75102	3.98467
		177.548	3.75102	4.07168
		178.799	3.75102	4.01547
		180.049	3.75102	4.39428
		181.299	3.75102	4.64383
		182.55	3.75102	4.64025
		183.8	3.75102	4.42972
		185.05	3.75102	4.21597
		186.301	3.75102	4.14221
		187.551	3.75102	4.10927
		188.801	3.75102	4.18769
		190.052	3.75102	4.20738
		191.302	3.75102	4.37458
		192.552	3.75102	4.44548
		193.803	3.75102	4.47519
		195.053	3.75102	4.40824
		196.303	3.75102	4.36026
		197.554	3.75102	4.41612
		198.804	3.75102	4.4999
		200.054	3.75102	4.5178
		201.305	3.75102	4.37208
		202.555	3.75102	4.11142
		203.805	3.75102	3.87368
		205.056	3.75102	3.77056
		206.306	3.75102	3.7856
		207.556	3.75102	3.71578
		208.807	3.75102	3.62233
		210.057	3.75102	3.55574
		211.307	3.75102	3.73655
		212.558	3.75102	3.88156
		213.808	3.75102	4.09567
		215.058	3.75102	4.16584
		216.309	3.75102	4.14329
		217.559	3.75102	4.07275
		218.809	3.75102	4.00437
		220.06	3.75102	4.04662
		221.31	3.75102	3.99971
		222.56	3.75102	4.00222
		223.811	3.75102	3.96749
		225.061	3.75102	4.05342
		226.311	3.75102	4.11035
		227.562	3.75102	4.06559
		228.812	3.75102	3.917
		230.062	3.75102	3.92094
		231.313	3.75102	3.9793
		232.563	3.75102	4.12109
		233.814	3.75102	4.17694
		235.064	3.75102	4.3241
		236.314	3.75102	4.45049
		237.565	3.75102	4.7115
		238.815	3.75102	4.79171
		240.065	3.75102	4.73513
		241.315	3.75102	4.53642
		242.566	3.75102	4.48808
		243.816	3.75102	4.46195
		245.067	3.75102	4.41504
		246.317	3.75102	4.35525
		247.567	3.75102	4.35274
		248.818	3.75102	4.33878
		250.068	3.75102	4.27612
		251.318	3.75102	3.95138
		252.569	3.75102	3.5253
		253.819	3.75102	5.06525
		255.069	3.75102	6.41436
		256.32	3.75102	9.05064
		257.57	3.75102	8.23573
		258.82	3.75102	9.52505
		260.071	3.75102	8.72876
		261.321	3.75102	8.22714
		262.571	3.75102	5.58621
		263.822	3.75102	4.15403
		265.072	3.75102	3.85399
		266.322	3.75102	3.95209
		267.573	3.75102	4.01368
		268.823	3.75102	4.02406
		270.073	3.75102	3.93312
		271.324	3.75102	4.0527
		272.574	3.75102	4.47305
		273.824	3.75102	4.85114
		275.075	3.75102	4.93707
		276.325	3.75102	4.85866
		277.575	3.75102	4.74337
		278.826	3.75102	4.57366
		280.076	3.75102	4.30656
		281.326	3.75102	4.25607
		282.577	3.75102	4.33556
		283.827	3.75102	4.61662
		285.077	3.75102	4.68966
		286.328	3.75102	4.73585
		287.578	3.75102	4.71902
		288.828	3.75102	4.75017
		290.079	3.75102	4.69969
		291.329	3.75102	4.49238
		292.579	3.75102	4.31336
		293.83	3.75102	4.1705
		295.08	3.75102	4.12216
		296.33	3.75102	3.88729
		297.581	3.75102	3.98718
		298.831	3.75102	4.72905
		300.082	3.75102	5.44585
		301.332	3.75102	5.08924
		302.582	3.75102	4.13792
		303.832	3.75102	3.54142
		305.083	3.75102	3.78882
		306.333	3.75102	4.00866
		307.584	3.75102	4.27684
		308.834	3.75102	4.35632
		310.084	3.75102	4.32589
		311.334	3.75102	4.06523
		312.585	3.75102	3.89373
		313.835	3.75102	4.01117
		315.086	3.75102	4.33198
		316.336	3.75102	4.3309
		317.586	3.75102	4.08743
		318.837	3.75102	3.72259
		320.087	3.75102	3.62663
		321.337	3.75102	3.75982
		322.588	3.75102	4.00258
		323.838	3.75102	4.23316
		325.088	3.75102	4.40573
		326.339	3.75102	4.55432
		327.589	3.75102	4.54931
		328.839	3.75102	4.31801
		330.09	3.75102	4.04232
		331.34	3.75102	3.70361
		332.59	3.75102	3.42434
		333.841	3.75102	3.1644
		335.091	3.75102	2.85863
		336.341	3.75102	2.58902
		337.592	3.75102	2.37706
		338.842	3.75102	2.23491
		340.092	3.75102	2.09742
		341.343	3.75102	1.9406
		342.593	3.75102	1.94704
		343.843	3.75102	1.94096
		345.094	3.75102	1.8672
		346.344	3.75102	1.85324
		347.594	3.75102	1.97247
		348.845	3.75102	2.23312
		350.095	3.75102	1.95922
		351.345	3.75102	1.67708
		352.596	3.75102	1.22057
		353.846	3.75102	1.15756
		355.096	3.75102	1.13249
		356.347	3.75102	1.34625
		357.597	3.75102	1.2954
		358.848	3.75102	1.10385
		360.098	3.75102	1.38885
		361.348	3.75102	2.09599
		362.599	3.75102	2.28253
		363.849	3.75102	1.68138
		365.099	3.75102	0.95276
		366.349	3.75102	0.54852
		367.6	3.75102	0.44004
		368.85	3.75102	0.34981
		370.101	3.75102	0.62157
		371.351	3.75102	1.32011
		372.601	3.75102	1.95134
		373.851	3.75102	2.00827
		375.102	3.75102	1.48123
		376.352	3.75102	0.93056
		377.603	3.75102	1.07378
		378.853	3.75102	1.0394
		380.103	3.75102	1.13715
		381.354	3.75102	0.69317
		382.604	3.75102	0.81742
		383.854	3.75102	0.72325
		385.105	3.75102	1.49555
		386.355	3.75102	2.8998
		387.605	3.75102	4.41612
		388.856	3.75102	5.39215
		390.106	3.75102	5.66175
		391.356	3.75102	5.2031
		392.607	3.75102	3.95352
		393.857	3.75102	2.96031
		395.107	3.75102	2.83106
		396.358	3.75102	2.99934
		397.608	3.75102	2.5371
		398.858	3.75102	1.83354
		400.109	3.75102	1.37095
		401.359	3.75102	1.26318
		402.609	3.75102	1.47085
		403.86	3.75102	1.91375
		405.11	3.75102	2.71075
		406.36	3.75102	3.48091
		407.611	3.75102	3.77808
		408.861	3.75102	3.52495
		410.111	3.75102	3.06128
		411.362	3.75102	3.01402
		412.612	3.75102	3.32301
		413.862	3.75102	3.60407
		415.113	3.75102	3.49165
		416.363	3.75102	3.39999
		417.613	3.75102	3.08634
		418.864	3.75102	2.95243
		420.114	3.75102	2.55715
		421.364	3.75102	2.50846
		422.615	3.75102	2.9621
		423.865	3.75102	3.80601
		425.115	3.75102	4.11106
		426.366	3.75102	3.73655
		427.616	3.75102	3.2915
		428.866	3.75102	3.20843
		430.117	3.75102	3.13181
		431.367	3.75102	2.94133
		432.618	3.75102	3.07309
		433.868	3.75102	3.35058
		435.118	3.75102	3.68893
		436.368	3.75102	3.66029
		437.619	3.75102	3.35989
		438.869	3.75102	3.04409
		440.12	3.75102	3.02583
		441.37	3.75102	3.28076
		442.62	3.75102	3.57078
		443.87	3.75102	3.43651
		445.121	3.75102	3.23744
		446.371	3.75102	2.97105
		447.622	3.75102	2.52958
		448.872	3.75102	2.20054
		450.122	3.75102	2.11246
		451.373	3.75102	2.58687
		452.623	3.75102	3.16225
		453.873	3.75102	2.90947
		455.124	3.75102	3.20163
		456.374	3.75102	3.9213
		457.624	3.75102	4.60767
		458.875	3.75102	4.34451
		460.125	3.75102	3.50239
		461.375	3.75102	3.15079
		462.626	3.75102	2.9553
		463.876	3.75102	3.00471
		465.126	3.75102	3.18803
		466.377	3.75102	3.0756
		467.627	3.75102	2.93238
		468.877	3.75102	2.86937
		470.128	3.75102	3.45405
		471.378	3.75102	3.70612
		472.628	3.75102	3.84468
		473.879	3.75102	3.70254
		475.129	3.75102	3.56361
		476.379	3.75102	3.41359
		477.63	3.75102	2.85863
		478.88	3.75102	2.90123
		480.13	3.75102	2.80349
		481.381	3.75102	3.04839
		482.631	3.75102	2.93883
		483.881	3.75102	2.85039
		485.132	3.75102	2.27824
		486.382	3.75102	1.77769
		487.632	3.75102	1.6223
		488.883	3.75102	2.02044
		490.133	3.75102	2.38422
		491.383	3.75102	2.5969
		492.634	3.75102	2.34018
		493.884	3.75102	2.1454
		495.135	3.75102	1.89584
		496.385	3.75102	2.24172
		497.635	3.75102	2.73331
		498.885	3.75102	3.3606
		500.136	3.75102	3.56433
		0	5.00136	4.04125
		1.25034	5.00136	4.00831
		2.50068	5.00136	4.05772
		3.75102	5.00136	4.09638
		5.00136	5.00136	4.29402
		6.2517	5.00136	4.35346
		7.50204	5.00136	4.45228
		8.75238	5.00136	4.33699
		10.0027	5.00136	4.38067
		11.2531	5.00136	4.4111
		12.5034	5.00136	4.49918
		13.7537	5.00136	4.4333
		15.0041	5.00136	4.37888
		16.2544	5.00136	4.30978
		17.5048	5.00136	4.32052
		18.7551	5.00136	4.31909
		20.0054	5.00136	4.43008
		21.2558	5.00136	4.4956
		22.5061	5.00136	4.59944
		23.7565	5.00136	4.62736
		25.0068	5.00136	4.64061
		26.2571	5.00136	4.71079
		27.5075	5.00136	4.78096
		28.7578	5.00136	4.82644
		30.0082	5.00136	4.90163
		31.2585	5.00136	4.9897
		32.5088	5.00136	5.10893
		33.7592	5.00136	4.9761
		35.0095	5.00136	4.84935
		36.2599	5.00136	4.65314
		37.5102	5.00136	4.63023
		38.7605	5.00136	4.63166
		40.0109	5.00136	4.6757
		41.2612	5.00136	4.64455
		42.5115	5.00136	4.64169
		43.7619	5.00136	4.69754
		45.0122	5.00136	4.76306
		46.2626	5.00136	4.72081
		47.5129	5.00136	4.75268
		48.7632	5.00136	4.69718
		50.0136	5.00136	4.83324
		51.2639	5.00136	4.7602
		52.5143	5.00136	4.87083
		53.7646	5.00136	4.73012
		55.0149	5.00136	4.7892
		56.2653	5.00136	4.72905
		57.5156	5.00136	4.67642
		58.766	5.00136	4.52281
		60.0163	5.00136	4.47949
		61.2666	5.00136	4.20666
		62.517	5.00136	4.25536
		63.7673	5.00136	4.25357
		65.0177	5.00136	4.53928
		66.268	5.00136	4.42006
		67.5183	5.00136	4.44655
		68.7687	5.00136	4.33985
		70.019	5.00136	4.36635
		71.2694	5.00136	4.18017
		72.5197	5.00136	4.23566
		73.77	5.00136	3.96892
		75.0204	5.00136	3.83215
		76.2707	5.00136	3.56039
		77.5211	5.00136	3.65635
		78.7714	5.00136	3.67604
		80.0217	5.00136	3.8479
		81.2721	5.00136	3.82391
		82.5224	5.00136	3.99255
		83.7728	5.00136	3.90913
		85.0231	5.00136	4.00222
		86.2734	5.00136	3.90053
		87.5238	5.00136	3.85936
		88.7741	5.00136	3.72509
		90.0245	5.00136	3.69323
		91.2748	5.00136	3.58796
		92.5251	5.00136	3.57615
		93.7755	5.00136	3.42505
		95.0258	5.00136	3.772
		96.2762	5.00136	3.76018
		97.5265	5.00136	4.18554
		98.7768	5.00136	4.01905
		100.027	5.00136	3.89087
		101.278	5.00136	3.63952
		102.528	5.00136	3.6252
		103.778	5.00136	3.86938
		105.028	5.00136	3.96999
		106.279	5.00136	4.1372
		107.529	5.00136	4.13541
		108.779	5.00136	3.94636
		110.03	5.00136	3.98074
		111.28	5.00136	3.91199
		112.531	5.00136	4.20881
		113.781	5.00136	4.34379
		115.031	5.00136	4.36778
		116.282	5.00136	4.59156
		117.532	5.00136	4.54179
		118.782	5.00136	4.34129
		120.033	5.00136	3.73476
		121.283	5.00136	3.27324
		122.533	5.00136	3.36776
		123.784	5.00136	3.50848
		125.034	5.00136	3.81138
		126.284	5.00136	3.92667
		127.535	5.00136	3.92488
		128.785	5.00136	3.84754
		130.035	5.00136	3.87905
		131.286	5.00136	3.83322
		132.536	5.00136	3.9145
		133.786	5.00136	3.75624
		135.037	5.00136	3.7498
		136.287	5.00136	3.74299
		137.537	5.00136	3.93383
		138.788	5.00136	4.16692
		140.038	5.00136	4.15403
		141.288	5.00136	4.10211
		142.539	5.00136	3.93956
		143.789	5.00136	3.96069
		145.039	5.00136	3.86258
		146.29	5.00136	3.78847
		147.54	5.00136	3.60013
		148.79	5.00136	3.65599
		150.041	5.00136	3.81711
		151.291	5.00136	4.05091
		152.541	5.00136	3.98646
		153.792	5.00136	3.86222
		155.042	5.00136	3.99219
		156.292	5.00136	4.03874
		157.543	5.00136	4.2396
		158.793	5.00136	4.0817
		160.043	5.00136	4.1236
		161.294	5.00136	3.93598
		162.544	5.00136	4.07239
		163.794	5.00136	4.13684
		165.045	5.00136	4.17766
		166.295	5.00136	4.03301
		167.546	5.00136	3.70755
		168.796	5.00136	3.56505
		170.046	5.00136	3.45334
		171.297	5.00136	3.56003
		172.547	5.00136	3.94923
		173.797	5.00136	3.84933
		175.048	5.00136	3.92918
		176.298	5.00136	3.62233
		177.548	5.00136	3.69144
		178.799	5.00136	3.55251
		180.049	5.00136	3.59978
		181.299	5.00136	3.71471
		182.55	5.00136	3.58366
		183.8	5.00136	3.42541
		185.05	5.00136	3.32444
		186.301	5.00136	3.53998
		187.551	5.00136	3.50418
		188.801	5.00136	3.49952
		190.052	5.00136	3.58008
		191.302	5.00136	3.72044
		192.552	5.00136	4.06165
		193.803	5.00136	4.02227
		195.053	5.00136	4.18375
		196.303	5.00136	3.97214
		197.554	5.00136	3.90447
		198.804	5.00136	3.65921
		200.054	5.00136	3.34771
		201.305	5.00136	3.10675
		202.555	5.00136	2.83106
		203.805	5.00136	2.76876
		205.056	5.00136	2.65669
		206.306	5.00136	2.85719
		207.556	5.00136	2.95566
		208.807	5.00136	3.11212
		210.057	5.00136	3.15616
		211.307	5.00136	3.23636
		212.558	5.00136	3.17943
		213.808	5.00136	3.2471
		215.058	5.00136	3.41538
		216.309	5.00136	3.44116
		217.559	5.00136	3.2915
		218.809	5.00136	3.3205
		220.06	5.00136	3.57758
		221.31	5.00136	3.8121
		222.56	5.00136	3.97035
		223.811	5.00136	3.9256
		225.061	5.00136	3.93312
		226.311	5.00136	3.75266
		227.562	5.00136	3.77235
		228.812	5.00136	3.59978
		230.062	5.00136	3.65062
		231.313	5.00136	3.49022
		232.563	5.00136	3.61947
		233.814	5.00136	3.52781
		235.064	5.00136	3.71435
		236.314	5.00136	3.72008
		237.565	5.00136	3.98324
		238.815	5.00136	4.07096
		240.065	5.00136	4.11643
		241.315	5.00136	4.01869
		242.566	5.00136	4.01296
		243.816	5.00136	4.02907
		245.067	5.00136	3.98539
		246.317	5.00136	3.9102
		247.567	5.00136	3.93347
		248.818	5.00136	4.00831
		250.068	5.00136	4.0391
		251.318	5.00136	3.99935
		252.569	5.00136	3.73906
		253.819	5.00136	5.95857
		255.069	5.00136	7.06958
		256.32	5.00136	10.9744
		257.57	5.00136	10.2852
		258.82	5.00136	13.5949
		260.071	5.00136	12.7525
		261.321	5.00136	11.3188
		262.571	5.00136	6.21493
		263.822	5.00136	3.42863
		265.072	5.00136	3.21882
		266.322	5.00136	3.45405
		267.573	5.00136	3.3427
		268.823	5.00136	3.31442
		270.073	5.00136	3.00041
		271.324	5.00136	3.00936
		272.574	5.00136	3.30224
		273.824	5.00136	4.01654
		275.075	5.00136	4.60337
		276.325	5.00136	4.93206
		277.575	5.00136	4.92382
		278.826	5.00136	4.73979
		280.076	5.00136	4.47663
		281.326	5.00136	4.44011
		282.577	5.00136	4.46051
		283.827	5.00136	4.60194
		285.077	5.00136	4.49739
		286.328	5.00136	4.39141
		287.578	5.00136	4.30154
		288.828	5.00136	4.42829
		290.079	5.00136	4.49381
		291.329	5.00136	4.2883
		292.579	5.00136	3.90018
		293.83	5.00136	3.4494
		295.08	5.00136	3.28327
		296.33	5.00136	3.40894
		297.581	5.00136	3.9478
		298.831	5.00136	4.56614
		300.082	5.00136	5.21456
		301.332	5.00136	5.33736
		302.582	5.00136	4.60445
		303.832	5.00136	3.54142
		305.083	5.00136	3.19948
		306.333	5.00136	3.49308
		307.584	5.00136	3.96391
		308.834	5.00136	4.08063
		310.084	5.00136	4.09961
		311.334	5.00136	3.8991
		312.585	5.00136	3.75911
		313.835	5.00136	3.78596
		315.086	5.00136	3.92918
		316.336	5.00136	3.91772
		317.586	5.00136	3.75087
		318.837	5.00136	3.57722
		320.087	5.00136	3.57257
		321.337	5.00136	3.73619
		322.588	5.00136	3.65098
		323.838	5.00136	3.60372
		325.088	5.00136	3.69072
		326.339	5.00136	4.07168
		327.589	5.00136	4.33019
		328.839	5.00136	4.37494
		330.09	5.00136	4.33842
		331.34	5.00136	4.06237
		332.59	5.00136	3.76877
		333.841	5.00136	3.5808
		335.091	5.00136	3.58259
		336.341	5.00136	3.53819
		337.592	5.00136	3.41896
		338.842	5.00136	3.32838
		340.092	5.00136	3.28935
		341.343	5.00136	3.26322
		342.593	5.00136	3.26286
		343.843	5.00136	3.31012
		345.094	5.00136	3.28685
		346.344	5.00136	3.32516
		347.594	5.00136	3.33805
		348.845	5.00136	3.37815
		350.095	5.00136	3.08097
		351.345	5.00136	2.90338
		352.596	5.00136	2.61301
		353.846	5.00136	2.60477
		355.096	5.00136	2.4834
		356.347	5.00136	2.52457
		357.597	5.00136	2.46514
		358.848	5.00136	2.24959
		360.098	5.00136	2.28468
		361.348	5.00136	2.45475
		362.599	5.00136	2.58222
		363.849	5.00136	2.35414
		365.099	5.00136	2.10458
		366.349	5.00136	1.93237
		367.6	5.00136	1.81743
		368.85	5.00136	1.54031
		370.101	5.00136	1.2954
		371.351	5.00136	1.35305
		372.601	5.00136	1.62051
		373.851	5.00136	1.62194
		375.102	5.00136	1.15613
		376.352	5.00136	1.12605
		377.603	5.00136	1.91196
		378.853	5.00136	2.34483
		380.103	5.00136	2.26427
		381.354	5.00136	1.72542
		382.604	5.00136	1.84321
		383.854	5.00136	1.65846
		385.105	5.00136	2.13001
		386.355	5.00136	3.10317
		387.605	5.00136	4.2106
		388.856	5.00136	4.64133
		390.106	5.00136	4.50384
		391.356	5.00136	3.91414
		392.607	5.00136	2.93596
		393.857	5.00136	2.21773
		395.107	5.00136	2.20054
		396.358	5.00136	2.24601
		397.608	5.00136	2.03083
		398.858	5.00136	1.9474
		400.109	5.00136	2.15614
		401.359	5.00136	2.2811
		402.609	5.00136	2.24136
		403.86	5.00136	2.29972
		405.11	5.00136	2.79275
		406.36	5.00136	3.33447
		407.611	5.00136	3.48055
		408.861	5.00136	3.13933
		410.111	5.00136	2.71827
		411.362	5.00136	2.56431
		412.612	5.00136	2.67531
		413.862	5.00136	2.80993
		415.113	5.00136	2.88655
		416.363	5.00136	3.01724
		417.613	5.00136	2.73832
		418.864	5.00136	2.62124
		420.114	5.00136	2.22775
		421.364	5.00136	2.30545
		422.615	5.00136	2.72257
		423.865	5.00136	3.47303
		425.115	5.00136	3.56111
		426.366	5.00136	3.13181
		427.616	5.00136	2.88512
		428.866	5.00136	3.22276
		430.117	5.00136	3.45119
		431.367	5.00136	3.27861
		432.618	5.00136	3.41968
		433.868	5.00136	3.57257
		435.118	5.00136	3.93312
		436.368	5.00136	3.83609
		437.619	5.00136	3.65885
		438.869	5.00136	3.49165
		440.12	5.00136	3.50883
		441.37	5.00136	3.4895
		442.62	5.00136	3.4161
		443.87	5.00136	3.26644
		445.121	5.00136	3.42613
		446.371	5.00136	3.45155
		447.622	5.00136	3.17442
		448.872	5.00136	2.8332
		450.122	5.00136	2.61874
		451.373	5.00136	3.04373
		452.623	5.00136	3.80601
		453.873	5.00136	3.93884
		455.124	5.00136	3.85864
		456.374	5.00136	4.15331
		457.624	5.00136	4.31336
		458.875	5.00136	4.0194
		460.125	5.00136	3.24173
		461.375	5.00136	3.24746
		462.626	5.00136	3.41216
		463.876	5.00136	3.41395
		465.126	5.00136	3.24316
		466.377	5.00136	3.21918
		467.627	5.00136	3.21416
		468.877	5.00136	3.51635
		470.128	5.00136	3.93025
		471.378	5.00136	4.02155
		472.628	5.00136	3.89874
		473.879	5.00136	3.86688
		475.129	5.00136	3.76161
		476.379	5.00136	3.55001
		477.63	5.00136	2.77019
		478.88	5.00136	2.75945
		480.13	5.00136	2.87832
		481.381	5.00136	3.17836
		482.631	5.00136	3.27324
		483.881	5.00136	3.12716
		485.132	5.00136	2.69858
		486.382	5.00136	2.11175
		487.632	5.00136	1.84572
		488.883	5.00136	2.01328
		490.133	5.00136	2.38314
[truncated: 158,804 more rows]

## Sheet: Fig.4h
	LSM - concave
		agZIF-62
		x, µm	y, µm	z, µm
		0	0	--
		2.50068	0	--
		5.00136	0	-2.0016
		7.50204	0	-2.01295
		10.0027	0	-2.31722
		12.5034	0	-2.35361
		15.0041	0	-2.44703
		17.5048	0	-2.46354
		20.0054	0	-2.61658
		22.5061	0	-2.69658
		25.0068	0	-2.84678
		27.5075	0	-2.86278
		30.0082	0	-2.9931
		32.5088	0	-2.96394
		35.0095	0	-3.15053
		37.5102	0	-3.09891
		40.0109	0	-3.15027
		42.5115	0	-3.05943
		45.0122	0	-3.1144
		47.5129	0	-2.62742
		50.0136	0	-3.33376
		52.5143	0	-3.8788
		55.0149	0	-3.10433
		57.5156	0	-3.73635
		60.0163	0	-3.9428
		62.517	0	-3.95777
		65.0177	0	-4.42875
		67.5183	0	-4.5054
		70.019	0	-4.2703
		72.5197	0	-4.45224
		75.0204	0	-4.64269
		77.5211	0	-4.7867
		80.0217	0	-4.96735
		82.5224	0	-5.0969
		85.0231	0	-5.12709
		87.5238	0	-5.05844
		90.0245	0	-4.84579
		92.5251	0	-5.26232
		95.0258	0	-5.15677
		97.5265	0	-5.78466
		100.027	0	-5.67446
		102.528	0	-4.94954
		105.028	0	-4.92864
		107.529	0	-5.06851
		110.03	0	-5.06154
		112.531	0	-4.97431
		115.031	0	-5.16348
		117.532	0	-4.90489
		120.033	0	-5.43291
		122.533	0	-4.6094
		125.034	0	-4.29326
		127.535	0	-4.73379
		130.035	0	-5.19754
		132.536	0	-4.82799
		135.037	0	-4.92425
		137.537	0	-4.42101
		140.038	0	-4.30823
		142.539	0	-4.18075
		145.039	0	-3.98513
		147.54	0	-4.01326
		150.041	0	-3.9681
		152.541	0	-3.82332
		155.042	0	-3.61944
		157.543	0	-3.53892
		160.043	0	-3.46899
		162.544	0	-3.40421
		165.045	0	-3.13788
		167.546	0	-3.0233
		170.046	0	-2.97452
		172.547	0	-2.72136
		175.048	0	-2.72007
		177.548	0	-2.59103
		180.049	0	-2.45812
		182.55	0	-2.52187
		185.05	0	-2.31309
		187.551	0	-2.44728
		190.052	0	-2.17631
		192.552	0	-2.07876
		195.053	0	-2.11876
		197.554	0	-1.72598
		200.054	0	-1.88676
		202.555	0	-1.87282
		205.056	0	-1.82404
		207.556	0	-1.9474
		210.057	0	-1.78198
		212.558	0	-1.59668
		215.058	0	-1.58688
		217.559	0	-1.37268
		220.06	0	-1.07048
		222.56	0	-0.47201
		225.061	0	-0.55769
		227.562	0	-0.75124
		230.062	0	-1.07306
		232.563	0	-1.34558
		235.064	0	-1.24545
		237.565	0	-1.22558
		240.065	0	-1.03925
		242.566	0	-0.59563
		245.067	0	-0.95615
		247.567	0	-0.91564
		250.068	0	-0.89318
		252.569	0	-0.51382
		255.069	0	-1.33861
		257.57	0	-0.86428
		260.071	0	-1.58894
		262.571	0	-1.15925
		265.072	0	-1.07099
		267.573	0	-1.36468
		270.073	0	-1.77682
		272.574	0	-1.96676
		275.075	0	-1.84675
		277.575	0	-2.00392
		280.076	0	-1.37294
		282.577	0	-1.82895
		285.077	0	-1.8354
		287.578	0	-2.20367
		290.079	0	-2.07308
		292.579	0	-2.12005
		295.08	0	-2.14173
		297.581	0	-2.28522
		300.082	0	-2.54045
		302.582	0	-2.5438
		305.083	0	-2.66252
		307.584	0	-2.63542
		310.084	0	-2.92859
		312.585	0	-2.87465
		315.086	0	-3.10098
		317.586	0	-3.20885
		320.087	0	-3.2344
		322.588	0	-3.40757
		325.088	0	-3.50254
		327.589	0	-3.53712
		330.09	0	-3.58125
		332.59	0	-3.68861
		335.091	0	-3.63054
		337.592	0	-3.75622
		340.092	0	-3.92732
		342.593	0	-3.68964
		345.094	0	-3.90667
		347.594	0	-4.16242
		350.095	0	-4.08345
		352.596	0	-4.27494
		355.096	0	--
		357.597	0	--
		360.098	0	--
		362.599	0	--
		365.099	0	--
		367.6	0	--
		370.101	0	--
		372.601	0	--
		375.102	0	--
		377.603	0	--
		380.103	0	--
		382.604	0	--
		385.105	0	--
		387.605	0	--
		390.106	0	--
		392.607	0	--
		395.107	0	--
		397.608	0	--
		400.109	0	--
		402.609	0	--
		405.11	0	--
		407.611	0	--
		410.111	0	--
		412.612	0	--
		415.113	0	--
		417.613	0	--
		420.114	0	--
		422.615	0	--
		425.115	0	--
		427.616	0	--
		430.117	0	--
		432.618	0	--
		435.118	0	--
		437.619	0	--
		440.12	0	--
		442.62	0	--
		445.121	0	--
		447.622	0	--
		450.122	0	--
		1.87551	0.62517	--
		4.37619	0.62517	--
		6.87687	0.62517	-2.16857
		9.37755	0.62517	-2.04805
		11.8782	0.62517	-2.13812
		14.3789	0.62517	-2.41477
		16.8796	0.62517	-2.37838
		19.3803	0.62517	-2.43464
		21.8809	0.62517	-2.77194
		24.3816	0.62517	-2.89478
		26.8823	0.62517	-3.00136
		29.383	0.62517	-2.854
		31.8837	0.62517	-2.89788
		34.3843	0.62517	-2.99698
		36.885	0.62517	-3.29118
		39.3857	0.62517	-3.18537
		41.8864	0.62517	-3.35673
		44.3871	0.62517	-3.14795
		46.8877	0.62517	-2.70716
		49.3884	0.62517	-2.9451
		51.8891	0.62517	-3.54563
		54.3898	0.62517	-3.6757
		56.8905	0.62517	-3.63028
		59.3911	0.62517	-3.68448
		61.8918	0.62517	-3.44783
		64.3925	0.62517	-4.23365
		66.8932	0.62517	-4.58127
		69.3939	0.62517	-4.54411
		71.8945	0.62517	-4.53534
		74.3952	0.62517	-4.87134
		76.8959	0.62517	-4.79986
		79.3966	0.62517	-4.81741
		81.8972	0.62517	-4.93147
		84.3979	0.62517	-4.79392
		86.8986	0.62517	-5.60555
		89.3993	0.62517	-5.30387
		91.9	0.62517	-5.07341
		94.4006	0.62517	-5.29458
		96.9013	0.62517	-4.95418
		99.402	0.62517	-5.22129
		101.903	0.62517	-5.43936
		104.403	0.62517	-5.09432
		106.904	0.62517	-5.00322
		109.405	0.62517	-4.98128
		111.905	0.62517	-5.72478
		114.406	0.62517	-5.1129
		116.907	0.62517	-5.21329
		119.407	0.62517	-4.84244
		121.908	0.62517	-4.60837
		124.409	0.62517	-4.76218
		126.909	0.62517	-4.72295
		129.41	0.62517	-4.66927
		131.911	0.62517	-4.41198
		134.411	0.62517	-4.11752
		136.912	0.62517	-4.69224
		139.413	0.62517	-4.54308
		141.913	0.62517	-4.53482
		144.414	0.62517	-4.19313
		146.915	0.62517	-3.95106
		149.416	0.62517	-4.09971
		151.916	0.62517	-3.95442
		154.417	0.62517	-3.69093
		156.918	0.62517	-3.57351
		159.418	0.62517	-3.54847
		161.919	0.62517	-3.3304
		164.42	0.62517	-3.29969
		166.92	0.62517	-3.29685
		169.421	0.62517	-3.09169
		171.922	0.62517	-2.62019
		174.422	0.62517	-2.83078
		176.923	0.62517	-2.53838
		179.424	0.62517	-2.36832
		181.924	0.62517	-2.35438
		184.425	0.62517	-2.38251
		186.926	0.62517	-2.22251
		189.426	0.62517	-2.31515
		191.927	0.62517	-2.19592
		194.428	0.62517	-1.9234
		196.929	0.62517	-1.91901
		199.429	0.62517	-1.85398
		201.93	0.62517	-1.88727
		204.43	0.62517	-1.92985
		206.931	0.62517	-1.72288
		209.432	0.62517	-1.82611
		211.933	0.62517	-1.82792
		214.433	0.62517	-1.28416
		216.934	0.62517	-1.34636
		219.435	0.62517	-1.40545
		221.935	0.62517	-0.91512
		224.436	0.62517	-0.60234
		226.937	0.62517	-0.6715
		229.437	0.62517	-1.09912
		231.938	0.62517	-1.33448
		234.439	0.62517	-0.54659
		236.939	0.62517	-1.35745
		239.44	0.62517	-0.91822
		241.941	0.62517	-0.64285
		244.441	0.62517	-0.81525
		246.942	0.62517	-0.76879
		249.443	0.62517	-0.59305
		251.943	0.62517	-1.44055
		254.444	0.62517	-1.34119
		256.945	0.62517	-0.99357
		259.445	0.62517	-0.9786
		261.946	0.62517	-1.05628
		264.447	0.62517	-1.28235
		266.947	0.62517	-1.51358
		269.448	0.62517	-1.66275
		271.949	0.62517	-1.99695
		274.45	0.62517	-2.0256
		276.95	0.62517	-2.0847
		279.451	0.62517	-2.10483
		281.952	0.62517	-1.99179
		284.452	0.62517	-1.5861
		286.953	0.62517	-2.15773
		289.454	0.62517	-2.21915
		291.954	0.62517	-2.15179
		294.455	0.62517	-2.15799
		296.956	0.62517	-2.24831
		299.456	0.62517	-2.44058
		301.957	0.62517	-2.52703
		304.458	0.62517	-2.68497
		306.958	0.62517	-2.80704
		309.459	0.62517	-2.77245
		311.96	0.62517	-2.97607
		314.46	0.62517	-3.03594
		316.961	0.62517	-3.35466
		319.462	0.62517	-3.39621
		321.962	0.62517	-3.43647
		324.463	0.62517	-3.58176
		326.964	0.62517	-3.57067
		329.464	0.62517	-3.4966
		331.965	0.62517	-3.69428
		334.466	0.62517	-3.83364
		336.966	0.62517	-3.80629
		339.467	0.62517	-3.7028
		341.968	0.62517	-3.51879
		344.469	0.62517	-3.78409
		346.969	0.62517	-4.1361
		349.47	0.62517	-4.19984
		351.971	0.62517	-4.3152
		354.471	0.62517	-4.31417
		356.972	0.62517	--
		359.473	0.62517	--
		361.973	0.62517	--
		364.474	0.62517	--
		366.975	0.62517	--
		369.475	0.62517	--
		371.976	0.62517	--
		374.477	0.62517	--
		376.977	0.62517	--
		379.478	0.62517	--
		381.979	0.62517	--
		384.479	0.62517	--
		386.98	0.62517	--
		389.481	0.62517	--
		391.981	0.62517	--
		394.482	0.62517	--
		396.983	0.62517	--
		399.483	0.62517	--
		401.984	0.62517	--
		404.485	0.62517	--
		406.986	0.62517	--
		409.486	0.62517	--
		411.987	0.62517	--
		414.488	0.62517	--
		416.988	0.62517	--
		419.489	0.62517	--
		421.99	0.62517	--
		424.49	0.62517	--
		426.991	0.62517	--
		429.492	0.62517	--
		431.992	0.62517	--
		434.493	0.62517	--
		436.994	0.62517	--
		439.494	0.62517	--
		441.995	0.62517	--
		444.496	0.62517	--
		446.996	0.62517	--
		449.497	0.62517	--
		1.25034	1.25034	--
		3.75102	1.25034	--
		6.2517	1.25034	-2.11283
		8.75238	1.25034	-2.20573
		11.2531	1.25034	-2.32186
		13.7537	1.25034	-2.41709
		16.2544	1.25034	-2.54355
		18.7551	1.25034	-2.75542
		21.2558	1.25034	-2.75465
		23.7565	1.25034	-2.9451
		26.2571	1.25034	-2.99852
		28.7578	1.25034	-3.01762
		31.2585	1.25034	-2.90072
		33.7592	1.25034	-2.782
		36.2599	1.25034	-3.35827
		38.7605	1.25034	-3.14304
		41.2612	1.25034	-2.86071
		43.7619	1.25034	-3.24834
		46.2626	1.25034	-3.51596
		48.7632	1.25034	-2.84729
		51.2639	1.25034	-3.73377
		53.7646	1.25034	-3.72267
		56.2653	1.25034	-3.75416
		58.766	1.25034	-4.04681
		61.2666	1.25034	-3.8899
		63.7673	1.25034	-4.51469
		66.268	1.25034	-4.35288
		68.7687	1.25034	-4.64656
		71.2694	1.25034	-4.7707
		73.77	1.25034	-5.25561
		76.2707	1.25034	-4.78437
		78.7714	1.25034	-4.85896
		81.2721	1.25034	-5.19961
		83.7728	1.25034	-5.09535
		86.2734	1.25034	-4.9018
		88.7741	1.25034	-5.38955
		91.2748	1.25034	-5.11057
		93.7755	1.25034	-5.1418
		96.2762	1.25034	-5.20064
		98.7768	1.25034	-5.15161
		101.278	1.25034	-5.40013
		103.778	1.25034	-5.08838
		106.279	1.25034	-5.03109
		108.779	1.25034	-5.1129
		111.28	1.25034	-5.22774
		113.781	1.25034	-5.3289
		116.282	1.25034	-5.05199
		118.782	1.25034	-4.76399
		121.283	1.25034	-4.79495
		123.784	1.25034	-4.56811
		126.284	1.25034	-5.12064
		128.785	1.25034	-4.63934
		131.286	1.25034	-4.61069
		133.786	1.25034	-4.59934
		136.287	1.25034	-4.50566
		138.788	1.25034	-4.78876
		141.288	1.25034	-4.7036
		143.789	1.25034	-4.17817
		146.29	1.25034	-3.86048
		148.79	1.25034	-4.04939
		151.291	1.25034	-4.00758
		153.792	1.25034	-3.7779
		156.292	1.25034	-3.66848
		158.793	1.25034	-3.60215
		161.294	1.25034	-3.51776
		163.794	1.25034	-3.36963
		166.295	1.25034	-2.99491
		168.796	1.25034	-2.87
		171.297	1.25034	-3.08885
		173.797	1.25034	-2.78716
		176.298	1.25034	-2.7402
		178.799	1.25034	-2.44625
		181.299	1.25034	-2.44083
		183.8	1.25034	-2.3887
		186.301	1.25034	-2.48574
		188.801	1.25034	-2.38019
		191.302	1.25034	-2.43877
		193.803	1.25034	-2.30922
		196.303	1.25034	-1.93011
		198.804	1.25034	-1.88985
		201.305	1.25034	-1.89192
		203.805	1.25034	-1.87824
		206.306	1.25034	-1.76649
		208.807	1.25034	-1.58043
		211.307	1.25034	-1.73036
		213.808	1.25034	-1.59849
		216.309	1.25034	-1.50868
		218.809	1.25034	-0.52621
		221.31	1.25034	-1.13551
		223.811	1.25034	-0.93138
		226.311	1.25034	-0.60182
		228.812	1.25034	-0.92725
		231.313	1.25034	-1.24674
		233.814	1.25034	-1.295
		236.314	1.25034	-1.28442
		238.815	1.25034	-1.13835
		241.315	1.25034	-0.72595
		243.816	1.25034	-0.61679
		246.317	1.25034	-0.69705
		248.818	1.25034	-0.94428
		251.318	1.25034	-1.04003
		253.819	1.25034	-1.36752
		256.32	1.25034	-0.95615
		258.82	1.25034	-1.08028
		261.321	1.25034	-1.16235
		263.822	1.25034	-1.33268
		266.322	1.25034	-1.16261
		268.823	1.25034	-1.98353
		271.324	1.25034	-1.82611
		273.824	1.25034	-1.92443
		276.325	1.25034	-2.12392
		278.826	1.25034	-1.87463
		281.326	1.25034	-1.89863
		283.827	1.25034	-1.70636
		286.328	1.25034	-1.9776
		288.828	1.25034	-2.34741
		291.329	1.25034	-2.24625
		293.83	1.25034	-1.99127
		296.33	1.25034	-2.05682
		298.831	1.25034	-2.43877
		301.332	1.25034	-2.52161
		303.832	1.25034	-2.6509
		306.333	1.25034	-2.7931
		308.834	1.25034	-2.9322
		311.334	1.25034	-3.11646
		313.835	1.25034	-2.96833
		316.336	1.25034	-3.21143
		318.837	1.25034	-3.3895
		321.337	1.25034	-3.48137
		323.838	1.25034	-3.56938
		326.339	1.25034	-3.62847
		328.839	1.25034	-3.33995
		331.34	1.25034	-3.75312
		333.841	1.25034	-3.79932
		336.341	1.25034	-3.78564
		338.842	1.25034	-3.52602
		341.343	1.25034	-3.92861
		343.843	1.25034	-3.84061
		346.344	1.25034	-4.19881
		348.845	1.25034	-4.28139
		351.345	1.25034	-4.36501
		353.846	1.25034	-4.31752
		356.347	1.25034	-4.44011
		358.848	1.25034	--
		361.348	1.25034	--
		363.849	1.25034	--
		366.349	1.25034	--
		368.85	1.25034	--
		371.351	1.25034	--
		373.851	1.25034	--
		376.352	1.25034	--
		378.853	1.25034	--
		381.354	1.25034	--
		383.854	1.25034	--
		386.355	1.25034	--
		388.856	1.25034	--
		391.356	1.25034	--
		393.857	1.25034	--
		396.358	1.25034	--
		398.858	1.25034	--
		401.359	1.25034	--
		403.86	1.25034	--
		406.36	1.25034	--
		408.861	1.25034	--
		411.362	1.25034	--
		413.862	1.25034	--
		416.363	1.25034	--
		418.864	1.25034	--
		421.364	1.25034	--
		423.865	1.25034	--
		426.366	1.25034	--
		428.866	1.25034	--
		431.367	1.25034	--
		433.868	1.25034	--
		436.368	1.25034	--
		438.869	1.25034	--
		441.37	1.25034	--
		443.87	1.25034	--
		446.371	1.25034	--
		448.872	1.25034	--
		0.62517	1.87551	--
		3.12585	1.87551	--
		5.62653	1.87551	-2.17838
		8.12721	1.87551	-2.37219
		10.6279	1.87551	-2.28006
		13.1286	1.87551	-2.41399
		15.6292	1.87551	-2.51671
		18.1299	1.87551	-2.3998
		20.6306	1.87551	-2.55258
		23.1313	1.87551	-2.98149
		25.632	1.87551	-3.04859
		28.1326	1.87551	-2.97556
		30.6333	1.87551	-3.20885
		33.134	1.87551	-2.96343
		35.6347	1.87551	-3.35931
		38.1354	1.87551	-3.25737
		40.636	1.87551	-3.33402
		43.1367	1.87551	-3.43363
		45.6374	1.87551	-3.53557
		48.1381	1.87551	-3.03078
		50.6388	1.87551	-3.30382
		53.1394	1.87551	-3.31414
		55.6401	1.87551	-3.85248
		58.1408	1.87551	-3.88164
		60.6415	1.87551	-3.83545
		63.1422	1.87551	-4.60863
		65.6428	1.87551	-4.17275
		68.1435	1.87551	-4.59495
		70.6442	1.87551	-4.74437
		73.1449	1.87551	-4.72295
		75.6455	1.87551	-4.98644
		78.1462	1.87551	-4.96528
		80.6469	1.87551	-5.35961
		83.1476	1.87551	-5.07238
		85.6483	1.87551	-4.93844
		88.1489	1.87551	-5.25587
		90.6496	1.87551	-5.30052
		93.1503	1.87551	-5.57252
		95.651	1.87551	-5.68788
		98.1517	1.87551	-5.18567
		100.652	1.87551	-6.34493
		103.153	1.87551	-5.17612
		105.654	1.87551	-5.14825
		108.154	1.87551	-5.0667
		110.655	1.87551	-5.0778
		113.156	1.87551	-5.16967
		115.656	1.87551	-5.32039
		118.157	1.87551	-5.21303
		120.658	1.87551	-5.40555
		123.158	1.87551	-4.89844
		125.659	1.87551	-4.99212
		128.16	1.87551	-4.7245
		130.661	1.87551	-4.70334
		133.161	1.87551	-4.71986
		135.662	1.87551	-4.57353
		138.162	1.87551	-4.38385
		140.663	1.87551	-4.52966
		143.164	1.87551	-4.10616
		145.665	1.87551	-4.077
		148.165	1.87551	-4.16991
		150.666	1.87551	-4.11365
		153.167	1.87551	-3.92345
		155.667	1.87551	-3.73067
		158.168	1.87551	-3.57789
		160.669	1.87551	-3.37634
		163.169	1.87551	-3.48576
		165.67	1.87551	-3.05633
		168.171	1.87551	-2.99801
		170.671	1.87551	-2.93659
		173.172	1.87551	-3.1144
		175.673	1.87551	-2.93246
		178.173	1.87551	-2.67877
		180.674	1.87551	-2.43799
		183.175	1.87551	-2.3949
		185.675	1.87551	-2.29373
		188.176	1.87551	-2.31722
		190.677	1.87551	-2.20521
		193.178	1.87551	-2.06457
		195.678	1.87551	-2.08986
		198.179	1.87551	-1.91669
		200.679	1.87551	-1.79927
		203.18	1.87551	-1.90637
		205.681	1.87551	-1.72494
		208.181	1.87551	-1.63023
		210.682	1.87551	-1.51255
		213.183	1.87551	-1.85217
		215.684	1.87551	-1.59926
		218.184	1.87551	-1.40649
		220.685	1.87551	-1.41191
		223.186	1.87551	-0.98015
		225.686	1.87551	-0.68647
		228.187	1.87551	-0.58247
		230.688	1.87551	-1.26661
		233.188	1.87551	-1.199
		235.689	1.87551	-1.11487
		238.19	1.87551	-0.44853
		240.69	1.87551	-0.87331
		243.191	1.87551	-0.73705
		245.692	1.87551	-0.8937
		248.192	1.87551	-0.96364
		250.693	1.87551	-0.97086
		253.194	1.87551	-1.42662
		255.694	1.87551	-1.6581
		258.195	1.87551	-1.43074
		260.696	1.87551	-1.25835
		263.197	1.87551	-1.25319
		265.697	1.87551	-1.43694
		268.198	1.87551	-1.80675
		270.699	1.87551	-1.88959
		273.199	1.87551	-1.95463
		275.7	1.87551	-2.02405
		278.201	1.87551	-2.01502
		280.701	1.87551	-2.05786
		283.202	1.87551	-1.85785
		285.703	1.87551	-1.95876
		288.203	1.87551	-2.24212
		290.704	1.87551	-2.27515
		293.205	1.87551	-2.44109
		295.705	1.87551	-2.40677
		298.206	1.87551	-1.96676
		300.707	1.87551	-2.6091
		303.207	1.87551	-2.75491
		305.708	1.87551	-2.86071
		308.209	1.87551	-2.91001
		310.709	1.87551	-3.05401
		313.21	1.87551	-3.16214
		315.711	1.87551	-3.44395
		318.211	1.87551	-3.39544
		320.712	1.87551	-3.51105
		323.213	1.87551	-3.56292
		325.714	1.87551	-3.6308
		328.214	1.87551	-3.40215
		330.715	1.87551	-3.83571
		333.216	1.87551	-3.84242
		335.716	1.87551	-3.93971
		338.217	1.87551	-3.73093
		340.717	1.87551	-4.2592
		343.218	1.87551	-3.66589
		345.719	1.87551	-4.27649
		348.22	1.87551	-4.35004
		350.72	1.87551	-4.31417
		353.221	1.87551	-4.41765
		355.722	1.87551	-4.37507
		358.222	1.87551	-4.05739
		360.723	1.87551	--
		363.224	1.87551	--
		365.724	1.87551	--
		368.225	1.87551	--
		370.726	1.87551	--
		373.226	1.87551	--
		375.727	1.87551	--
		378.228	1.87551	--
		380.728	1.87551	--
		383.229	1.87551	--
		385.73	1.87551	--
		388.23	1.87551	--
		390.731	1.87551	--
		393.232	1.87551	--
		395.733	1.87551	--
		398.233	1.87551	--
		400.734	1.87551	--
		403.235	1.87551	--
		405.735	1.87551	--
		408.236	1.87551	--
		410.736	1.87551	--
		413.237	1.87551	--
		415.738	1.87551	--
		418.239	1.87551	--
		420.739	1.87551	--
		423.24	1.87551	--
		425.741	1.87551	--
		428.241	1.87551	--
		430.742	1.87551	--
		433.243	1.87551	--
		435.743	1.87551	--
		438.244	1.87551	--
		440.745	1.87551	--
		443.245	1.87551	--
		445.746	1.87551	--
		448.247	1.87551	--
		0	2.50068	--
		2.50068	2.50068	--
		5.00136	2.50068	-2.18379
		7.50204	2.50068	-2.36909
		10.0027	2.50068	-2.46948
		12.5034	2.50068	-2.45529
		15.0041	2.50068	-2.53167
		17.5048	2.50068	-2.61581
		20.0054	2.50068	-2.65864
		22.5061	2.50068	-2.95517
		25.0068	2.50068	-3.08136
		27.5075	2.50068	-2.96239
		30.0082	2.50068	-2.77039
		32.5088	2.50068	-3.07362
		35.0095	2.50068	-3.38486
		37.5102	2.50068	-3.4135
		40.0109	2.50068	-3.2904
		42.5115	2.50068	-3.54409
		45.0122	2.50068	-3.26253
		47.5129	2.50068	-2.96007
		50.0136	2.50068	-3.47492
		52.5143	2.50068	-4.20733
		55.0149	2.50068	-3.70435
		57.5156	2.50068	-4.10591
		60.0163	2.50068	-3.81351
		62.517	2.50068	-4.53482
		65.0177	2.50068	-4.48037
		67.5183	2.50068	-4.53508
		70.019	2.50068	-4.67985
		72.5197	2.50068	-5.01431
		75.0204	2.50068	-4.91702
		77.5211	2.50068	-4.94541
		80.0217	2.50068	-4.89818
		82.5224	2.50068	-5.26774
		85.0231	2.50068	-5.07548
		87.5238	2.50068	-5.64194
		90.0245	2.50068	-5.42129
		92.5251	2.50068	-5.43729
		95.0258	2.50068	-5.40865
		97.5265	2.50068	-5.58491
		100.027	2.50068	-6.61229
		102.528	2.50068	-5.29639
		105.028	2.50068	-5.2698
		107.529	2.50068	-5.1849
		110.03	2.50068	-5.30929
		112.531	2.50068	-5.27755
		115.031	2.50068	-5.45794
		117.532	2.50068	-5.41665
		120.033	2.50068	-5.08735
		122.533	2.50068	-4.56217
		125.034	2.50068	-4.51908
		127.535	2.50068	-4.89096
		130.035	2.50068	-4.90851
		132.536	2.50068	-4.77637
		135.037	2.50068	-4.53095
		137.537	2.50068	-4.48888
		140.038	2.50068	-4.28165
		142.539	2.50068	-4.77121
		145.039	2.50068	-4.16784
		147.54	2.50068	-4.23597
		150.041	2.50068	-4.04707
		152.541	2.50068	-4.02487
		155.042	2.50068	-3.87235
		157.543	2.50068	-3.71157
		160.043	2.50068	-3.35982
		162.544	2.50068	-3.45608
		165.045	2.50068	-3.41376
		167.546	2.50068	-2.98898
		170.046	2.50068	-3.14098
		172.547	2.50068	-3.02433
		175.048	2.50068	-2.68755
		177.548	2.50068	-2.93891
		180.049	2.50068	-2.77323
		182.55	2.50068	-2.56987
		185.05	2.50068	-2.45322
		187.551	2.50068	-2.32883
		190.052	2.50068	-2.45683
		192.552	2.50068	-2.20212
		195.053	2.50068	-2.03747
		197.554	2.50068	-1.8945
		200.054	2.50068	-1.97914
		202.555	2.50068	-1.94843
		205.056	2.50068	-1.87592
		207.556	2.50068	-1.72649
		210.057	2.50068	-1.6674
		212.558	2.50068	-1.76443
		215.058	2.50068	-1.85398
		217.559	2.50068	-1.69707
		220.06	2.50068	-0.81679
		222.56	2.50068	-0.98196
		225.061	2.50068	-0.45885
		227.562	2.50068	-0.75073
		230.062	2.50068	-1.04648
		232.563	2.50068	-0.91099
		235.064	2.50068	-0.93964
		237.565	2.50068	-0.55795
		240.065	2.50068	-0.76105
		242.566	2.50068	-0.7035
		245.067	2.50068	-0.84544
		247.567	2.50068	-1.12777
		250.068	2.50068	-0.89112
		252.569	2.50068	-1.28855
		255.069	2.50068	-1.3701
		257.57	2.50068	-1.45552
		260.071	2.50068	-1.78843
		262.571	2.50068	-1.60572
		265.072	2.50068	-1.55772
		267.573	2.50068	-1.19848
		270.073	2.50068	-1.78714
		272.574	2.50068	-2.03282
		275.075	2.50068	-2.07231
		277.575	2.50068	-2.1905
		280.076	2.50068	-2.09605
		282.577	2.50068	-2.18328
		285.077	2.50068	-1.98224
		287.578	2.50068	-2.27154
		290.079	2.50068	-2.28676
		292.579	2.50068	-2.3296
		295.08	2.50068	-1.68572
		297.581	2.50068	-2.47129
		300.082	2.50068	-2.63981
		302.582	2.50068	-2.70458
		305.083	2.50068	-2.80497
		307.584	2.50068	-2.93323
		310.084	2.50068	-3.02846
		312.585	2.50068	-2.91775
		315.086	2.50068	-3.12266
		317.586	2.50068	-3.35982
		320.087	2.50068	-3.46821
		322.588	2.50068	-3.54563
		325.088	2.50068	-3.67002
		327.589	2.50068	-3.7268
		330.09	2.50068	-3.65841
		332.59	2.50068	-3.90358
		335.091	2.50068	-3.98306
		337.592	2.50068	-3.96293
		340.092	2.50068	-4.05481
		342.593	2.50068	-3.99623
		345.094	2.50068	-4.38333
		347.594	2.50068	-4.30307
		350.095	2.50068	-4.43004
		352.596	2.50068	-4.28862
		355.096	2.50068	-4.34178
		357.597	2.50068	-4.5103
		360.098	2.50068	-4.35778
		362.599	2.50068	--
		365.099	2.50068	--
		367.6	2.50068	--
		370.101	2.50068	--
		372.601	2.50068	--
		375.102	2.50068	--
		377.603	2.50068	--
		380.103	2.50068	--
		382.604	2.50068	--
		385.105	2.50068	--
		387.605	2.50068	--
		390.106	2.50068	--
		392.607	2.50068	--
		395.107	2.50068	--
		397.608	2.50068	--
		400.109	2.50068	--
		402.609	2.50068	--
		405.11	2.50068	--
		407.611	2.50068	--
		410.111	2.50068	--
		412.612	2.50068	--
		415.113	2.50068	--
		417.613	2.50068	--
		420.114	2.50068	--
		422.615	2.50068	--
		425.115	2.50068	--
		427.616	2.50068	--
		430.117	2.50068	--
		432.618	2.50068	--
		435.118	2.50068	--
		437.619	2.50068	--
		440.12	2.50068	--
		442.62	2.50068	--
		445.121	2.50068	--
		447.622	2.50068	--
		450.122	2.50068	--
		1.87551	3.12585	--
		4.37619	3.12585	-2.06302
		6.87687	3.12585	-2.32522
		9.37755	3.12585	-2.45451
		11.8782	3.12585	-2.54742
		14.3789	3.12585	-2.55645
		16.8796	3.12585	-2.65761
		19.3803	3.12585	-2.70458
		21.8809	3.12585	-3.00652
		24.3816	3.12585	-3.08498
		26.8823	3.12585	-3.10485
		29.383	3.12585	-2.86484
		31.8837	3.12585	-3.30976
		34.3843	3.12585	-3.25066
		36.885	3.12585	-3.48086
		39.3857	3.12585	-3.0011
		41.8864	3.12585	-3.32214
		44.3871	3.12585	-3.34898
		46.8877	3.12585	-3.31802
		49.3884	3.12585	-3.12162
		51.8891	3.12585	-3.11569
		54.3898	3.12585	-4.0419
		56.8905	3.12585	-4.20294
		59.3911	3.12585	-4.09894
		61.8918	3.12585	-4.26746
		64.3925	3.12585	-4.45585
		66.8932	3.12585	-4.52914
		69.3939	3.12585	-4.76115
		71.8945	3.12585	-4.68889
		74.3952	3.12585	-4.90644
		76.8959	3.12585	-5.29742
		79.3966	3.12585	-5.30206
		81.8972	3.12585	-5.23109
		84.3979	3.12585	-5.0507
		86.8986	3.12585	-5.46104
		89.3993	3.12585	-5.41613
		91.9	3.12585	-5.38387
		94.4006	3.12585	-5.42671
		96.9013	3.12585	-5.49329
		99.402	3.12585	-5.77201
		101.903	3.12585	-5.3849
		104.403	3.12585	-5.38439
		106.904	3.12585	-5.26077
		109.405	3.12585	-5.52736
		111.905	3.12585	-5.35187
		114.406	3.12585	-5.34697
		116.907	3.12585	-5.43781
		119.407	3.12585	-5.412
		121.908	3.12585	-5.11135
		124.409	3.12585	-4.89922
		126.909	3.12585	-4.94928
		129.41	3.12585	-4.82825
		131.911	3.12585	-4.90102
		134.411	3.12585	-5.18722
		136.912	3.12585	-4.23159
		139.413	3.12585	-4.26978
		141.913	3.12585	-4.44217
		144.414	3.12585	-4.22901
		146.915	3.12585	-4.46617
		149.416	3.12585	-4.11829
		151.916	3.12585	-4.09868
		154.417	3.12585	-3.9939
		156.918	3.12585	-3.72654
		159.418	3.12585	-3.28756
		161.919	3.12585	-3.43957
		164.42	3.12585	-3.40808
		166.92	3.12585	-3.25427
		169.421	3.12585	-3.05349
		171.922	3.12585	-3.05065
		174.422	3.12585	-2.89297
		176.923	3.12585	-2.86304
		179.424	3.12585	-2.59955
		181.924	3.12585	-2.45141
		184.425	3.12585	-2.25993
		186.926	3.12585	-2.35799
		189.426	3.12585	-2.07592
		191.927	3.12585	-2.24547
		194.428	3.12585	-2.19154
		196.929	3.12585	-2.1327
		199.429	3.12585	-2.03231
		201.93	3.12585	-1.92959
		204.43	3.12585	-1.85011
		206.931	3.12585	-1.85243
		209.432	3.12585	-1.86275
		211.933	3.12585	-1.84856
		214.433	3.12585	-1.76727
		216.934	3.12585	-1.56907
		219.435	3.12585	-1.36442
		221.935	3.12585	-1.20132
		224.436	3.12585	-0.99796
		226.937	3.12585	-0.74711
		229.437	3.12585	-1.11564
		231.938	3.12585	-1.37707
		234.439	3.12585	-0.82737
		236.939	3.12585	-1.05732
		239.44	3.12585	-0.96028
		241.941	3.12585	-1.06299
		244.441	3.12585	-0.66892
		246.942	3.12585	-1.31797
		249.443	3.12585	-0.99873
		251.943	3.12585	-1.48804
		254.444	3.12585	-1.38971
		256.945	3.12585	-1.38713
		259.445	3.12585	-1.43797
		261.946	3.12585	-1.64546
		264.447	3.12585	-1.68417
		266.947	3.12585	-1.34661
		269.448	3.12585	-1.66817
		271.949	3.12585	-1.9616
		274.45	3.12585	-2.0434
		276.95	3.12585	-1.87179
		279.451	3.12585	-2.3647
		281.952	3.12585	-1.97579
		284.452	3.12585	-2.19799
		286.953	3.12585	-2.23747
		289.454	3.12585	-2.2736
		291.954	3.12585	-2.38793
		294.455	3.12585	-2.37993
		296.956	3.12585	-2.2958
		299.456	3.12585	-2.44083
		301.957	3.12585	-2.7069
		304.458	3.12585	-2.77142
		306.958	3.12585	-2.96188
		309.459	3.12585	-2.94046
		311.96	3.12585	-3.13169
		314.46	3.12585	-3.14975
		316.961	3.12585	-3.15775
		319.462	3.12585	-3.50305
		321.962	3.12585	-3.55363
		324.463	3.12585	-3.65609
		326.964	3.12585	-3.78203
		329.464	3.12585	-3.79674
		331.965	3.12585	-3.94693
		334.466	3.12585	-4.07855
		336.966	3.12585	-4.08139
		339.467	3.12585	-4.28836
		341.968	3.12585	-3.91829
		344.469	3.12585	-4.15442
		346.969	3.12585	-4.48604
		349.47	3.12585	-4.55005
		351.971	3.12585	-4.44217
		354.471	3.12585	-4.44398
		356.972	3.12585	-4.60321
		359.473	3.12585	-4.4334
		361.973	3.12585	-4.35004
		364.474	3.12585	-4.35778
		366.975	3.12585	--
		369.475	3.12585	--
		371.976	3.12585	--
		374.477	3.12585	--
		376.977	3.12585	--
		379.478	3.12585	--
		381.979	3.12585	--
		384.479	3.12585	--
		386.98	3.12585	--
		389.481	3.12585	--
		391.981	3.12585	--
		394.482	3.12585	--
		396.983	3.12585	--
		399.483	3.12585	--
		401.984	3.12585	--
		404.485	3.12585	--
		406.986	3.12585	--
		409.486	3.12585	--
		411.987	3.12585	--
		414.488	3.12585	--
		416.988	3.12585	--
		419.489	3.12585	--
		421.99	3.12585	--
		424.49	3.12585	--
		426.991	3.12585	--
		429.492	3.12585	--
		431.992	3.12585	--
		434.493	3.12585	--
		436.994	3.12585	--
		439.494	3.12585	--
		441.995	3.12585	--
		444.496	3.12585	--
		446.996	3.12585	--
		449.497	3.12585	--
		1.25034	3.75102	--
		3.75102	3.75102	--
		6.2517	3.75102	-2.3007
		8.75238	3.75102	-2.30767
		11.2531	3.75102	-2.55051
		13.7537	3.75102	-2.59619
		16.2544	3.75102	-2.90665
		18.7551	3.75102	-2.72987
		21.2558	3.75102	-2.91981
		23.7565	3.75102	-3.0122
		26.2571	3.75102	-3.09711
		28.7578	3.75102	-2.80858
		31.2585	3.75102	-3.1384
		33.7592	3.75102	-3.48886
		36.2599	3.75102	-3.63854
		38.7605	3.75102	-3.33531
		41.2612	3.75102	-3.35208
		43.7619	3.75102	-3.58796
		46.2626	3.75102	-3.60938
		48.7632	3.75102	-3.5255
		51.2639	3.75102	-3.40963
		53.7646	3.75102	-4.15365
		56.2653	3.75102	-4.18617
		58.766	3.75102	-3.73067
		61.2666	3.75102	-4.38411
		63.7673	3.75102	-4.5005
		66.268	3.75102	-4.51933
		68.7687	3.75102	-4.69947
		71.2694	3.75102	-4.81508
		73.77	3.75102	-5.0298
		76.2707	3.75102	-5.19058
		78.7714	3.75102	-5.47394
		81.2721	3.75102	-4.99186
		83.7728	3.75102	-5.11651
		86.2734	3.75102	-5.11109
		88.7741	3.75102	-5.4471
		91.2748	3.75102	-5.50052
		93.7755	3.75102	-5.50387
		96.2762	3.75102	-5.55936
		98.7768	3.75102	-5.372
		101.278	3.75102	-5.83317
		103.778	3.75102	-5.56246
		106.279	3.75102	-5.39497
		108.779	3.75102	-5.31832
		111.28	3.75102	-5.66156
		113.781	3.75102	-5.1978
		116.282	3.75102	-5.45845
		118.782	3.75102	-5.41407
		121.283	3.75102	-5.34465
		123.784	3.75102	-5.04373
		126.284	3.75102	-5.11316
		128.785	3.75102	-4.94335
		131.286	3.75102	-4.94876
		133.786	3.75102	-5.00502
		136.287	3.75102	-4.88425
		138.788	3.75102	-4.58282
		141.288	3.75102	-4.37172
		143.789	3.75102	-4.59392
		146.29	3.75102	-4.27907
		148.79	3.75102	-4.19159
		151.291	3.75102	-4.20862
		153.792	3.75102	-3.99881
		156.292	3.75102	-3.70641
		158.793	3.75102	-3.85403
		161.294	3.75102	-3.45944
		163.794	3.75102	-3.50021
		166.295	3.75102	-3.44112
		168.796	3.75102	-3.23956
		171.297	3.75102	-3.04472
		173.797	3.75102	-3.0473
		176.298	3.75102	-2.62122
		178.799	3.75102	-2.66794
		181.299	3.75102	-2.574
		183.8	3.75102	-2.49554
		186.301	3.75102	-2.42922
		188.801	3.75102	-2.49296
		191.302	3.75102	-2.49606
		193.803	3.75102	-2.08882
		196.303	3.75102	-2.06818
		198.804	3.75102	-1.85295
		201.305	3.75102	-1.89863
		203.805	3.75102	-1.92856
		206.306	3.75102	-1.97527
		208.807	3.75102	-1.68985
		211.307	3.75102	-1.82559
		213.808	3.75102	-1.6003
		216.309	3.75102	-1.56597
		218.809	3.75102	-1.60262
		221.31	3.75102	-1.20855
		223.811	3.75102	-1.13835
		226.311	3.75102	-0.85679
		228.812	3.75102	-0.34143
		231.313	3.75102	-1.21422
		233.814	3.75102	-0.98402
		236.314	3.75102	-1.04028
		238.815	3.75102	-0.98144
		241.315	3.75102	-1.07719
		243.816	3.75102	-1.02273
		246.317	3.75102	-1.11899
		248.818	3.75102	-1.0968
		251.318	3.75102	-1.03228
		253.819	3.75102	-1.29681
		256.32	3.75102	-1.40081
		258.82	3.75102	-1.39978
		261.321	3.75102	-1.58043
		263.822	3.75102	-1.3972
		266.322	3.75102	-1.71178
		268.823	3.75102	-1.42249
		271.324	3.75102	-1.59694
		273.824	3.75102	-1.9665
		276.325	3.75102	-1.77837
		278.826	3.75102	-2.11489
		281.326	3.75102	-2.08418
		283.827	3.75102	-2.18121
		286.328	3.75102	-2.3376
		288.828	3.75102	-2.21192
		291.329	3.75102	-2.27464
		293.83	3.75102	-2.40083
		296.33	3.75102	-2.42767
		298.831	3.75102	-2.65116
		301.332	3.75102	-2.65477
		303.832	3.75102	-2.79774
		306.333	3.75102	-2.90149
		308.834	3.75102	-3.12033
		311.334	3.75102	-2.93839
		313.835	3.75102	-3.37092
		316.336	3.75102	-3.49944
		318.837	3.75102	-2.84471
		321.337	3.75102	-3.58667
		323.838	3.75102	-3.6757
		326.339	3.75102	-3.73661
		328.839	3.75102	-3.87158
		331.34	3.75102	-3.93197
		333.841	3.75102	-3.9939
		336.341	3.75102	-4.149
		338.842	3.75102	-4.2832
		341.343	3.75102	-4.06745
		343.843	3.75102	-4.27752
		346.344	3.75102	-4.54669
		348.845	3.75102	-4.58153
		351.345	3.75102	-4.68398
		353.846	3.75102	-4.58772
		356.347	3.75102	-4.65379
		358.848	3.75102	-4.50746
		361.348	3.75102	-4.69456
		363.849	3.75102	-4.4623
		366.349	3.75102	-4.53069
		368.85	3.75102	--
		371.351	3.75102	--
		373.851	3.75102	--
		376.352	3.75102	--
		378.853	3.75102	--
		381.354	3.75102	--
		383.854	3.75102	--
		386.355	3.75102	--
		388.856	3.75102	--
		391.356	3.75102	--
		393.857	3.75102	--
		396.358	3.75102	--
		398.858	3.75102	--
		401.359	3.75102	--
		403.86	3.75102	--
		406.36	3.75102	--
		408.861	3.75102	--
		411.362	3.75102	--
		413.862	3.75102	--
		416.363	3.75102	--
		418.864	3.75102	--
		421.364	3.75102	--
		423.865	3.75102	--
		426.366	3.75102	--
		428.866	3.75102	--
		431.367	3.75102	--
		433.868	3.75102	--
		436.368	3.75102	--
		438.869	3.75102	--
		441.37	3.75102	--
		443.87	3.75102	--
		446.371	3.75102	--
		448.872	3.75102	--
		0.62517	4.37619	--
		3.12585	4.37619	--
		5.62653	4.37619	-2.28496
		8.12721	4.37619	-2.36806
		10.6279	4.37619	-2.47645
		13.1286	4.37619	-2.58484
		15.6292	4.37619	-2.55619
		18.1299	4.37619	-2.79904
		20.6306	4.37619	-3.02356
		23.1313	4.37619	-3.07078
		25.632	4.37619	-3.06433
		28.1326	4.37619	-3.1624
		30.6333	4.37619	-3.2073
		33.134	4.37619	-3.4197
		35.6347	4.37619	-3.52679
		38.1354	4.37619	-3.69299
		40.636	4.37619	-3.81532
		43.1367	4.37619	-3.86306
		45.6374	4.37619	-3.6757
		48.1381	4.37619	-3.16162
		50.6388	4.37619	-4.28604
		53.1394	4.37619	-4.12629
		55.6401	4.37619	-4.165
		58.1408	4.37619	-3.8179
		60.6415	4.37619	-4.32939
		63.1422	4.37619	-4.41172
		65.6428	4.37619	-4.54282
		68.1435	4.37619	-4.89096
		70.6442	4.37619	-5.04141
		73.1449	4.37619	-5.10851
		75.6455	4.37619	-5.01251
		78.1462	4.37619	-5.18025
		80.6469	4.37619	-5.21484
		83.1476	4.37619	-5.29897
		85.6483	4.37619	-5.18387
		88.1489	4.37619	-5.45484
		90.6496	4.37619	-5.58336
		93.1503	4.37619	-5.61123
		95.651	4.37619	-5.72736
		98.1517	4.37619	-5.58955
		100.652	4.37619	-5.71317
		103.153	4.37619	-5.70233
		105.654	4.37619	-5.59239
		108.154	4.37619	-5.4262
		110.655	4.37619	-5.31368
		113.156	4.37619	-5.40994
		115.656	4.37619	-5.38981
		118.157	4.37619	-5.47626
		120.658	4.37619	-5.53278
		123.158	4.37619	-5.35368
		125.659	4.37619	-5.19213
		128.16	4.37619	-4.98773
		130.661	4.37619	-4.94412
		133.161	4.37619	-4.92244
		135.662	4.37619	-4.82954
		138.162	4.37619	-4.75521
		140.663	4.37619	-4.72192
		143.164	4.37619	-4.75831
		145.665	4.37619	-4.33791
		148.165	4.37619	-4.04681
		150.666	4.37619	-4.10668
		153.167	4.37619	-3.9699
		155.667	4.37619	-3.90461
		158.168	4.37619	-3.77093
		160.669	4.37619	-3.39647
		163.169	4.37619	-3.69273
		165.67	4.37619	-3.44292
		168.171	4.37619	-3.47595
		170.671	4.37619	-3.38073
		173.172	4.37619	-3.08627
		175.673	4.37619	-2.79955
		178.173	4.37619	-2.89091
		180.674	4.37619	-2.77503
		183.175	4.37619	-2.60935
		185.675	4.37619	-2.33528
		188.176	4.37619	-2.35077
		190.677	4.37619	-2.45967
		193.178	4.37619	-2.47593
		195.678	4.37619	-2.20238
		198.179	4.37619	-1.98792
		200.679	4.37619	-1.92237
		203.18	4.37619	-1.9363
		205.681	4.37619	-1.98379
		208.181	4.37619	-1.96856
		210.682	4.37619	-1.86508
		213.183	4.37619	-1.86405
		215.684	4.37619	-1.3061
		218.184	4.37619	-1.41784
		220.685	4.37619	-1.47307
		223.186	4.37619	-1.07357
		225.686	4.37619	-0.58943
		228.187	4.37619	-0.72518
		230.688	4.37619	-0.75202
		233.188	4.37619	-0.77137
		235.689	4.37619	-1.04544
		238.19	4.37619	-1.15693
		240.69	4.37619	-1.21396
		243.191	4.37619	-0.98222
		245.692	4.37619	-0.67176
		248.192	4.37619	-1.22506
		250.693	4.37619	-0.96312
		253.194	4.37619	-1.23022
		255.694	4.37619	-1.54971
		258.195	4.37619	-1.44133
		260.696	4.37619	-1.56417
		263.197	4.37619	-1.71514
		265.697	4.37619	-1.59926
		268.198	4.37619	-1.94766
		270.699	4.37619	-1.2679
		273.199	4.37619	-1.61475
		275.7	4.37619	-1.7234
		278.201	4.37619	-2.06379
		280.701	4.37619	-1.91153
		283.202	4.37619	-2.20186
		285.703	4.37619	-2.35619
		288.203	4.37619	-2.38457
		290.704	4.37619	-2.19773
		293.205	4.37619	-2.35902
		295.705	4.37619	-2.42303
		298.206	4.37619	-2.62587
		300.707	4.37619	-2.69813
		303.207	4.37619	-2.82665
		305.708	4.37619	-2.81891
		308.209	4.37619	-2.90923
		310.709	4.37619	-3.1162
		313.21	4.37619	-2.94046
		315.711	4.37619	-3.30331
		318.211	4.37619	-3.23776
		320.712	4.37619	-3.58073
		323.213	4.37619	-3.6917
		325.714	4.37619	-3.76241
		328.214	4.37619	-3.90667
		330.715	4.37619	-4.02694
		333.216	4.37619	-4.11029
		335.716	4.37619	-3.95545
		338.217	4.37619	-4.24836
		340.717	4.37619	-4.01481
		343.218	4.37619	-4.06384
		345.719	4.37619	-4.44398
		348.22	4.37619	-4.60914
		350.72	4.37619	-4.72863
		353.221	4.37619	-4.68553
		355.722	4.37619	-4.63443
		358.222	4.37619	-4.68398
		360.723	4.37619	-4.64037
		363.224	4.37619	-4.54695
		365.724	4.37619	-4.44475
		368.225	4.37619	-4.64037
		370.726	4.37619	--
		373.226	4.37619	--
		375.727	4.37619	--
		378.228	4.37619	--
		380.728	4.37619	--
		383.229	4.37619	--
		385.73	4.37619	--
		388.23	4.37619	--
		390.731	4.37619	--
		393.232	4.37619	--
		395.733	4.37619	--
		398.233	4.37619	--
		400.734	4.37619	--
		403.235	4.37619	--
		405.735	4.37619	--
		408.236	4.37619	--
		410.736	4.37619	--
		413.237	4.37619	--
		415.738	4.37619	--
		418.239	4.37619	--
		420.739	4.37619	--
		423.24	4.37619	--
		425.741	4.37619	--
		428.241	4.37619	--
		430.742	4.37619	--
		433.243	4.37619	--
		435.743	4.37619	--
		438.244	4.37619	--
		440.745	4.37619	--
		443.245	4.37619	--
		445.746	4.37619	--
		448.247	4.37619	--
		0	5.00136	--
		2.50068	5.00136	--
		5.00136	5.00136	-2.26664
		7.50204	5.00136	-2.10431
		10.0027	5.00136	-2.45941
		12.5034	5.00136	-2.502
		15.0041	5.00136	-2.64471
		17.5048	5.00136	-2.83
		20.0054	5.00136	-2.91413
		22.5061	5.00136	-2.99414
		25.0068	5.00136	-3.07414
		27.5075	5.00136	-3.36498
		30.0082	5.00136	-3.12472
		32.5088	5.00136	-3.49402
		35.0095	5.00136	-3.57041
		37.5102	5.00136	-3.70099
		40.0109	5.00136	-3.34795
		42.5115	5.00136	-3.51647
		45.0122	5.00136	-3.67596
		47.5129	5.00136	-3.1624
		50.0136	5.00136	-4.27236
		52.5143	5.00136	-3.3544
		55.0149	5.00136	-3.62899
		57.5156	5.00136	-3.99313
		60.0163	5.00136	-3.90667
		62.517	5.00136	-4.46772
		65.0177	5.00136	-4.62824
		67.5183	5.00136	-4.77224
		70.019	5.00136	-5.00993
		72.5197	5.00136	-5.02412
		75.0204	5.00136	-5.08528
		77.5211	5.00136	-5.19367
		80.0217	5.00136	-5.22413
		82.5224	5.00136	-5.16606
		85.0231	5.00136	-5.29819
		87.5238	5.00136	-5.54336
		90.0245	5.00136	-5.76453
		92.5251	5.00136	-5.69459
		95.0258	5.00136	-5.83266
		97.5265	5.00136	-5.72969
		100.027	5.00136	-5.52788
		102.528	5.00136	-5.67369
		105.028	5.00136	-5.93047
		107.529	5.00136	-5.61639
		110.03	5.00136	-5.5191
		112.531	5.00136	-5.22671
		115.031	5.00136	-5.29922
		117.532	5.00136	-5.388
		120.033	5.00136	-5.33897
		122.533	5.00136	-5.18877
		125.034	5.00136	-5.3449
		127.535	5.00136	-4.99186
		130.035	5.00136	-4.95625
		132.536	5.00136	-5.04244
		135.037	5.00136	-4.98102
		137.537	5.00136	-4.78541
		140.038	5.00136	-4.45482
		142.539	5.00136	-4.56217
		145.039	5.00136	-4.66514
		147.54	5.00136	-4.56372
		150.041	5.00136	-4.34333
		152.541	5.00136	-4.08913
		155.042	5.00136	-3.87932
		157.543	5.00136	-3.55621
		160.043	5.00136	-3.59518
		162.544	5.00136	-3.69531
		165.045	5.00136	-3.57402
		167.546	5.00136	-3.5015
		170.046	5.00136	-2.87
		172.547	5.00136	-3.03491
		175.048	5.00136	-3.02846
		177.548	5.00136	-2.71232
		180.049	5.00136	-2.71413
		182.55	5.00136	-2.502
		185.05	5.00136	-2.47309
		187.551	5.00136	-2.42741
		190.052	5.00136	-2.43051
		192.552	5.00136	-2.24238
		195.053	5.00136	-2.2687
		197.554	5.00136	-1.95463
		200.054	5.00136	-1.97243
		202.555	5.00136	-1.94431
		205.056	5.00136	-1.96779
		207.556	5.00136	-1.9123
		210.057	5.00136	-1.65372
		212.558	5.00136	-1.76933
		215.058	5.00136	-1.93501
		217.559	5.00136	-1.49113
		220.06	5.00136	-1.46816
		222.56	5.00136	-1.17809
		225.061	5.00136	-1.33577
		227.562	5.00136	-0.85138
		230.062	5.00136	-1.02661
		232.563	5.00136	-1.31048
		235.064	5.00136	-1.39745
		237.565	5.00136	-1.20751
		240.065	5.00136	-1.17603
		242.566	5.00136	-1.32803
		245.067	5.00136	-1.44158
		247.567	5.00136	-1.37371
		250.068	5.00136	-0.74686
		252.569	5.00136	-1.07796
		255.069	5.00136	-1.51436
		257.57	5.00136	-1.56907
		260.071	5.00136	-1.67436
		262.571	5.00136	-1.59075
		265.072	5.00136	-1.94198
		267.573	5.00136	-1.5892
		270.073	5.00136	-2.1136
		272.574	5.00136	-2.08082
		275.075	5.00136	-1.95592
		277.575	5.00136	-2.20573
		280.076	5.00136	-1.74817
		282.577	5.00136	-1.86585
		285.077	5.00136	-2.34044
		287.578	5.00136	-2.39748
		290.079	5.00136	-2.44341
		292.579	5.00136	-2.53735
		295.08	5.00136	-2.4127
		297.581	5.00136	-1.9283
		300.082	5.00136	-2.85452
		302.582	5.00136	-2.64961
		305.083	5.00136	-2.91904
		307.584	5.00136	-3.09375
		310.084	5.00136	-3.20369
		312.585	5.00136	-3.28189
		315.086	5.00136	-3.19646
		317.586	5.00136	-3.59905
		320.087	5.00136	-3.75674
		322.588	5.00136	-3.72319
		325.088	5.00136	-3.79183
		327.589	5.00136	-3.89351
		330.09	5.00136	-4.05919
		332.59	5.00136	-4.15391
		335.091	5.00136	-4.00758
		337.592	5.00136	-3.84087
		340.092	5.00136	-3.71183
		342.593	5.00136	-4.56992
		345.094	5.00136	-4.49817
		347.594	5.00136	-4.67444
		350.095	5.00136	-4.74153
		352.596	5.00136	-4.72166
		355.096	5.00136	-4.3103
		357.597	5.00136	-4.97664
		360.098	5.00136	-4.72089
		362.599	5.00136	-4.63418
		365.099	5.00136	-4.52166
		367.6	5.00136	-4.50721
		370.101	5.00136	-4.4334
		372.601	5.00136	--
		375.102	5.00136	--
		377.603	5.00136	--
		380.103	5.00136	--
		382.604	5.00136	--
		385.105	5.00136	--
		387.605	5.00136	--
		390.106	5.00136	--
		392.607	5.00136	--
		395.107	5.00136	--
		397.608	5.00136	--
		400.109	5.00136	--
		402.609	5.00136	--
		405.11	5.00136	--
		407.611	5.00136	--
		410.111	5.00136	--
		412.612	5.00136	--
		415.113	5.00136	--
		417.613	5.00136	--
		420.114	5.00136	--
		422.615	5.00136	--
		425.115	5.00136	--
		427.616	5.00136	--
		430.117	5.00136	--
		432.618	5.00136	--
		435.118	5.00136	--
		437.619	5.00136	--
		440.12	5.00136	--
		442.62	5.00136	--
		445.121	5.00136	--
		447.622	5.00136	--
		450.122	5.00136	--
		1.87551	5.62653	--
		4.37619	5.62653	-2.20599
		6.87687	5.62653	-2.38225
		9.37755	5.62653	-2.52935
		11.8782	5.62653	-2.43412
		14.3789	5.62653	-2.67723
		16.8796	5.62653	-2.84962
		19.3803	5.62653	-3.01065
		21.8809	5.62653	-3.03852
		24.3816	5.62653	-3.12549
		26.8823	5.62653	-3.22046
		29.383	5.62653	-3.43905
		31.8837	5.62653	-3.63828
		34.3843	5.62653	-3.61299
		36.885	5.62653	-3.75003
		39.3857	5.62653	-3.85093
		41.8864	5.62653	-3.85635
		44.3871	5.62653	-3.35518
		46.8877	5.62653	-3.55363
		49.3884	5.62653	-3.30614
		51.8891	5.62653	-3.91855
		54.3898	5.62653	-3.63673
		56.8905	5.62653	-3.75803
		59.3911	5.62653	-4.19494
		61.8918	5.62653	-4.20578
		64.3925	5.62653	-4.61069
		66.8932	5.62653	-4.82412
		69.3939	5.62653	-4.89818
		71.8945	5.62653	-5.0649
		74.3952	5.62653	-5.10516
		76.8959	5.62653	-5.34671
		79.3966	5.62653	-5.27755
		81.8972	5.62653	-5.66104
		84.3979	5.62653	-5.34903
		86.8986	5.62653	-5.54775
		89.3993	5.62653	-5.86053
		91.9	5.62653	-5.79962
		94.4006	5.62653	-5.81743
		96.9013	5.62653	-5.95292
		99.402	5.62653	-5.81485
		101.903	5.62653	-5.67781
		104.403	5.62653	-5.77149
		106.904	5.62653	-5.69098
		109.405	5.62653	-5.84479
		111.905	5.62653	-5.428
		114.406	5.62653	-5.38748
		116.907	5.62653	-5.57742
		119.407	5.62653	-5.52297
		121.908	5.62653	-5.17948
		124.409	5.62653	-5.42645
		126.909	5.62653	-5.35652
		129.41	5.62653	-5.13174
		131.911	5.62653	-5.19238
		134.411	5.62653	-4.96889
		136.912	5.62653	-5.41845
		139.413	5.62653	-4.71598
		141.913	5.62653	-4.43572
		144.414	5.62653	-4.77199
		146.915	5.62653	-4.18281
		149.416	5.62653	-4.12629
		151.916	5.62653	-4.14487
		154.417	5.62653	-4.25017
		156.918	5.62653	-4.08268
		159.418	5.62653	-3.83596
		161.919	5.62653	-3.6788
		164.42	5.62653	-3.59725
		166.92	5.62653	-3.4295
		169.421	5.62653	-3.45737
		171.922	5.62653	-3.22614
		174.422	5.62653	-3.08059
		176.923	5.62653	-3.17479
		179.424	5.62653	-2.94639
		181.924	5.62653	-2.59077
		184.425	5.62653	-2.45606
		186.926	5.62653	-2.63181
		189.426	5.62653	-2.43361
		191.927	5.62653	-2.33038
		194.428	5.62653	-2.20341
		196.929	5.62653	-2.22354
		199.429	5.62653	-1.94534
		201.93	5.62653	-1.88108
		204.43	5.62653	-1.82972
		206.931	5.62653	-1.79333
		209.432	5.62653	-1.94585
		211.933	5.62653	-1.82301
		214.433	5.62653	-1.59746
		216.934	5.62653	-1.46687
		219.435	5.62653	-1.14661
		221.935	5.62653	-1.31306
		224.436	5.62653	-1.06248
		226.937	5.62653	-1.06893
		229.437	5.62653	-0.82686
		231.938	5.62653	-1.40674
		234.439	5.62653	-1.24803
		236.939	5.62653	-1.15719
		239.44	5.62653	-1.18919
		241.941	5.62653	-1.0328
		244.441	5.62653	-1.13267
		246.942	5.62653	-1.17345
		249.443	5.62653	-1.39849
		251.943	5.62653	-0.68053
		254.444	5.62653	-1.56236
		256.945	5.62653	-1.65449
		259.445	5.62653	-1.55307
		261.946	5.62653	-1.62894
		264.447	5.62653	-1.61991
		266.947	5.62653	-1.67591
		269.448	5.62653	-1.57036
		271.949	5.62653	-1.78895
		274.45	5.62653	-1.94147
		276.95	5.62653	-2.17605
		279.451	5.62653	-1.92701
		281.952	5.62653	-2.29244
		284.452	5.62653	-2.29244
		286.953	5.62653	-2.39283
		289.454	5.62653	-2.49554
		291.954	5.62653	-2.56961
		294.455	5.62653	-2.53296
		296.956	5.62653	-2.43645
		299.456	5.62653	-2.77581
		301.957	5.62653	-3.00962
		304.458	5.62653	-2.96601
		306.958	5.62653	-3.08962
		309.459	5.62653	-3.1735
		311.96	5.62653	-3.26227
		314.46	5.62653	-3.30279
		316.961	5.62653	-3.49557
		319.462	5.62653	-3.63622
		321.962	5.62653	-3.72861
		324.463	5.62653	-3.82822
		326.964	5.62653	-3.83622
		329.464	5.62653	-3.87648
		331.965	5.62653	-4.1921
		334.466	5.62653	-3.98332
		336.966	5.62653	-4.21713
		339.467	5.62653	-4.24397
		341.968	5.62653	-4.62076
		344.469	5.62653	-4.64243
		346.969	5.62653	-4.72244
		349.47	5.62653	-4.72502
		351.971	5.62653	-4.82541
		354.471	5.62653	-4.78386
		356.972	5.62653	-4.9738
		359.473	5.62653	-4.87676
		361.973	5.62653	-4.7134
		364.474	5.62653	-4.67985
		366.975	5.62653	-4.49224
		369.475	5.62653	-4.49921
		371.976	5.62653	-4.34694
		374.477	5.62653	--
		376.977	5.62653	--
		379.478	5.62653	--
		381.979	5.62653	--
		384.479	5.62653	--
		386.98	5.62653	--
		389.481	5.62653	--
		391.981	5.62653	--
		394.482	5.62653	--
		396.983	5.62653	--
		399.483	5.62653	--
		401.984	5.62653	--
		404.485	5.62653	--
		406.986	5.62653	--
		409.486	5.62653	--
		411.987	5.62653	--
		414.488	5.62653	--
		416.988	5.62653	--
		419.489	5.62653	--
		421.99	5.62653	--
		424.49	5.62653	--
		426.991	5.62653	--
		429.492	5.62653	--
		431.992	5.62653	--
		434.493	5.62653	--
		436.994	5.62653	--
		439.494	5.62653	--
		441.995	5.62653	--
		444.496	5.62653	--
		446.996	5.62653	--
		449.497	5.62653	--
		1.25034	6.2517	--
		3.75102	6.2517	-2.31102
		6.2517	6.2517	-2.18302
		8.75238	6.2517	-2.35619
		11.2531	6.2517	-2.20057
		13.7537	6.2517	-2.54922
		16.2544	6.2517	-2.87542
		18.7551	6.2517	-3.01143
		21.2558	6.2517	-3.08395
		23.7565	6.2517	-3.15853
		26.2571	6.2517	-3.2535
		28.7578	6.2517	-3.38073
		31.2585	6.2517	-3.61273
		33.7592	6.2517	-3.71932
		36.2599	6.2517	-3.7908
		38.7605	6.2517	-3.87364
		41.2612	6.2517	-3.56809
		43.7619	6.2517	-3.51234
		46.2626	6.2517	-3.60783
		48.7632	6.2517	-3.29789
		51.2639	6.2517	-3.80267
		53.7646	6.2517	-3.55002
		56.2653	6.2517	-4.24165
		58.766	6.2517	-4.10307
		61.2666	6.2517	-4.41714
		63.7673	6.2517	-4.57663
		66.268	6.2517	-4.8587
		68.7687	6.2517	-4.95625
		71.2694	6.2517	-5.06619
		73.77	6.2517	-5.27109
		76.2707	6.2517	-5.30181
		78.7714	6.2517	-5.38361
		81.2721	6.2517	-5.53278
		83.7728	6.2517	-5.57768
		86.2734	6.2517	-5.62826
		88.7741	6.2517	-5.96634
		91.2748	6.2517	-5.92814
		93.7755	6.2517	-5.8515
		96.2762	6.2517	-5.84246
		98.7768	6.2517	-5.84556
		101.278	6.2517	-5.85304
		103.778	6.2517	-5.78749
		106.279	6.2517	-5.78517
		108.779	6.2517	-5.6871
		111.28	6.2517	-5.96401
		113.781	6.2517	-5.44478
		116.282	6.2517	-5.69459
		118.782	6.2517	-5.55807
		121.283	6.2517	-5.29355
		123.784	6.2517	-5.29406
		126.284	6.2517	-5.42413
		128.785	6.2517	-5.39265
		131.286	6.2517	-5.13251
		133.786	6.2517	-5.01922
		136.287	6.2517	-5.14954
		138.788	6.2517	-4.92167
		141.288	6.2517	-4.6143
		143.789	6.2517	-4.5423
		146.29	6.2517	-4.16475
		148.79	6.2517	-4.39959
		151.291	6.2517	-4.34256
		153.792	6.2517	-4.29352
		156.292	6.2517	-3.97222
		158.793	6.2517	-3.62047
		161.294	6.2517	-3.71132
		163.794	6.2517	-3.55596
		166.295	6.2517	-3.49686
		168.796	6.2517	-3.4326
		171.297	6.2517	-3.1944
		173.797	6.2517	-3.29376
		176.298	6.2517	-3.1002
		178.799	6.2517	-2.78303
		181.299	6.2517	-2.64626
		183.8	6.2517	-2.50458
		186.301	6.2517	-2.46251
		188.801	6.2517	-2.5069
		191.302	6.2517	-2.50613
		193.803	6.2517	-2.31489
		196.303	6.2517	-2.24315
		198.804	6.2517	-2.16134
		201.305	6.2517	-1.93398
		203.805	6.2517	-1.87463
		206.306	6.2517	-1.96831
		208.807	6.2517	-2.05089
		211.307	6.2517	-1.76804
		213.808	6.2517	-1.85837
		216.309	6.2517	-1.64081
		218.809	6.2517	-1.41191
		221.31	6.2517	-1.45113
		223.811	6.2517	-1.36107
		226.311	6.2517	-0.84415
		228.812	6.2517	-1.01757
		231.313	6.2517	-1.15538
		233.814	6.2517	-1.35848
		236.314	6.2517	-1.29113
		238.815	6.2517	-1.18713
		241.315	6.2517	-0.74041
		243.816	6.2517	-1.48055
		246.317	6.2517	-1.34042
		248.818	6.2517	-1.21448
		251.318	6.2517	-1.49036
		253.819	6.2517	-1.7474
		256.32	6.2517	-1.47746
		258.82	6.2517	-1.58946
		261.321	6.2517	-1.52288
		263.822	6.2517	-1.67204
		266.322	6.2517	-1.73011
		268.823	6.2517	-1.82482
		271.324	6.2517	-1.91359
		273.824	6.2517	-1.99773
		276.325	6.2517	-2.27051
		278.826	6.2517	-2.02586
		281.326	6.2517	-2.18199
		283.827	6.2517	-2.17218
		286.328	6.2517	-2.3567
		288.828	6.2517	-2.50019
		291.329	6.2517	-2.63129
		293.83	6.2517	-2.60368
		296.33	6.2517	-2.63206
		298.831	6.2517	-2.63077
		301.332	6.2517	-2.90149
		303.832	6.2517	-3.15698
		306.333	6.2517	-3.05453
		308.834	6.2517	-3.16653
		311.334	6.2517	-3.2455
		313.835	6.2517	-3.34305
		316.336	6.2517	-3.54563
		318.837	6.2517	-3.60654
		321.337	6.2517	-3.75983
		323.838	6.2517	-3.8548
		326.339	6.2517	-4.13816
		328.839	6.2517	-4.31159
		331.34	6.2517	-4.18797
		333.841	6.2517	-4.19804
		336.341	6.2517	-4.17946
		338.842	6.2517	-4.0579
		341.343	6.2517	-5.06051
		343.843	6.2517	-4.60734
		346.344	6.2517	-4.65431
		348.845	6.2517	-4.88347
		351.345	6.2517	-4.95212
		353.846	6.2517	-4.30694
		356.347	6.2517	-5.02257
		358.848	6.2517	-4.8765
		361.348	6.2517	-4.68992
		363.849	6.2517	-4.73199
		366.349	6.2517	-4.5774
		368.85	6.2517	-4.55546
		371.351	6.2517	-4.47624
		373.851	6.2517	-4.39107
		376.352	6.2517	--
		378.853	6.2517	--
		381.354	6.2517	--
		383.854	6.2517	--
		386.355	6.2517	--
		388.856	6.2517	--
		391.356	6.2517	--
		393.857	6.2517	--
		396.358	6.2517	--
		398.858	6.2517	--
		401.359	6.2517	--
		403.86	6.2517	--
		406.36	6.2517	--
		408.861	6.2517	--
		411.362	6.2517	--
		413.862	6.2517	--
		416.363	6.2517	--
		418.864	6.2517	--
		421.364	6.2517	--
		423.865	6.2517	--
		426.366	6.2517	--
		428.866	6.2517	--
		431.367	6.2517	--
		433.868	6.2517	--
		436.368	6.2517	--
		438.869	6.2517	--
		441.37	6.2517	--
		443.87	6.2517	--
		446.371	6.2517	--
		448.872	6.2517	--
		0.62517	6.87687	--
		3.12585	6.87687	-2.28909
		5.62653	6.87687	-2.16908
		8.12721	6.87687	-2.54225
		10.6279	6.87687	-2.61735
		13.1286	6.87687	-2.62148
		15.6292	6.87687	-2.63052
		18.1299	6.87687	-2.99181
		20.6306	6.87687	-2.9371
		23.1313	6.87687	-3.09995
		25.632	6.87687	-3.34537
		28.1326	6.87687	-3.49221
		30.6333	6.87687	-3.58409
		33.134	6.87687	-3.7379
[truncated: 127,964 more rows]
