# Supplementary material for: Micro-optical elements from optical-quality ZIF-62 hybrid glasses by hot imprinting
Source: Nat Commun. 2024 Jun 13;15:5079. doi: 10.1038/s41467-024-49428-1 (PMC11176310; doi:10.1038/s41467-024-49428-1)
Supplement: Supplementary file 3 — Source Data [file 41467_2024_49428_MOESM3_ESM.zip › Source data/Figure_5.xlsx]

## Sheet: Fig.5c
	LSM - concave
		Negative silica template
		x, µm	y, µm	z, µm
		0	0	0.41845
		0.25007	0	0.55098
		0.50014	0	0.63676
		0.7502	0	0.5614
		1.00027	0	0.43529
		1.25034	0	0.33578
		1.50041	0	0.53436
		1.75048	0	0.68618
		2.00054	0	0.61149
		2.25061	0	0.61215
		2.50068	0	0.72474
		2.75075	0	0.68507
		3.00082	0	0.70214
		3.25088	0	0.66003
		3.50095	0	0.47408
		3.75102	0	0.67709
		4.00109	0	0.75466
		4.25115	0	0.70347
		4.50122	0	0.67665
		4.75129	0	0.55364
		5.00136	0	0.59309
		5.25143	0	0.75267
		5.50149	0	0.92577
		5.75156	0	0.90183
		6.00163	0	0.7079
		6.2517	0	0.64828
		6.50177	0	0.83113
		6.75183	0	0.83312
		7.0019	0	0.72364
		7.25197	0	0.76508
		7.50204	0	0.83534
		7.7521	0	0.90537
		8.00217	0	0.79722
		8.25224	0	0.79899
		8.50231	0	0.81428
		8.75238	0	0.81783
		9.00244	0	0.87568
		9.25251	0	0.88144
		9.50258	0	0.95347
		9.75265	0	0.98849
		10.0027	0	0.83645
		10.2528	0	0.74646
		10.5029	0	0.69881
		10.7529	0	0.70014
		11.003	0	0.74735
		11.253	0	0.83224
		11.5031	0	0.7704
		11.7532	0	0.80165
		12.0033	0	0.90737
		12.2533	0	0.91646
		12.5034	0	0.89607
		12.7535	0	0.90271
		13.0035	0	0.93773
		13.2536	0	0.90006
		13.5037	0	1.02483
		13.7537	0	1.00267
		14.0038	0	1.11327
		14.2539	0	1.05564
		14.5039	0	0.87479
		14.754	0	0.86171
		15.0041	0	0.74713
		15.2541	0	0.81517
		15.5042	0	0.95369
		15.7543	0	0.82891
		16.0043	0	0.88831
		16.2544	0	0.9599
		16.5045	0	0.90892
		16.7545	0	0.96211
		17.0046	0	0.97164
		17.2547	0	0.91756
		17.5048	0	0.92421
		17.7548	0	0.67687
		18.0049	0	0.83534
		18.255	0	1.02882
		18.505	0	1.07027
		18.7551	0	1.03924
		19.0052	0	0.91734
		19.2552	0	0.92022
		19.5053	0	1.0204
		19.7554	0	1.01398
		20.0054	0	0.97386
		20.2555	0	0.84376
		20.5056	0	0.96854
		20.7556	0	0.86371
		21.0057	0	0.94483
		21.2558	0	1.07559
		21.5058	0	0.90826
		21.7559	0	0.88742
		22.006	0	0.93219
		22.256	0	0.92643
		22.5061	0	1.02905
		22.7562	0	1.07913
		23.0063	0	1.09398
		23.2563	0	0.96411
		23.5064	0	0.95347
		23.7565	0	1.04323
		24.0065	0	0.98117
		24.2566	0	0.91003
		24.5067	0	1.01686
		24.7567	0	1.06185
		25.0068	0	1.18219
		25.2569	0	1.07404
		25.5069	0	1.0357
		25.757	0	0.92022
		26.0071	0	0.98538
		26.2571	0	0.93463
		26.5072	0	0.89895
		26.7573	0	0.95724
		27.0073	0	1.11371
		27.2574	0	1.18352
		27.5075	0	1.2161
		27.7575	0	1.08268
		28.0076	0	0.94793
		28.2577	0	0.9599
		28.5077	0	1.09953
		28.7578	0	1.18729
		29.0079	0	1.1833
		29.2579	0	1.01242
		29.508	0	1.0071
		29.7581	0	0.77372
		30.0082	0	0.91823
		30.2582	0	0.98428
		30.5083	0	1.088
		30.7584	0	1.19394
		31.0084	0	1.0685
		31.2585	0	0.97076
		31.5085	0	1.04523
		31.7586	0	1.10085
		32.0087	0	0.98827
		32.2588	0	1.0614
		32.5088	0	0.81761
		32.7589	0	0.90449
		33.009	0	0.97275
		33.259	0	1.09842
		33.5091	0	1.06473
		33.7592	0	1.1013
		34.0092	0	1.03813
		34.2593	0	0.9231
		34.5094	0	1.03813
		34.7594	0	1.01154
		35.0095	0	0.98849
		35.2596	0	1.09199
		35.5096	0	1.07359
		35.7597	0	1.06007
		36.0098	0	1.13543
		36.2598	0	1.19505
		36.5099	0	1.07603
		36.76	0	1.09199
		37.01	0	1.19173
		37.2601	0	1.07692
		37.5102	0	1.15759
		37.7602	0	0.9231
		38.0103	0	1.07515
		38.2604	0	1.04966
		38.5104	0	1.03769
		38.7605	0	1.11016
		39.0106	0	1.18175
		39.2607	0	1.10174
		39.5107	0	1.00068
		39.7608	0	1.06007
		40.0109	0	1.26176
		40.2609	0	1.16624
		40.511	0	0.93219
		40.7611	0	0.90094
		41.0111	0	1.07404
		41.2612	0	1.1321
		41.5113	0	1.02772
		41.7613	0	0.96632
		42.0114	0	0.99248
		42.2615	0	0.88831
		42.5115	0	0.95325
		42.7616	0	1.01154
		43.0117	0	1.08778
		43.2617	0	1.09531
		43.5118	0	1.06007
		43.7619	0	1.16158
		44.0119	0	1.23339
		44.262	0	1.17599
		44.5121	0	0.95125
		44.7621	0	0.93552
		45.0122	0	1.25179
		45.2623	0	1.00666
		45.5123	0	1.04611
		45.7624	0	1.15515
		46.0125	0	1.00156
		46.2626	0	0.97541
		46.5126	0	0.95325
		46.7627	0	0.97386
		47.0128	0	0.92288
		47.2628	0	0.8677
		47.5129	0	1.02328
		47.763	0	1.17909
		48.013	0	1.14075
		48.2631	0	1.11881
		48.5132	0	1.09664
		48.7632	0	0.98006
		49.0133	0	0.92022
		49.2634	0	1.00577
		49.5134	0	1.09354
		49.7635	0	1.13565
		50.0136	0	0.98206
		50.2636	0	0.96389
		50.5137	0	0.94217
		50.7638	0	1.06451
		51.0138	0	1.09753
		51.2639	0	1.1853
		51.514	0	1.13277
		51.764	0	1.0634
		52.0141	0	0.94239
		52.2642	0	0.90826
		52.5143	0	0.99226
		52.7643	0	1.05941
		53.0144	0	1.03769
		53.2645	0	0.9599
		53.5145	0	1.13543
		53.7646	0	1.18197
		54.0147	0	1.09421
		54.2647	0	0.90249
		54.5148	0	1.03991
		54.7649	0	1.00888
		55.0149	0	0.97585
		55.265	0	1.0357
		55.5151	0	0.92022
		55.7651	0	1.12834
		56.0152	0	1.23317
		56.2653	0	0.93108
		56.5153	0	0.8575
		56.7654	0	1.0071
		57.0155	0	1.27284
		57.2655	0	1.24381
		57.5156	0	0.92421
		57.7657	0	0.94239
		58.0157	0	1.07448
		58.2658	0	1.12435
		58.5159	0	1.03104
		58.7659	0	1.08512
		59.016	0	0.95657
		59.2661	0	0.92022
		59.5162	0	0.88831
		59.7662	0	0.92178
		60.0163	0	0.92333
		60.2664	0	0.82448
		60.5164	0	0.8032
		60.7665	0	0.99669
		61.0166	0	0.961
		61.2666	0	0.95524
		61.5167	0	0.82559
		61.7668	0	0.95768
		62.0168	0	0.96965
		62.2669	0	0.93662
		62.517	0	0.88742
		62.767	0	0.85861
		63.0171	0	0.90604
		63.2672	0	0.82559
		63.5172	0	0.97386
		63.7673	0	0.81451
		64.0174	0	0.92022
		64.2674	0	1.00334
		64.5175	0	0.95236
		64.7676	0	0.80786
		65.0177	0	0.88565
		65.2677	0	0.99757
		65.5178	0	0.92643
		65.7678	0	0.92421
		66.0179	0	0.8708
		66.268	0	0.96433
		66.5181	0	1.07315
		66.7681	0	1.07736
		67.0182	0	0.881
		67.2683	0	0.81672
		67.5183	0	0.80431
		67.7684	0	0.9036
		68.0185	0	0.91269
		68.2685	0	1.00267
		68.5186	0	0.92754
		68.7687	0	0.92178
		69.0187	0	0.9794
		69.2688	0	0.89717
		69.5189	0	0.98405
		69.7689	0	0.90316
		70.019	0	0.81783
		70.2691	0	0.90537
		70.5191	0	0.85152
		70.7692	0	0.8872
		71.0193	0	0.83334
		71.2694	0	0.84598
		71.5194	0	0.88166
		71.7695	0	0.83002
		72.0195	0	0.90183
		72.2696	0	0.80098
		72.5197	0	0.94793
		72.7698	0	0.95768
		73.0198	0	0.88698
		73.2699	0	0.8134
		73.52	0	0.79633
		73.77	0	0.95037
		74.0201	0	0.90249
		74.2702	0	0.90072
		74.5202	0	0.86836
		74.7703	0	0.83002
		75.0204	0	0.89341
		75.2704	0	1.0357
		75.5205	0	1.02727
		75.7706	0	0.92355
		76.0206	0	0.82005
		76.2707	0	0.7888
		76.5208	0	0.87479
		76.7708	0	0.81007
		77.0209	0	0.90537
		77.271	0	0.8524
		77.521	0	0.9435
		77.7711	0	0.95236
		78.0212	0	0.91202
		78.2712	0	0.93662
		78.5213	0	1.04124
		78.7714	0	1.11504
		79.0215	0	0.85551
		79.2715	0	0.8134
		79.5216	0	0.97275
		79.7716	0	1.00666
		80.0217	0	0.83224
		80.2718	0	0.79168
		80.5219	0	0.8493
		80.7719	0	0.9333
		81.022	0	0.82669
		81.2721	0	0.86881
		81.5221	0	0.95657
		81.7722	0	0.79855
		82.0223	0	0.84177
		82.2723	0	0.91468
		82.5224	0	0.7888
		82.7725	0	0.7888
		83.0225	0	0.7888
		83.2726	0	0.79168
		83.5227	0	0.86216
		83.7727	0	0.8595
		84.0228	0	0.7888
		84.2729	0	0.82005
		84.5229	0	0.88565
		84.773	0	0.87856
		85.0231	0	0.7888
		85.2732	0	0.83955
		85.5232	0	0.7888
		85.7733	0	0.7888
		86.0233	0	0.7888
		86.2734	0	0.7888
		86.5235	0	0.7888
		86.7736	0	0.81007
		87.0236	0	0.79168
		87.2737	0	0.8134
		87.5238	0	0.7888
		87.7738	0	0.82559
		88.0239	0	0.7888
		88.274	0	0.7888
		88.524	0	0.7888
		88.7741	0	0.7888
		89.0242	0	0.81716
		89.2742	0	0.84442
		89.5243	0	0.7888
		89.7744	0	0.81229
		90.0244	0	0.95768
		90.2745	0	0.80786
		90.5246	0	0.7888
		90.7746	0	0.71854
		91.0247	0	0.72253
		91.2748	0	0.67089
		91.5248	0	0.70879
		91.7749	0	0.70568
		92.025	0	0.711
		92.275	0	0.75156
		92.5251	0	0.74602
		92.7752	0	0.82248
		93.0252	0	0.8923
		93.2753	0	0.74225
		93.5254	0	0.79633
		93.7755	0	0.66313
		94.0255	0	0.78303
		94.2756	0	0.8032
		94.5257	0	0.72785
		94.7757	0	0.77638
		95.0258	0	0.83866
		95.2759	0	0.74602
		95.5259	0	0.69704
		95.776	0	0.74092
		96.0261	0	0.70457
		96.2761	0	0.68906
		96.5262	0	0.70014
		96.7763	0	0.81118
		97.0263	0	0.74934
		97.2764	0	0.65715
		97.5265	0	0.65715
		97.7765	0	0.66623
		98.0266	0	0.74691
		98.2767	0	0.86149
		98.5268	0	0.84509
		98.7768	0	0.65715
		99.0269	0	0.71433
		99.2769	0	0.67887
		99.527	0	0.6802
		99.7771	0	0.76508
		100.027	0	0.69039
		100.277	0	0.71211
		100.527	0	0.80564
		100.777	0	0.92133
		101.027	0	0.95014
		101.278	0	0.75466
		101.528	0	0.76242
		101.778	0	0.89385
		102.028	0	0.86836
		102.278	0	0.68684
		102.528	0	0.72474
		102.778	0	0.8278
		103.028	0	0.72297
		103.278	0	0.68684
		103.528	0	0.85484
		103.778	0	0.71189
		104.028	0	0.86371
		104.278	0	0.9036
		104.528	0	0.79921
		104.778	0	0.68906
		105.028	0	0.65715
		105.279	0	0.70347
		105.529	0	0.77151
		105.779	0	0.82669
		106.029	0	0.70524
		106.279	0	0.68795
		106.529	0	0.65715
		106.779	0	0.66136
		107.029	0	0.75444
		107.279	0	0.67665
		107.529	0	0.78591
		107.779	0	0.76818
		108.029	0	0.70768
		108.279	0	0.74691
		108.529	0	0.78458
		108.779	0	0.6997
		109.03	0	0.65715
		109.28	0	0.65715
		109.53	0	0.65715
		109.78	0	0.65715
		110.03	0	0.67089
		110.28	0	0.65715
		110.53	0	0.6731
		110.78	0	0.53857
		111.03	0	0.52572
		111.28	0	0.56073
		111.53	0	0.60839
		111.78	0	0.79101
		112.03	0	0.60174
		112.281	0	0.54921
		112.531	0	0.52572
		112.781	0	0.6751
		113.031	0	0.74247
		113.281	0	0.62878
		113.531	0	0.66956
		113.781	0	0.78392
		114.031	0	0.71145
		114.281	0	0.82226
		114.531	0	0.85019
		114.781	0	0.53746
		115.031	0	0.53503
		115.281	0	0.52771
		115.531	0	0.5993
		115.781	0	0.66091
		116.031	0	0.5583
		116.282	0	0.52572
		116.532	0	0.55719
		116.782	0	0.60927
		117.032	0	0.5973
		117.282	0	0.53503
		117.532	0	0.58157
		117.782	0	0.5911
		118.032	0	0.64074
		118.282	0	0.6403
		118.532	0	0.57403
		118.782	0	0.60085
		119.032	0	0.7192
		119.282	0	0.53857
		119.532	0	0.52572
		119.782	0	0.52572
		120.033	0	0.66778
		120.283	0	0.69039
		120.533	0	0.59154
		120.783	0	0.56073
		121.033	0	0.53126
		121.283	0	0.58268
		121.533	0	0.63786
		121.783	0	0.58046
		122.033	0	0.76973
		122.283	0	0.63188
		122.533	0	0.52572
		122.783	0	0.53015
		123.033	0	0.52572
		123.284	0	0.53968
		123.534	0	0.58157
		123.784	0	0.54921
		124.034	0	0.53968
		124.284	0	0.52572
		124.534	0	0.52572
		124.784	0	0.52572
		125.034	0	0.52572
		125.284	0	0.58689
		125.534	0	0.53613
		125.784	0	0.59088
		126.034	0	0.53259
		126.284	0	0.52572
		126.534	0	0.52572
		126.784	0	0.42687
		127.034	0	0.59509
		127.285	0	0.45701
		127.535	0	0.45457
		127.785	0	0.4149
		0	0.25007	0.65715
		0.25007	0.25007	0.67554
		0.50014	0.25007	0.74247
		0.7502	0.25007	0.69726
		1.00027	0.25007	0.71012
		1.25034	0.25007	0.65715
		1.50041	0.25007	0.65715
		1.75048	0.25007	0.68684
		2.00054	0.25007	0.65715
		2.25061	0.25007	0.65715
		2.50068	0.25007	0.69903
		2.75075	0.25007	0.71322
		3.00082	0.25007	0.66734
		3.25088	0.25007	0.66136
		3.50095	0.25007	0.65715
		3.75102	0.25007	0.66623
		4.00109	0.25007	0.74181
		4.25115	0.25007	0.67887
		4.50122	0.25007	0.66623
		4.75129	0.25007	0.65715
		5.00136	0.25007	0.65715
		5.25143	0.25007	0.66025
		5.50149	0.25007	0.8903
		5.75156	0.25007	0.94749
		6.00163	0.25007	0.66379
		6.2517	0.25007	0.66025
		6.50177	0.25007	0.85817
		6.75183	0.25007	0.83423
		7.0019	0.25007	0.76176
		7.25197	0.25007	0.69704
		7.50204	0.25007	0.72452
		7.7521	0.25007	0.87568
		8.00217	0.25007	0.797
		8.25224	0.25007	0.76774
		8.50231	0.25007	0.84177
		8.75238	0.25007	0.73161
		9.00244	0.25007	0.78325
		9.25251	0.25007	0.83334
		9.50258	0.25007	0.97807
		9.75265	0.25007	1.02262
		10.0027	0.25007	0.81273
		10.2528	0.25007	0.76508
		10.5029	0.25007	0.76641
		10.7529	0.25007	0.77771
		11.003	0.25007	0.75599
		11.253	0.25007	0.68574
		11.5031	0.25007	0.67554
		11.7532	0.25007	1.02705
		12.0033	0.25007	0.99004
		12.2533	0.25007	0.97076
		12.5034	0.25007	0.91291
		12.7535	0.25007	0.9005
		13.0035	0.25007	0.83201
		13.2536	0.25007	0.97054
		13.5037	0.25007	0.95458
		13.7537	0.25007	0.74469
		14.0038	0.25007	0.67776
		14.2539	0.25007	0.84066
		14.5039	0.25007	0.86193
		14.754	0.25007	0.84509
		15.0041	0.25007	0.86659
		15.2541	0.25007	0.98738
		15.5042	0.25007	0.88742
		15.7543	0.25007	0.76043
		16.0043	0.25007	0.8493
		16.2544	0.25007	0.90271
		16.5045	0.25007	0.93662
		16.7545	0.25007	0.86792
		17.0046	0.25007	0.9036
		17.2547	0.25007	0.92022
		17.5048	0.25007	0.94793
		17.7548	0.25007	0.961
		18.0049	0.25007	1.00156
		18.255	0.25007	1.05586
		18.505	0.25007	1.03326
		18.7551	0.25007	0.92754
		19.0052	0.25007	0.8595
		19.2552	0.25007	0.89407
		19.5053	0.25007	0.89141
		19.7554	0.25007	0.8821
		20.0054	0.25007	0.92998
		20.2555	0.25007	1.01287
		20.5056	0.25007	0.92022
		20.7556	0.25007	0.90338
		21.0057	0.25007	1.00023
		21.2558	0.25007	0.95635
		21.5058	0.25007	0.87568
		21.7559	0.25007	0.93419
		22.006	0.25007	0.96433
		22.256	0.25007	0.99558
		22.5061	0.25007	0.92709
		22.7562	0.25007	0.95768
		23.0063	0.25007	1.06229
		23.2563	0.25007	1.02328
		23.5064	0.25007	0.91291
		23.7565	0.25007	0.92022
		24.0065	0.25007	0.75178
		24.2566	0.25007	0.91513
		24.5067	0.25007	1.04944
		24.7567	0.25007	0.98804
		25.0068	0.25007	0.97918
		25.2569	0.25007	1.00467
		25.5069	0.25007	0.92022
		25.757	0.25007	0.98627
		26.0071	0.25007	0.94128
		26.2571	0.25007	1.06007
		26.5072	0.25007	1.12767
		26.7573	0.25007	0.97164
		27.0073	0.25007	1.02794
		27.2574	0.25007	1.11105
		27.5075	0.25007	1.01353
		27.7575	0.25007	1.04301
		28.0076	0.25007	1.03924
		28.2577	0.25007	1.07027
		28.5077	0.25007	1.09531
		28.7578	0.25007	0.99558
		29.0079	0.25007	0.99868
		29.2579	0.25007	1.06074
		29.508	0.25007	0.98273
		29.7581	0.25007	0.96743
		30.0082	0.25007	0.90737
		30.2582	0.25007	0.92022
		30.5083	0.25007	0.95657
		30.7584	0.25007	1.01841
		31.0084	0.25007	1.00378
		31.2585	0.25007	0.96322
		31.5085	0.25007	0.93064
		31.7586	0.25007	1.02639
		32.0087	0.25007	1.12789
		32.2588	0.25007	0.99558
		32.5088	0.25007	1.05165
		32.7589	0.25007	0.99979
		33.009	0.25007	1.00866
		33.259	0.25007	1.07027
		33.5091	0.25007	1.01043
		33.7592	0.25007	0.92022
		34.0092	0.25007	0.73893
		34.2593	0.25007	0.99048
		34.5094	0.25007	1.00378
		34.7594	0.25007	1.05564
		35.0095	0.25007	1.15693
		35.2596	0.25007	1.17466
		35.5096	0.25007	0.90471
		35.7597	0.25007	1.09531
		36.0098	0.25007	1.07359
		36.2598	0.25007	0.98782
		36.5099	0.25007	1.01154
		36.76	0.25007	0.99048
		37.01	0.25007	1.12058
		37.2601	0.25007	1.21145
		37.5102	0.25007	1.03304
		37.7602	0.25007	0.96433
		38.0103	0.25007	1.01264
		38.2604	0.25007	1.11061
		38.5104	0.25007	1.00467
		38.7605	0.25007	1.00866
		39.0106	0.25007	0.99757
		39.2607	0.25007	0.95568
		39.5107	0.25007	1.05165
		39.7608	0.25007	0.95879
		40.0109	0.25007	0.96211
		40.2609	0.25007	0.95768
		40.511	0.25007	1.17333
		40.7611	0.25007	1.10219
		41.0111	0.25007	1.06473
		41.2612	0.25007	0.94571
		41.5113	0.25007	1.0204
		41.7613	0.25007	1.02439
		42.0114	0.25007	0.96521
		42.2615	0.25007	0.97696
		42.5115	0.25007	1.05165
		42.7616	0.25007	1.26553
		43.0117	0.25007	1.12147
		43.2617	0.25007	0.99558
		43.5118	0.25007	1.07803
		43.7619	0.25007	1.10374
		44.0119	0.25007	1.1075
		44.262	0.25007	1.00445
		44.5121	0.25007	0.96965
		44.7621	0.25007	0.90914
		45.0122	0.25007	0.91912
		45.2623	0.25007	0.98228
		45.5123	0.25007	1.08468
		45.7624	0.25007	1.00577
		46.0125	0.25007	1.04966
		46.2626	0.25007	1.03747
		46.5126	0.25007	1.02417
		46.7627	0.25007	1.05077
		47.0128	0.25007	0.99757
		47.2628	0.25007	0.99248
		47.5129	0.25007	0.95768
		47.763	0.25007	0.9005
		48.013	0.25007	0.99846
		48.2631	0.25007	1.04256
		48.5132	0.25007	0.93751
		48.7632	0.25007	0.90826
		49.0133	0.25007	1.01863
		49.2634	0.25007	0.98849
		49.5134	0.25007	0.93773
		49.7635	0.25007	0.8923
		50.0136	0.25007	0.99403
		50.2636	0.25007	0.95879
		50.5137	0.25007	1.1341
		50.7638	0.25007	1.16845
		51.0138	0.25007	0.95657
		51.2639	0.25007	1.08778
		51.514	0.25007	1.03991
		51.764	0.25007	0.89119
		52.0141	0.25007	0.8524
		52.2642	0.25007	0.90094
		52.5143	0.25007	1.03769
		52.7643	0.25007	1.04013
		53.0144	0.25007	0.97076
		53.2645	0.25007	1.07913
		53.5145	0.25007	1.19239
		53.7646	0.25007	0.96898
		54.0147	0.25007	0.8544
		54.2647	0.25007	1.00156
		54.5148	0.25007	1.00378
		54.7649	0.25007	0.98849
		55.0149	0.25007	0.961
		55.265	0.25007	1.03104
		55.5151	0.25007	0.92599
		55.7651	0.25007	0.98959
		56.0152	0.25007	0.98273
		56.2653	0.25007	0.95458
		56.5153	0.25007	1.07758
		56.7654	0.25007	1.06916
		57.0155	0.25007	1.05165
		57.2655	0.25007	1.00577
		57.5156	0.25007	0.98317
		57.7657	0.25007	0.96943
		58.0157	0.25007	0.94017
		58.2658	0.25007	0.9435
		58.5159	0.25007	0.85506
		58.7659	0.25007	0.78902
		59.016	0.25007	0.85639
		59.2661	0.25007	0.98804
		59.5162	0.25007	0.95347
		59.7662	0.25007	0.94682
		60.0163	0.25007	0.99447
		60.2664	0.25007	0.97984
		60.5164	0.25007	1.04013
		60.7665	0.25007	1.00267
		61.0166	0.25007	0.96943
		61.2666	0.25007	0.88676
		61.5167	0.25007	0.97275
		61.7668	0.25007	0.99381
		62.0168	0.25007	0.92022
		62.2669	0.25007	0.87856
		62.517	0.25007	0.8083
		62.767	0.25007	0.79389
		63.0171	0.25007	0.77129
		63.2672	0.25007	1.03392
		63.5172	0.25007	0.94793
		63.7673	0.25007	0.93308
		64.0174	0.25007	1.00068
		64.2674	0.25007	0.9169
		64.5175	0.25007	0.79145
		64.7676	0.25007	0.9466
		65.0177	0.25007	0.9599
		65.2677	0.25007	0.92022
		65.5178	0.25007	0.8923
		65.7678	0.25007	0.97275
		66.0179	0.25007	0.90626
		66.268	0.25007	0.85019
		66.5181	0.25007	0.86171
		66.7681	0.25007	0.86482
		67.0182	0.25007	0.86149
		67.2683	0.25007	0.73095
		67.5183	0.25007	0.8493
		67.7684	0.25007	0.76663
		68.0185	0.25007	0.94682
		68.2685	0.25007	0.97497
		68.5186	0.25007	0.93108
		68.7687	0.25007	0.97497
		69.0187	0.25007	0.91646
		69.2688	0.25007	0.9384
		69.5189	0.25007	0.85218
		69.7689	0.25007	0.78458
		70.019	0.25007	0.89895
		70.2691	0.25007	0.83866
		70.5191	0.25007	0.82803
		70.7692	0.25007	0.77572
		71.0193	0.25007	0.90072
		71.2694	0.25007	0.94793
		71.5194	0.25007	0.93175
		71.7695	0.25007	0.98649
		72.0195	0.25007	1.05165
		72.2696	0.25007	1.02439
		72.5197	0.25007	1.00666
		72.7698	0.25007	0.94128
		73.0198	0.25007	0.87856
		73.2699	0.25007	0.82625
		73.52	0.25007	0.711
		73.77	0.25007	0.86371
		74.0201	0.25007	0.88365
		74.2702	0.25007	0.91978
		74.5202	0.25007	0.89651
		74.7703	0.25007	0.9036
		75.0204	0.25007	1.02528
		75.2704	0.25007	1.12634
		75.5205	0.25007	0.96743
		75.7706	0.25007	0.77794
		76.0206	0.25007	0.75245
		76.2707	0.25007	0.85861
		76.5208	0.25007	0.8134
		76.7708	0.25007	1.04567
		77.0209	0.25007	1.01464
		77.271	0.25007	0.99181
		77.521	0.25007	0.95657
		77.7711	0.25007	0.85861
		78.0212	0.25007	0.67665
		78.2712	0.25007	0.77971
		78.5213	0.25007	0.93795
		78.7714	0.25007	0.77971
		79.0215	0.25007	0.77328
		79.2715	0.25007	0.92421
		79.5216	0.25007	1.09864
		79.7716	0.25007	0.95369
		80.0217	0.25007	0.85085
		80.2718	0.25007	0.81694
		80.5219	0.25007	0.92599
		80.7719	0.25007	0.71876
		81.022	0.25007	0.78325
		81.2721	0.25007	0.83977
		81.5221	0.25007	0.73981
		81.7722	0.25007	0.85861
		82.0223	0.25007	0.74957
		82.2723	0.25007	0.81451
		82.5224	0.25007	0.94904
		82.7725	0.25007	0.93552
		83.0225	0.25007	0.76951
		83.2726	0.25007	0.91136
		83.5227	0.25007	0.8872
		83.7727	0.25007	0.78769
		84.0228	0.25007	0.84819
		84.2729	0.25007	1.00201
		84.5229	0.25007	0.961
		84.773	0.25007	0.66202
		85.0231	0.25007	0.70635
		85.2732	0.25007	0.69261
		85.5232	0.25007	0.58689
		85.7733	0.25007	0.84598
		86.0233	0.25007	0.86903
		86.2734	0.25007	0.58157
		86.5235	0.25007	0.67222
		86.7736	0.25007	0.711
		87.0236	0.25007	0.74691
		87.2737	0.25007	0.67598
		87.5238	0.25007	0.711
		87.7738	0.25007	0.74092
		88.0239	0.25007	0.68352
		88.274	0.25007	0.69371
		88.524	0.25007	0.73383
		88.7741	0.25007	0.54456
		89.0242	0.25007	0.67399
		89.2742	0.25007	0.77683
		89.5243	0.25007	0.81185
		89.7744	0.25007	0.8657
		90.0244	0.25007	0.83002
		90.2745	0.25007	0.71433
		90.5246	0.25007	0.71322
		90.7746	0.25007	0.74092
		91.0247	0.25007	0.70568
		91.2748	0.25007	0.65515
		91.5248	0.25007	0.58999
		91.7749	0.25007	0.68485
		92.025	0.25007	0.65759
		92.275	0.25007	0.81451
		92.5251	0.25007	0.77505
		92.7752	0.25007	0.94837
		93.0252	0.25007	0.90892
		93.2753	0.25007	0.71521
		93.5254	0.25007	0.70014
		93.7755	0.25007	0.79655
		94.0255	0.25007	0.9435
		94.2756	0.25007	0.77727
		94.5257	0.25007	0.55032
		94.7757	0.25007	0.7079
		95.0258	0.25007	0.79301
		95.2759	0.25007	0.78813
		95.5259	0.25007	0.66911
		95.776	0.25007	0.70236
		96.0261	0.25007	0.69704
		96.2761	0.25007	0.66668
		96.5262	0.25007	0.82005
		96.7763	0.25007	0.82847
		97.0263	0.25007	0.65582
		97.2764	0.25007	0.73272
		97.5265	0.25007	0.65205
		97.7765	0.25007	0.61127
		98.0266	0.25007	0.711
		98.2767	0.25007	0.83866
		98.5268	0.25007	0.60329
		98.7768	0.25007	0.59398
		99.0269	0.25007	0.66003
		99.2769	0.25007	0.4661
		99.527	0.25007	0.63365
		99.7771	0.25007	0.76109
		100.027	0.25007	0.58157
		100.277	0.25007	0.66889
		100.527	0.25007	0.76109
		100.777	0.25007	0.85661
		101.027	0.25007	0.87412
		101.278	0.25007	0.7735
		101.528	0.25007	0.74447
		101.778	0.25007	0.88388
		102.028	0.25007	0.80675
		102.278	0.25007	0.65426
		102.528	0.25007	0.72053
		102.778	0.25007	0.79256
		103.028	0.25007	0.53503
		103.278	0.25007	0.74979
		103.528	0.25007	0.84841
		103.778	0.25007	0.86127
		104.028	0.25007	0.95391
		104.278	0.25007	0.86836
		104.528	0.25007	0.75311
		104.778	0.25007	0.63764
		105.028	0.25007	0.60528
		105.279	0.25007	0.80697
		105.529	0.25007	0.76841
		105.779	0.25007	0.67465
		106.029	0.25007	0.54212
		106.279	0.25007	0.67
		106.529	0.25007	0.63941
		106.779	0.25007	0.6567
		107.029	0.25007	0.6669
		107.279	0.25007	0.43485
		107.529	0.25007	0.64052
		107.779	0.25007	0.81317
		108.029	0.25007	0.73294
		108.279	0.25007	0.70347
		108.529	0.25007	0.75821
		108.779	0.25007	0.80542
		109.03	0.25007	0.63188
		109.28	0.25007	0.5696
		109.53	0.25007	0.52261
		109.78	0.25007	0.5481
		110.03	0.25007	0.56738
		110.28	0.25007	0.60927
		110.53	0.25007	0.71876
		110.78	0.25007	0.70546
		111.03	0.25007	0.50001
		111.28	0.25007	0.57403
		111.53	0.25007	0.51574
		111.78	0.25007	0.72785
		112.03	0.25007	0.63676
		112.281	0.25007	0.58556
		112.531	0.25007	0.64318
		112.781	0.25007	0.48117
		113.031	0.25007	0.50954
		113.281	0.25007	0.74979
		113.531	0.25007	0.87479
		113.781	0.25007	0.65958
		114.031	0.25007	0.50112
		114.281	0.25007	0.60329
		114.531	0.25007	0.67266
		114.781	0.25007	0.44593
		115.031	0.25007	0.33267
		115.281	0.25007	0.51685
		115.531	0.25007	0.69748
		115.781	0.25007	0.64318
		116.031	0.25007	0.57824
		116.282	0.25007	0.51973
		116.532	0.25007	0.44925
		116.782	0.25007	0.60595
		117.032	0.25007	0.75843
		117.282	0.25007	0.76331
		117.532	0.25007	0.57736
		117.782	0.25007	0.66424
		118.032	0.25007	0.60639
		118.282	0.25007	0.56406
		118.532	0.25007	0.64008
		118.782	0.25007	0.51242
		119.032	0.25007	0.53059
		119.282	0.25007	0.42221
		119.532	0.25007	0.59199
		119.782	0.25007	0.68418
		120.033	0.25007	0.54212
		120.283	0.25007	0.42332
		120.533	0.25007	0.5973
		120.783	0.25007	0.78569
		121.033	0.25007	0.83091
		121.283	0.25007	0.67288
		121.533	0.25007	0.57581
		121.783	0.25007	0.59509
		122.033	0.25007	0.77749
		122.283	0.25007	0.88986
		122.533	0.25007	0.69504
		122.783	0.25007	0.66047
		123.033	0.25007	0.5911
		123.284	0.25007	0.47408
		123.534	0.25007	0.53968
		123.784	0.25007	0.5563
		124.034	0.25007	0.38298
		124.284	0.25007	0.33378
		124.534	0.25007	0.36082
		124.784	0.25007	0.27261
		125.034	0.25007	0.41623
		125.284	0.25007	0.6403
		125.534	0.25007	0.60661
		125.784	0.25007	0.39052
		126.034	0.25007	0.41379
		126.284	0.25007	0.45568
		126.534	0.25007	0.38232
		126.784	0.25007	0.47319
		127.034	0.25007	0.43263
		127.285	0.25007	0.40005
		127.535	0.25007	0.35329
		127.785	0.25007	0.31206
		0	0.50014	0.63011
		0.25007	0.50014	0.73804
		0.50014	0.50014	0.74447
		0.7502	0.50014	0.45723
		1.00027	0.50014	0.42421
		1.25034	0.50014	0.52527
		1.50041	0.50014	0.60639
		1.75048	0.50014	0.46344
		2.00054	0.50014	0.58467
		2.25061	0.50014	0.47208
		2.50068	0.50014	0.46299
		2.75075	0.50014	0.50067
		3.00082	0.50014	0.54677
		3.25088	0.50014	0.4579
		3.50095	0.50014	0.54101
		3.75102	0.50014	0.53503
		4.00109	0.50014	0.65648
		4.25115	0.50014	0.68463
		4.50122	0.50014	0.77816
		4.75129	0.50014	0.76176
		5.00136	0.50014	0.6567
		5.25143	0.50014	0.55475
		5.50149	0.50014	0.58689
		5.75156	0.50014	0.71676
		6.00163	0.50014	0.61326
		6.2517	0.50014	0.70125
		6.50177	0.50014	0.60728
		6.75183	0.50014	0.63099
		7.0019	0.50014	0.61326
		7.25197	0.50014	0.56184
		7.50204	0.50014	0.5102
		7.7521	0.50014	0.6341
		8.00217	0.50014	0.67355
		8.25224	0.50014	0.56761
		8.50231	0.50014	0.62523
		8.75238	0.50014	0.80874
		9.00244	0.50014	0.69903
		9.25251	0.50014	0.70347
		9.50258	0.50014	0.83667
		9.75265	0.50014	0.83534
		10.0027	0.50014	0.73006
		10.2528	0.50014	0.60839
		10.5029	0.50014	0.65892
		10.7529	0.50014	0.77328
		11.003	0.50014	0.82692
		11.253	0.50014	0.79012
		11.5031	0.50014	0.75489
		11.7532	0.50014	0.95014
		12.0033	0.50014	1.00045
		12.2533	0.50014	1.08911
		12.5034	0.50014	0.8329
		12.7535	0.50014	0.72164
		13.0035	0.50014	0.72164
		13.2536	0.50014	0.92022
		13.5037	0.50014	0.97275
		13.7537	0.50014	0.90515
		14.0038	0.50014	0.84509
		14.2539	0.50014	0.83778
		14.5039	0.50014	0.8657
		14.754	0.50014	0.80586
		15.0041	0.50014	0.73937
		15.2541	0.50014	0.9333
		15.5042	0.50014	0.9333
		15.7543	0.50014	0.94793
		16.0043	0.50014	0.89407
		16.2544	0.50014	0.89806
		16.5045	0.50014	0.94261
		16.7545	0.50014	0.93064
		17.0046	0.50014	0.72807
		17.2547	0.50014	0.95236
		17.5048	0.50014	1.01952
		17.7548	0.50014	0.97497
		18.0049	0.50014	0.84819
		18.255	0.50014	0.94682
		18.505	0.50014	1.00866
		18.7551	0.50014	0.85817
		19.0052	0.50014	0.89363
		19.2552	0.50014	0.69549
		19.5053	0.50014	0.8657
		19.7554	0.50014	0.91912
		20.0054	0.50014	0.93352
		20.2555	0.50014	1.02151
		20.5056	0.50014	0.92643
		20.7556	0.50014	0.94239
		21.0057	0.50014	0.76397
		21.2558	0.50014	0.94394
		21.5058	0.50014	0.86814
		21.7559	0.50014	0.89562
		22.006	0.50014	0.93086
		22.256	0.50014	0.96322
		22.5061	0.50014	0.92022
		22.7562	0.50014	0.7888
		23.0063	0.50014	0.9333
		23.2563	0.50014	1.02949
		23.5064	0.50014	0.99336
		23.7565	0.50014	0.92067
		24.0065	0.50014	0.83977
		24.2566	0.50014	0.54057
		24.5067	0.50014	0.85196
		24.7567	0.50014	0.94128
		25.0068	0.50014	0.98428
		25.2569	0.50014	1.05165
		25.5069	0.50014	1.02616
		25.757	0.50014	0.9599
		26.0071	0.50014	0.93219
		26.2571	0.50014	0.87856
		26.5072	0.50014	0.96743
		26.7573	0.50014	1.02882
		27.0073	0.50014	0.93086
		27.2574	0.50014	0.91535
		27.5075	0.50014	0.95568
		27.7575	0.50014	0.97386
		28.0076	0.50014	0.9231
		28.2577	0.50014	0.95657
		28.5077	0.50014	0.961
		28.7578	0.50014	0.91069
		29.0079	0.50014	0.94128
		29.2579	0.50014	0.99558
		29.508	0.50014	1.08556
		29.7581	0.50014	0.94106
		30.0082	0.50014	0.85041
		30.2582	0.50014	0.99048
		30.5083	0.50014	0.92421
		30.7584	0.50014	0.89895
		31.0084	0.50014	1.01021
		31.2585	0.50014	1.07648
		31.5085	0.50014	0.9333
		31.7586	0.50014	0.92022
		32.0087	0.50014	0.99647
		32.2588	0.50014	1.22829
		32.5088	0.50014	1.03104
		32.7589	0.50014	1.07581
		33.009	0.50014	1.06118
		33.259	0.50014	1.10219
		33.5091	0.50014	1.12147
		33.7592	0.50014	1.11548
		34.0092	0.50014	0.93552
		34.2593	0.50014	0.8606
		34.5094	0.50014	0.94749
		34.7594	0.50014	1.07094
		35.0095	0.50014	1.06805
		35.2596	0.50014	1.12457
		35.5096	0.50014	1.07869
		35.7597	0.50014	1.00821
		36.0098	0.50014	0.96632
		36.2598	0.50014	0.98228
		36.5099	0.50014	1.07049
		36.76	0.50014	1.1454
		37.01	0.50014	1.02816
		37.2601	0.50014	1.10595
		37.5102	0.50014	1.12058
		37.7602	0.50014	0.86149
		38.0103	0.50014	1.01907
		38.2604	0.50014	1.07071
		38.5104	0.50014	1.08534
		38.7605	0.50014	1.01464
		39.0106	0.50014	1.08889
		39.2607	0.50014	0.99957
		39.5107	0.50014	0.90006
		39.7608	0.50014	0.9599
		40.0109	0.50014	0.9435
		40.2609	0.50014	0.92998
		40.511	0.50014	0.89407
		40.7611	0.50014	1.03481
		41.0111	0.50014	0.92
		41.2612	0.50014	0.99757
		41.5113	0.50014	1.05897
		41.7613	0.50014	0.97098
		42.0114	0.50014	0.96521
		42.2615	0.50014	0.98228
		42.5115	0.50014	0.94682
		42.7616	0.50014	1.08135
		43.0117	0.50014	1.18153
		43.2617	0.50014	1.0173
		43.5118	0.50014	0.96433
		43.7619	0.50014	1.04855
		44.0119	0.50014	0.99757
		44.262	0.50014	0.95768
		44.5121	0.50014	0.98228
		44.7621	0.50014	1.0357
		45.0122	0.50014	1.10994
		45.2623	0.50014	0.93441
		45.5123	0.50014	0.92022
		45.7624	0.50014	0.92067
		46.0125	0.50014	0.92643
		46.2626	0.50014	1.06185
		46.5126	0.50014	1.02727
		46.7627	0.50014	0.97452
		47.0128	0.50014	1.05165
		47.2628	0.50014	1.10285
		47.5129	0.50014	1.02616
		47.763	0.50014	0.96344
		48.013	0.50014	1.05387
		48.2631	0.50014	1.23162
		48.5132	0.50014	1.08047
		48.7632	0.50014	0.98317
		49.0133	0.50014	0.9794
		49.2634	0.50014	0.98361
		49.5134	0.50014	0.7806
		49.7635	0.50014	0.93906
		50.0136	0.50014	0.9333
		50.2636	0.50014	0.96743
		50.5137	0.50014	0.74114
		50.7638	0.50014	0.88986
		51.0138	0.50014	0.80387
		51.2639	0.50014	0.93064
		51.514	0.50014	1.07382
		51.764	0.50014	1.22275
		52.0141	0.50014	0.97918
		52.2642	0.50014	0.93108
		52.5143	0.50014	0.74602
		52.7643	0.50014	0.93108
		53.0144	0.50014	1.00577
		53.2645	0.50014	0.92067
		53.5145	0.50014	1.00866
		53.7646	0.50014	1.03436
		54.0147	0.50014	0.91823
		54.2647	0.50014	0.87634
		54.5148	0.50014	0.95458
		54.7649	0.50014	0.97164
		55.0149	0.50014	0.96433
		55.265	0.50014	0.93552
		55.5151	0.50014	1.03614
		55.7651	0.50014	0.96655
		56.0152	0.50014	1.13787
		56.2653	0.50014	1.07027
		56.5153	0.50014	0.87767
		56.7654	0.50014	0.80121
		57.0155	0.50014	1.02351
		57.2655	0.50014	1.004
		57.5156	0.50014	0.95125
		57.7657	0.50014	0.93773
		58.0157	0.50014	0.98428
		58.2658	0.50014	0.87568
		58.5159	0.50014	0.92022
		58.7659	0.50014	0.94682
		59.016	0.50014	0.90072
		59.2661	0.50014	0.92022
		59.5162	0.50014	0.9692
		59.7662	0.50014	0.87169
		60.0163	0.50014	0.96699
		60.2664	0.50014	1.13654
		60.5164	0.50014	1.00843
		60.7665	0.50014	0.88875
		61.0166	0.50014	0.97696
		61.2666	0.50014	0.96765
		61.5167	0.50014	0.79788
		61.7668	0.50014	1.15094
		62.0168	0.50014	0.77239
		62.2669	0.50014	0.87279
		62.517	0.50014	0.89983
		62.767	0.50014	0.8544
		63.0171	0.50014	0.80985
		63.2672	0.50014	0.94372
		63.5172	0.50014	0.91712
		63.7673	0.50014	0.94128
		64.0174	0.50014	0.97408
		64.2674	0.50014	0.96655
		64.5175	0.50014	0.71588
		64.7676	0.50014	0.77572
		65.0177	0.50014	0.91845
		65.2677	0.50014	0.86659
		65.5178	0.50014	0.74048
		65.7678	0.50014	0.95236
		66.0179	0.50014	1.02594
		66.268	0.50014	0.8032
		66.5181	0.50014	0.84287
		66.7681	0.50014	0.89318
		67.0182	0.50014	0.87257
		67.2683	0.50014	0.95879
		67.5183	0.50014	0.92377
		67.7684	0.50014	0.86216
		68.0185	0.50014	0.80076
		68.2685	0.50014	0.95923
		68.5186	0.50014	0.92222
		68.7687	0.50014	0.8657
		69.0187	0.50014	0.94017
		69.2688	0.50014	0.93441
		69.5189	0.50014	0.9599
		69.7689	0.50014	0.92133
		70.019	0.50014	0.85839
		70.2691	0.50014	0.70989
		70.5191	0.50014	0.80896
		70.7692	0.50014	0.75843
		71.0193	0.50014	0.89983
		71.2694	0.50014	0.9763
		71.5194	0.50014	0.87479
		71.7695	0.50014	0.92022
		72.0195	0.50014	1.04212
		72.2696	0.50014	1.09642
		72.5197	0.50014	1.12501
		72.7698	0.50014	1.12524
		73.0198	0.50014	0.87678
		73.2699	0.50014	0.90294
		73.52	0.50014	0.91291
		73.77	0.50014	0.92067
		74.0201	0.50014	1.01686
		74.2702	0.50014	0.93951
		74.5202	0.50014	0.93773
		74.7703	0.50014	0.95347
		75.0204	0.50014	0.92887
		75.2704	0.50014	0.97076
		75.5205	0.50014	0.91934
		75.7706	0.50014	0.86881
		76.0206	0.50014	0.8759
		76.2707	0.50014	0.7079
		76.5208	0.50014	0.84598
		76.7708	0.50014	0.92998
		77.0209	0.50014	0.98538
		77.271	0.50014	1.00156
		77.521	0.50014	0.88986
		77.7711	0.50014	0.81716
		78.0212	0.50014	0.65914
		78.2712	0.50014	0.72984
		78.5213	0.50014	0.88166
		78.7714	0.50014	0.80276
		79.0215	0.50014	0.81451
		79.2715	0.50014	0.87966
		79.5216	0.50014	0.74092
		79.7716	0.50014	0.79256
		80.0217	0.50014	0.73782
		80.2718	0.50014	0.98494
		80.5219	0.50014	0.72098
		80.7719	0.50014	0.78702
		81.022	0.50014	0.75223
		81.2721	0.50014	0.71743
		81.5221	0.50014	0.6598
		81.7722	0.50014	0.80608
		82.0223	0.50014	0.73782
		82.2723	0.50014	0.69704
		82.5224	0.50014	0.8595
		82.7725	0.50014	0.91535
		83.0225	0.50014	0.72009
		83.2726	0.50014	0.65715
		83.5227	0.50014	0.82847
		83.7727	0.50014	0.79965
		84.0228	0.50014	0.76286
		84.2729	0.50014	0.88233
		84.5229	0.50014	0.78303
		84.773	0.50014	0.7602
		85.0231	0.50014	0.85551
		85.2732	0.50014	0.77904
		85.5232	0.50014	0.81295
		85.7733	0.50014	0.71211
		86.0233	0.50014	0.84265
		86.2734	0.50014	0.68241
		86.5235	0.50014	0.72585
		86.7736	0.50014	0.70325
		87.0236	0.50014	0.69637
		87.2737	0.50014	0.70812
		87.5238	0.50014	0.75245
		87.7738	0.50014	0.65715
		88.0239	0.50014	0.70989
		88.274	0.50014	0.76774
		88.524	0.50014	0.79965
		88.7741	0.50014	0.6813
		89.0242	0.50014	0.65715
		89.2742	0.50014	0.65715
		89.5243	0.50014	0.74247
		89.7744	0.50014	0.66845
		90.0244	0.50014	0.795
		90.2745	0.50014	0.74491
		90.5246	0.50014	0.9056
		90.7746	0.50014	0.90249
		91.0247	0.50014	0.6915
		91.2748	0.50014	0.6813
		91.5248	0.50014	0.89983
		91.7749	0.50014	0.7489
		92.025	0.50014	0.66668
		92.275	0.50014	0.71211
		92.5251	0.50014	0.7059
		92.7752	0.50014	0.72031
		93.0252	0.50014	0.72098
		93.2753	0.50014	0.65715
		93.5254	0.50014	0.65781
		93.7755	0.50014	0.65715
		94.0255	0.50014	0.71499
		94.2756	0.50014	0.79722
		94.5257	0.50014	0.65715
		94.7757	0.50014	0.74491
		95.0258	0.50014	0.69482
		95.2759	0.50014	0.65715
		95.5259	0.50014	0.68906
		95.776	0.50014	0.65715
		96.0261	0.50014	0.67443
		96.2761	0.50014	0.85152
		96.5262	0.50014	0.7735
		96.7763	0.50014	0.69261
		97.0263	0.50014	0.65715
		97.2764	0.50014	0.7427
		97.5265	0.50014	0.80786
		97.7765	0.50014	0.69903
		98.0266	0.50014	0.65715
		98.2767	0.50014	0.65715
		98.5268	0.50014	0.65715
		98.7768	0.50014	0.65715
		99.0269	0.50014	0.65715
		99.2769	0.50014	0.65715
		99.527	0.50014	0.57514
		99.7771	0.50014	0.74004
		100.027	0.50014	0.68108
		100.277	0.50014	0.57736
		100.527	0.50014	0.5911
		100.777	0.50014	0.5696
		101.027	0.50014	0.67532
		101.278	0.50014	0.87678
		101.528	0.50014	0.90737
		101.778	0.50014	0.58733
		102.028	0.50014	0.64318
		102.278	0.50014	0.75577
		102.528	0.50014	0.73627
		102.778	0.50014	0.52572
		103.028	0.50014	0.72053
		103.278	0.50014	0.6669
		103.528	0.50014	0.8227
		103.778	0.50014	0.86703
		104.028	0.50014	0.84819
		104.278	0.50014	0.66136
		104.528	0.50014	0.6044
		104.778	0.50014	0.64739
		105.028	0.50014	0.64784
		105.279	0.50014	0.78325
		105.529	0.50014	0.67975
		105.779	0.50014	0.58268
		106.029	0.50014	0.55719
		106.279	0.50014	0.69371
		106.529	0.50014	0.65116
		106.779	0.50014	0.64762
		107.029	0.50014	0.57514
		107.279	0.50014	0.52572
		107.529	0.50014	0.55386
		107.779	0.50014	0.76796
		108.029	0.50014	0.77683
		108.279	0.50014	0.60417
		108.529	0.50014	0.72208
		108.779	0.50014	0.59664
		109.03	0.50014	0.52572
		109.28	0.50014	0.5337
		109.53	0.50014	0.52572
		109.78	0.50014	0.56406
		110.03	0.50014	0.60329
		110.28	0.50014	0.56628
		110.53	0.50014	0.55076
		110.78	0.50014	0.6157
		111.03	0.50014	0.66158
		111.28	0.50014	0.62988
		111.53	0.50014	0.52572
		111.78	0.50014	0.69261
		112.03	0.50014	0.52572
		112.281	0.50014	0.59464
		112.531	0.50014	0.53015
		112.781	0.50014	0.57403
		113.031	0.50014	0.76043
		113.281	0.50014	0.88919
		113.531	0.50014	0.66756
		113.781	0.50014	0.60129
		114.031	0.50014	0.52572
		114.281	0.50014	0.52572
		114.531	0.50014	0.52572
		114.781	0.50014	0.52572
		115.031	0.50014	0.52572
		115.281	0.50014	0.54101
		115.531	0.50014	0.66823
		115.781	0.50014	0.60152
		116.031	0.50014	0.59819
		116.282	0.50014	0.54212
		116.532	0.50014	0.53015
		116.782	0.50014	0.56184
		117.032	0.50014	0.71588
		117.282	0.50014	0.52572
		117.532	0.50014	0.55497
		117.782	0.50014	0.56561
		118.032	0.50014	0.60417
		118.282	0.50014	0.67997
		118.532	0.50014	0.57669
		118.782	0.50014	0.52572
		119.032	0.50014	0.52572
		119.282	0.50014	0.55719
		119.532	0.50014	0.76863
		119.782	0.50014	0.61725
		120.033	0.50014	0.40382
		120.283	0.50014	0.59509
		120.533	0.50014	0.75622
		120.783	0.50014	0.96898
		121.033	0.50014	0.89673
		121.283	0.50014	0.60218
		121.533	0.50014	0.54722
		121.783	0.50014	0.69128
		122.033	0.50014	0.7489
		122.283	0.50014	0.60639
		122.533	0.50014	0.68529
		122.783	0.50014	0.51042
		123.033	0.50014	0.41623
		123.284	0.50014	0.50067
		123.534	0.50014	0.50289
		123.784	0.50014	0.39429
		124.034	0.50014	0.39429
		124.284	0.50014	0.40382
		124.534	0.50014	0.39429
		124.784	0.50014	0.42798
		125.034	0.50014	0.50976
		125.284	0.50014	0.41712
		125.534	0.50014	0.39429
		125.784	0.50014	0.39872
		126.034	0.50014	0.43817
		126.284	0.50014	0.39429
		126.534	0.50014	0.47518
		126.784	0.50014	0.46854
		127.034	0.50014	0.39429
		127.285	0.50014	0.39429
		127.535	0.50014	0.39429
		127.785	0.50014	0.39429
		0	0.7502	0.52572
		0.25007	0.7502	0.54323
		0.50014	0.7502	0.52572
		0.7502	0.7502	0.52572
		1.00027	0.7502	0.52572
		1.25034	0.7502	0.57824
		1.50041	0.7502	0.57824
		1.75048	0.7502	0.52572
		2.00054	0.7502	0.52572
		2.25061	0.7502	0.65715
		2.50068	0.7502	0.65715
		2.75075	0.7502	0.65715
		3.00082	0.7502	0.65715
		3.25088	0.7502	0.65715
		3.50095	0.7502	0.65715
		3.75102	0.7502	0.65715
		4.00109	0.7502	0.65715
		4.25115	0.7502	0.65715
		4.50122	0.7502	0.74824
		4.75129	0.7502	0.74358
		5.00136	0.7502	0.65803
		5.25143	0.7502	0.65715
		5.50149	0.7502	0.65715
		5.75156	0.7502	0.66269
		6.00163	0.7502	0.65715
		6.2517	0.7502	0.68352
		6.50177	0.7502	0.65715
		6.75183	0.7502	0.66623
		7.0019	0.7502	0.67089
		7.25197	0.7502	0.65715
		7.50204	0.7502	0.65715
		7.7521	0.7502	0.67443
		8.00217	0.7502	0.74314
		8.25224	0.7502	0.68773
		8.50231	0.7502	0.67199
		8.75238	0.7502	0.69593
		9.00244	0.7502	0.65715
		9.25251	0.7502	0.74824
		9.50258	0.7502	0.86504
		9.75265	0.7502	0.7868
		10.0027	0.7502	0.83312
		10.2528	0.7502	0.73472
		10.5029	0.7502	0.73915
		10.7529	0.7502	0.73693
		11.003	0.7502	0.86881
		11.253	0.7502	0.81584
		11.5031	0.7502	0.87368
		11.7532	0.7502	0.92222
		12.0033	0.7502	0.99159
		12.2533	0.7502	0.95125
		12.5034	0.7502	0.77106
		12.7535	0.7502	0.65715
		13.0035	0.7502	0.6915
		13.2536	0.7502	0.97231
		13.5037	0.7502	1.10329
		13.7537	0.7502	0.9681
		14.0038	0.7502	0.90072
		14.2539	0.7502	0.8677
		14.5039	0.7502	0.90271
		14.754	0.7502	0.82005
		15.0041	0.7502	0.8606
		15.2541	0.7502	0.91601
		15.5042	0.7502	0.91291
		15.7543	0.7502	0.94571
		16.0043	0.7502	0.80653
		16.2544	0.7502	0.82647
		16.5045	0.7502	0.96632
		16.7545	0.7502	0.86171
		17.0046	0.7502	0.86437
		17.2547	0.7502	0.97275
		17.5048	0.7502	0.90826
		17.7548	0.7502	0.88654
		18.0049	0.7502	0.79079
		18.255	0.7502	1.22164
		18.505	0.7502	0.90582
		18.7551	0.7502	0.79323
		19.0052	0.7502	0.89917
		19.2552	0.7502	0.86238
		19.5053	0.7502	1.06695
		19.7554	0.7502	0.88454
		20.0054	0.7502	0.91424
		20.2555	0.7502	0.86459
		20.5056	0.7502	0.66269
		20.7556	0.7502	0.92532
		21.0057	0.7502	1.01885
		21.2558	0.7502	0.97696
		21.5058	0.7502	0.94682
		21.7559	0.7502	1.02816
		22.006	0.7502	0.77262
		22.256	0.7502	0.836
		22.5061	0.7502	0.88942
		22.7562	0.7502	0.98317
		23.0063	0.7502	0.92022
		23.2563	0.7502	0.87568
		23.5064	0.7502	0.88764
		23.7565	0.7502	0.83268
		24.0065	0.7502	0.79434
		24.2566	0.7502	0.79279
		24.5067	0.7502	0.82404
		24.7567	0.7502	0.95768
		25.0068	0.7502	1.05453
		25.2569	0.7502	0.96433
		25.5069	0.7502	0.95192
		25.757	0.7502	0.91225
		26.0071	0.7502	1.04124
		26.2571	0.7502	0.91313
		26.5072	0.7502	0.90648
		26.7573	0.7502	0.94571
		27.0073	0.7502	0.91624
		27.2574	0.7502	0.72873
		27.5075	0.7502	1.0091
		27.7575	0.7502	1.00156
		28.0076	0.7502	0.91601
		28.2577	0.7502	0.97962
		28.5077	0.7502	1.06118
		28.7578	0.7502	0.93175
		29.0079	0.7502	0.93906
		29.2579	0.7502	1.03813
		29.508	0.7502	0.94837
		29.7581	0.7502	0.91313
		30.0082	0.7502	1.04412
		30.2582	0.7502	0.95768
		30.5083	0.7502	0.95347
		30.7584	0.7502	1.11991
		31.0084	0.7502	0.84287
		31.2585	0.7502	0.92754
		31.5085	0.7502	0.77727
		31.7586	0.7502	0.94194
		32.0087	0.7502	0.9149
		32.2588	0.7502	0.86592
		32.5088	0.7502	1.19438
		32.7589	0.7502	1.01553
		33.009	0.7502	1.11105
		33.259	0.7502	1.10684
		33.5091	0.7502	1.10019
		33.7592	0.7502	0.96211
		34.0092	0.7502	0.96854
		34.2593	0.7502	1.02084
		34.5094	0.7502	0.99447
		34.7594	0.7502	1.05675
		35.0095	0.7502	1.03015
		35.2596	0.7502	1.02572
		35.5096	0.7502	1.06074
		35.7597	0.7502	1.02284
		36.0098	0.7502	0.93219
		36.2598	0.7502	1.03791
		36.5099	0.7502	1.11903
		36.76	0.7502	1.09775
		37.01	0.7502	0.95014
		37.2601	0.7502	1.00866
		37.5102	0.7502	0.89119
		37.7602	0.7502	0.91291
		38.0103	0.7502	0.95125
		38.2604	0.7502	0.98649
		38.5104	0.7502	0.99447
		38.7605	0.7502	1.09199
		39.0106	0.7502	1.06473
		39.2607	0.7502	0.95879
		39.5107	0.7502	0.98738
		39.7608	0.7502	0.9231
		40.0109	0.7502	0.81827
		40.2609	0.7502	0.96433
		40.511	0.7502	1.03392
		40.7611	0.7502	0.99447
		41.0111	0.7502	0.99159
		41.2612	0.7502	0.96433
		41.5113	0.7502	1.11194
		41.7613	0.7502	1.14075
		42.0114	0.7502	1.00356
		42.2615	0.7502	1.0552
		42.5115	0.7502	1.03304
		42.7616	0.7502	1.10662
		43.0117	0.7502	0.88476
		43.2617	0.7502	1.14031
		43.5118	0.7502	1.16712
		43.7619	0.7502	0.93219
		44.0119	0.7502	0.96211
		44.262	0.7502	1.00156
		44.5121	0.7502	1.08645
		44.7621	0.7502	1.14474
		45.0122	0.7502	1.14252
		45.2623	0.7502	1.13698
		45.5123	0.7502	0.98117
		45.7624	0.7502	1.00467
		46.0125	0.7502	0.93773
		46.2626	0.7502	1.00954
		46.5126	0.7502	0.92998
		46.7627	0.7502	0.96211
		47.0128	0.7502	1.14274
		47.2628	0.7502	1.01021
		47.5129	0.7502	0.92643
		47.763	0.7502	0.98649
		48.013	0.7502	1.02195
		48.2631	0.7502	0.95657
		48.5132	0.7502	0.9435
		48.7632	0.7502	0.92488
		49.0133	0.7502	0.81628
		49.2634	0.7502	0.90205
		49.5134	0.7502	0.94128
		49.7635	0.7502	1.05165
		50.0136	0.7502	1.1013
		50.2636	0.7502	0.91535
		50.5137	0.7502	1.01242
		50.7638	0.7502	1.09509
		51.0138	0.7502	1.08379
		51.2639	0.7502	1.04168
		51.514	0.7502	1.12989
		51.764	0.7502	1.07913
		52.0141	0.7502	0.97386
		52.2642	0.7502	0.92133
		52.5143	0.7502	0.83733
		52.7643	0.7502	0.94305
		53.0144	0.7502	0.92754
		53.2645	0.7502	0.97807
		53.5145	0.7502	0.99757
		53.7646	0.7502	0.82869
		54.0147	0.7502	0.92022
		54.2647	0.7502	0.99802
		54.5148	0.7502	0.98228
		54.7649	0.7502	0.95568
		55.0149	0.7502	0.94128
		55.265	0.7502	1.06561
		55.5151	0.7502	1.09731
		55.7651	0.7502	0.9907
		56.0152	0.7502	1.02572
		56.2653	0.7502	0.88166
		56.5153	0.7502	0.94017
		56.7654	0.7502	0.94837
		57.0155	0.7502	0.71078
		57.2655	0.7502	0.99868
		57.5156	0.7502	0.94571
		57.7657	0.7502	1.00245
		58.0157	0.7502	1.02816
		58.2658	0.7502	0.90449
		58.5159	0.7502	0.95258
		58.7659	0.7502	0.95657
		59.016	0.7502	0.86659
		59.2661	0.7502	0.77262
		59.5162	0.7502	0.93197
		59.7662	0.7502	1.14496
		60.0163	0.7502	1.08246
		60.2664	0.7502	1.00688
		60.5164	0.7502	0.92732
		60.7665	0.7502	0.97918
		61.0166	0.7502	0.94017
		61.2666	0.7502	0.65936
		61.5167	0.7502	1.05387
		61.7668	0.7502	0.83756
		62.0168	0.7502	0.91934
		62.2669	0.7502	0.88587
		62.517	0.7502	0.89806
		62.767	0.7502	0.92022
		63.0171	0.7502	0.70701
		63.2672	0.7502	0.88919
		63.5172	0.7502	1.00445
		63.7673	0.7502	1.00644
		64.0174	0.7502	0.84775
		64.2674	0.7502	0.87169
		64.5175	0.7502	0.86149
		64.7676	0.7502	0.92865
		65.0177	0.7502	1.00688
		65.2677	0.7502	0.95236
		65.5178	0.7502	0.9231
		65.7678	0.7502	0.94815
		66.0179	0.7502	0.95014
		66.268	0.7502	0.90648
		66.5181	0.7502	0.8708
		66.7681	0.7502	0.87989
		67.0182	0.7502	0.92532
		67.2683	0.7502	0.80098
		67.5183	0.7502	0.93574
		67.7684	0.7502	0.90537
		68.0185	0.7502	0.91934
		68.2685	0.7502	0.81384
		68.5186	0.7502	0.71965
		68.7687	0.7502	0.71987
		69.0187	0.7502	1.10684
		69.2688	0.7502	1.10219
		69.5189	0.7502	0.96256
		69.7689	0.7502	0.63631
		70.019	0.7502	0.76242
		70.2691	0.7502	0.89828
		70.5191	0.7502	0.90914
		70.7692	0.7502	0.83778
		71.0193	0.7502	0.81007
		71.2694	0.7502	0.76331
		71.5194	0.7502	0.74181
		71.7695	0.7502	0.88875
		72.0195	0.7502	1.02018
		72.2696	0.7502	1.01508
		72.5197	0.7502	0.9907
		72.7698	0.7502	0.6731
		73.0198	0.7502	0.97275
		73.2699	0.7502	0.91978
		73.52	0.7502	0.92998
		73.77	0.7502	1.04146
		74.0201	0.7502	1.01553
		74.2702	0.7502	0.78104
		74.5202	0.7502	0.96521
		74.7703	0.7502	0.86105
		75.0204	0.7502	0.88853
		75.2704	0.7502	0.64762
		75.5205	0.7502	0.75644
		75.7706	0.7502	0.91424
		76.0206	0.7502	0.86193
		76.2707	0.7502	0.71588
		76.5208	0.7502	0.92754
		76.7708	0.7502	0.82603
		77.0209	0.7502	0.84177
		77.271	0.7502	0.80675
		77.521	0.7502	0.94239
		77.7711	0.7502	1.02661
		78.0212	0.7502	0.83645
		78.2712	0.7502	0.85373
		78.5213	0.7502	0.75755
		78.7714	0.7502	0.71122
		79.0215	0.7502	0.82448
		79.2715	0.7502	0.82226
		79.5216	0.7502	0.69261
		79.7716	0.7502	0.71433
		80.0217	0.7502	0.87279
		80.2718	0.7502	0.70679
		80.5219	0.7502	0.85351
		80.7719	0.7502	0.88454
		81.022	0.7502	0.71809
		81.2721	0.7502	0.54345
		81.5221	0.7502	0.77794
		81.7722	0.7502	0.62279
		82.0223	0.7502	0.62479
		82.2723	0.7502	0.59509
		82.5224	0.7502	0.75644
		82.7725	0.7502	0.71632
		83.0225	0.7502	0.58378
		83.2726	0.7502	0.6598
		83.5227	0.7502	0.67554
		83.7727	0.7502	0.66756
		84.0228	0.7502	0.55098
		84.2729	0.7502	0.55608
		84.5229	0.7502	0.73294
		84.773	0.7502	0.87678
		85.0231	0.7502	0.92975
		85.2732	0.7502	0.99558
		85.5232	0.7502	0.79833
		85.7733	0.7502	0.66801
		86.0233	0.7502	0.47829
		86.2734	0.7502	0.50821
		86.5235	0.7502	0.55985
		86.7736	0.7502	0.60107
		87.0236	0.7502	0.58689
		87.2737	0.7502	0.81916
		87.5238	0.7502	0.69039
		87.7738	0.7502	0.5583
		88.0239	0.7502	0.55652
		88.274	0.7502	0.64473
		88.524	0.7502	0.66889
		88.7741	0.7502	0.5696
		89.0242	0.7502	0.66379
		89.2742	0.7502	0.68773
		89.5243	0.7502	0.63144
		89.7744	0.7502	0.80675
		90.0244	0.7502	0.62368
		90.2745	0.7502	0.71499
		90.5246	0.7502	0.84576
		90.7746	0.7502	0.74558
		91.0247	0.7502	0.6977
		91.2748	0.7502	0.9036
		91.5248	0.7502	0.8411
		91.7749	0.7502	0.50488
		92.025	0.7502	0.45036
		92.275	0.7502	0.68463
		92.5251	0.7502	0.61127
		92.7752	0.7502	0.57514
		93.0252	0.7502	0.60329
		93.2753	0.7502	0.67665
		93.5254	0.7502	0.62567
		93.7755	0.7502	0.63919
		94.0255	0.7502	0.76331
		94.2756	0.7502	0.62922
		94.5257	0.7502	0.68042
		94.7757	0.7502	0.83512
		95.0258	0.7502	0.51242
		95.2759	0.7502	0.48627
		95.5259	0.7502	0.66756
		95.776	0.7502	0.49646
		96.0261	0.7502	0.51264
		96.2761	0.7502	0.70236
		96.5262	0.7502	0.67465
		96.7763	0.7502	0.46299
		97.0263	0.7502	0.48427
		97.2764	0.7502	0.7622
		97.5265	0.7502	0.7591
		97.7765	0.7502	0.66291
		98.0266	0.7502	0.60129
		98.2767	0.7502	0.73538
		98.5268	0.7502	0.61459
		98.7768	0.7502	0.64673
		99.0269	0.7502	0.63676
		99.2769	0.7502	0.67288
		99.527	0.7502	0.49358
		99.7771	0.7502	0.60639
		100.027	0.7502	0.47341
		100.277	0.7502	0.5696
		100.527	0.7502	0.5962
		100.777	0.7502	0.55741
		101.027	0.7502	0.60019
		101.278	0.7502	0.89895
		101.528	0.7502	0.91779
		101.778	0.7502	0.59642
		102.028	0.7502	0.76198
		102.278	0.7502	0.69593
		102.528	0.7502	0.66734
		102.778	0.7502	0.57137
		103.028	0.7502	0.55586
		103.278	0.7502	0.64872
		103.528	0.7502	0.89407
		103.778	0.7502	0.79899
		104.028	0.7502	0.54921
		104.278	0.7502	0.51596
		104.528	0.7502	0.67975
		104.778	0.7502	0.56096
		105.028	0.7502	0.52018
		105.279	0.7502	0.59043
		105.529	0.7502	0.73228
		105.779	0.7502	0.69793
		106.029	0.7502	0.61415
		106.279	0.7502	0.69482
		106.529	0.7502	0.58378
		106.779	0.7502	0.52572
		107.029	0.7502	0.39429
		107.279	0.7502	0.45147
		107.529	0.7502	0.38963
		107.779	0.7502	0.55386
		108.029	0.7502	0.59819
		108.279	0.7502	0.74425
		108.529	0.7502	0.73848
		108.779	0.7502	0.54566
		109.03	0.7502	0.51973
		109.28	0.7502	0.5532
		109.53	0.7502	0.39429
		109.78	0.7502	0.47917
		110.03	0.7502	0.62102
		110.28	0.7502	0.52306
		110.53	0.7502	0.53503
		110.78	0.7502	0.45014
		111.03	0.7502	0.67177
		111.28	0.7502	0.51264
		111.53	0.7502	0.56007
		111.78	0.7502	0.51131
		112.03	0.7502	0.59819
		112.281	0.7502	0.3504
		112.531	0.7502	0.4364
		112.781	0.7502	0.40338
		113.031	0.7502	0.5696
		113.281	0.7502	0.5696
		113.531	0.7502	0.67953
		113.781	0.7502	0.40914
		114.031	0.7502	0.40493
		114.281	0.7502	0.62501
		114.531	0.7502	0.53613
		114.781	0.7502	0.49491
		115.031	0.7502	0.52261
[truncated: 260,151+ more rows]

## Sheet: Fig.5d
	LSM - concave
		agZIF-62
		x, µm	y, µm	z, µm
		-26	-26	-1.37307
		-25.4999	-26	-1.36427
		-24.9997	-26	-1.36822
		-24.4996	-26	-1.37845
		-23.9995	-26	-1.38724
		-23.4993	-26	-1.39227
		-22.9992	-26	-1.40662
		-22.4991	-26	-1.41129
		-21.9989	-26	-1.42223
		-21.4988	-26	-1.43049
		-20.9986	-26	-1.44107
		-20.4985	-26	-1.45489
		-19.9984	-26	-1.47373
		-19.4982	-26	-1.48252
		-18.9981	-26	-1.4976
		-18.498	-26	-1.50585
		-17.9978	-26	-1.51213
		-17.4977	-26	-1.51751
		-16.9976	-26	-1.52667
		-16.4974	-26	-1.52918
		-15.9973	-26	-1.52828
		-15.4971	-26	-1.53761
		-14.997	-26	-1.54892
		-14.4969	-26	-1.56076
		-13.9967	-26	-1.57781
		-13.4966	-26	-1.60059
		-12.9965	-26	-1.61513
		-12.4963	-26	-1.62356
		-11.9962	-26	-1.63128
		-11.4961	-26	-1.63774
		-10.9959	-26	-1.63792
		-10.4958	-26	-1.6372
		-9.99566	-26	-1.64187
		-9.49552	-26	-1.64617
		-8.99538	-26	-1.64976
		-8.49525	-26	-1.65909
		-7.99511	-26	-1.6634
		-7.49498	-26	-1.66932
		-6.99484	-26	-1.67327
		-6.49471	-26	-1.67722
		-5.99457	-26	-1.68188
		-5.49443	-26	-1.68565
		-4.9943	-26	-1.6826
		-4.49416	-26	-1.69534
		-3.99403	-26	-1.70126
		-3.49389	-26	-1.70844
		-2.99375	-26	-1.72566
		-2.49362	-26	-1.73984
		-1.99348	-26	-1.74863
		-1.49335	-26	-1.77375
		-0.99321	-26	-1.79313
		-0.49308	-26	-1.80426
		0.00706	-26	-1.82382
		0.5072	-26	-1.83889
		1.00733	-26	-1.8545
		1.50747	-26	-1.87801
		2.0076	-26	-1.90385
		2.50774	-26	-1.9252
		3.00787	-26	-1.94566
		3.50801	-26	-1.95893
		4.00815	-26	-1.97024
		4.50828	-26	-1.98495
		5.00842	-26	-1.99751
		5.50855	-26	-2.00469
		6.00869	-26	-2.01492
		6.50882	-26	-2.02963
		7.00896	-26	-2.04381
		7.5091	-26	-2.06319
		8.00923	-26	-2.07826
		8.50937	-26	-2.09208
		9.0095	-26	-2.10625
		9.50964	-26	-2.11953
		10.0098	-26	-2.12868
		10.5099	-26	-2.13855
		11.01	-26	-2.1434
		11.5102	-26	-2.09621
		12.0103	-26	-1.87567
		12.5105	-26	-1.48611
		13.0106	-26	-1.15038
		13.5107	-26	-0.90599
		14.0109	-26	-0.80263
		14.511	-26	-0.97238
		15.0111	-26	-1.3745
		15.5113	-26	-1.70485
		16.0114	-26	-1.95463
		16.5115	-26	-2.13981
		17.0117	-26	-2.2315
		17.5118	-26	-2.23814
		18.0119	-26	-2.24388
		18.5121	-26	-2.24693
		19.0122	-26	-2.24891
		19.5124	-26	-2.25268
		20.0125	-26	-2.25914
		20.5126	-26	-2.26595
		21.0128	-26	-2.27816
		21.5129	-26	-2.30112
		22.013	-26	-2.3266
		22.5132	-26	-2.3668
		23.0133	-26	-2.30956
		23.5134	-26	-2.24065
		24.0136	-26	-2.15416
		24.5137	-26	-2.10428
		25.0139	-26	-2.09854
		25.514	-26	-2.1949
		26.0141	-26	-2.28408
		26.5143	-26	-2.35998
		27.0144	-26	-2.40017
		27.5145	-26	-2.40376
		28.0147	-26	-2.40843
		28.5148	-26	-2.41758
		29.0149	-26	-2.43283
		29.5151	-26	-2.44414
		30.0152	-26	-2.45347
		30.5153	-26	-2.46352
		31.0155	-26	-2.47608
		31.5156	-26	-2.48882
		32.0157	-26	-2.50551
		32.5159	-26	-2.51807
		33.016	-26	-2.51878
		33.5162	-26	-2.5195
		34.0163	-26	-2.52327
		34.5164	-26	-2.5265
		35.0166	-26	-2.53368
		35.5167	-26	-2.55557
		36.0168	-26	-2.5719
		36.517	-26	-2.58482
		37.0171	-26	-2.5902
		37.5172	-26	-2.59199
		38.0174	-26	-2.59235
		38.5175	-26	-2.58984
		39.0177	-26	-2.58787
		39.5178	-26	-2.59666
		40.0179	-26	-2.61119
		40.5181	-26	-2.62106
		41.0182	-26	-2.63919
		41.5183	-26	-2.65444
		42.0185	-26	-2.65121
		42.5186	-26	-2.66359
		43.0187	-26	-2.66664
		43.5189	-26	-2.65336
		44.019	-26	-2.65408
		44.5191	-26	-2.66503
		45.0193	-26	-2.65893
		45.5194	-26	-2.66772
		46.0196	-26	-2.6853
		46.5197	-26	-2.68979
		47.0198	-26	-2.6923
		47.52	-26	-2.69571
		48.0201	-26	-2.69679
		48.5202	-26	-2.6984
		49.0204	-26	-2.69876
		49.5205	-26	-2.70145
		50.0206	-26	-2.70307
		50.5208	-26	-2.70684
		51.0209	-26	-2.70684
		51.521	-26	-2.69643
		52.0212	-26	-2.69051
		52.5213	-26	-2.68764
		53.0215	-26	-2.68602
		53.5216	-26	-2.68746
		54.0217	-26	-2.69912
		54.5219	-26	-2.70271
		55.022	-26	-2.70361
		55.5221	-26	-2.70414
		56.0223	-26	-2.70414
		56.5224	-26	-2.70414
		57.0225	-26	-2.70414
		57.5227	-26	-2.70235
		58.0228	-26	-2.6975
		58.5229	-26	-2.6941
		59.0231	-26	-2.69015
		59.5232	-26	-2.68943
		60.0234	-26	-2.68548
		60.5235	-26	-2.68046
		61.0236	-26	-2.66862
		61.5238	-26	-2.66485
		62.0239	-26	-2.65839
		62.524	-26	-2.65964
		63.0242	-26	-2.65426
		63.5243	-26	-2.64798
		64.0244	-26	-2.63973
		64.5246	-26	-2.63488
		65.0247	-26	-2.63219
		65.5248	-26	-2.63039
		66.025	-26	-2.63057
		66.5251	-26	-2.6225
		67.0252	-26	-2.61335
		67.5254	-26	-2.60097
		68.0255	-26	-2.59666
		68.5257	-26	-2.58984
		69.0258	-26	-2.57208
		69.5259	-26	-2.54319
		70.0261	-26	-2.52488
		70.5262	-26	-2.50909
		71.0263	-26	-2.49456
		71.5265	-26	-2.48325
		72.0266	-26	-2.46675
		72.5268	-26	-2.4375
		73.0269	-26	-2.41597
		73.527	-26	-2.40143
		74.0272	-26	-2.39031
		74.5273	-26	-2.38492
		75.0274	-26	-2.37667
		75.5276	-26	-2.35765
		76.0277	-26	-2.33629
		76.5278	-26	-2.3223
		77.028	-26	-2.31333
		77.5281	-26	-2.30471
		78.0282	-26	-2.30112
		78.5284	-26	-2.29682
		79.0285	-26	-2.29251
		79.5286	-26	-2.28228
		80.0288	-26	-2.27367
		80.5289	-26	-2.26308
		81.0291	-26	-2.25178
		81.5292	-26	-2.23904
		82.0293	-26	-2.23437
		82.5295	-26	-2.22773
		83.0296	-26	-2.22109
		83.5297	-26	-2.21679
		84.0299	-26	-2.21428
		84.53	-26	-2.20602
		85.0301	-26	-2.19203
		85.5303	-26	-2.17839
		86.0304	-26	-2.1565
		86.5305	-26	-2.13676
		87.0307	-26	-2.11899
		87.5308	-26	-2.09764
		88.031	-26	-2.07485
		88.5311	-26	-2.04686
		89.0312	-26	-2.00146
		89.5314	-26	-1.98621
		90.0315	-26	-1.96647
		90.5316	-26	-1.91695
		91.0318	-26	-1.86868
		91.5319	-26	-1.82741
		92.032	-26	-1.7768
		92.5322	-26	-1.7445
		93.0323	-26	-1.74199
		93.5324	-26	-1.74199
		94.0326	-26	-1.73912
		94.5327	-26	-1.7201
		95.0329	-26	-1.70718
		95.533	-26	-1.69821
		96.0331	-26	-1.69175
		96.5333	-26	-1.68565
		97.0334	-26	-1.67847
		97.5335	-26	-1.66788
		98.0337	-26	-1.65819
		98.5338	-26	-1.64725
		99.0339	-26	-1.62769
		99.5341	-26	-1.60293
		100.034	-26	-1.58409
		100.534	-26	-1.56184
		101.034	-26	-1.54102
		101.535	-26	-1.52685
		102.035	-26	-1.52595
		102.535	-26	-1.51375
		103.035	-26	-1.49401
		103.535	-26	-1.4705
		104.035	-26	-1.43982
		104.535	-26	-1.40698
		105.036	-26	-1.38527
		105.536	-26	-1.36481
		106.036	-26	-1.3483
		106.536	-26	-1.33036
		107.036	-26	-1.2995
		107.536	-26	-1.26181
		108.036	-26	-1.23095
		108.537	-26	-1.20906
		109.037	-26	-1.18519
		109.537	-26	-1.16922
		110.037	-26	-1.15828
		110.537	-26	-1.14697
		111.037	-26	-1.12634
		111.537	-26	-1.12024
		112.037	-26	-1.10983
		112.538	-26	-1.09368
		113.038	-26	-1.07986
		113.538	-26	-1.06102
		114.038	-26	-1.03805
		114.538	-26	-1.01885
		115.038	-26	-1.01132
		115.538	-26	-0.99624
		116.039	-26	-0.98225
		116.539	-26	-0.96789
		117.039	-26	-0.95156
		117.539	-26	-0.93326
		118.039	-26	-0.93039
		118.539	-26	-0.93524
		119.039	-26	-0.92519
		119.54	-26	-0.91083
		120.04	-26	-0.89235
		120.54	-26	-0.86687
		121.04	-26	-0.83744
		121.54	-26	-0.82865
		122.04	-26	-0.80335
		122.54	-26	-0.78002
		123.04	-26	-0.75974
		123.541	-26	-0.74772
		124.041	-26	-0.72206
		124.541	-26	-0.71183
		125.041	-26	-0.6973
		125.541	-26	-0.68169
		126.041	-26	-0.66518
		126.541	-26	-0.65962
		127.041	-26	-0.64903
		127.542	-26	-0.6345
		128.042	-26	-0.61189
		128.542	-26	-0.59574
		129.042	-26	-0.58443
		129.542	-26	-0.5769
		130.042	-26	-0.57115
		130.542	-26	-0.56882
		131.043	-26	-0.55877
		131.543	-26	-0.5446
		132.043	-26	-0.53616
		132.543	-26	-0.53365
		133.043	-26	-0.53222
		133.543	-26	-0.53042
		134.043	-26	-0.5324
		134.544	-26	-0.53006
		135.044	-26	-0.52127
		135.544	-26	-0.50745
		136.044	-26	-0.49651
		136.544	-26	-0.47677
		137.044	-26	-0.47228
		137.544	-26	-0.46457
		138.044	-26	-0.44609
		138.545	-26	-0.4154
		139.045	-26	-0.41791
		139.545	-26	-0.39817
		140.045	-26	-0.3831
		140.545	-26	-0.37539
		141.045	-26	-0.39082
		141.546	-26	-0.37377
		142.046	-26	-0.36049
		142.546	-26	-0.35619
		143.046	-26	-0.34237
		143.546	-26	-0.3194
		144.046	-26	-0.29464
		144.546	-26	-0.27346
		145.046	-26	-0.25337
		145.547	-26	-0.2356
		146.047	-26	-0.21084
		146.547	-26	-0.20474
		147.047	-26	-0.18823
		147.547	-26	-0.1615
		148.047	-26	-0.13996
		148.547	-26	-0.11341
		149.048	-26	-0.08739
		149.548	-26	-0.07465
		150.048	-26	-0.06155
		150.548	-26	-0.05204
		151.048	-26	-0.05024
		151.548	-26	-0.03194
		152.048	-26	-0.02046
		152.548	-26	-0.01256
		153.049	-26	-0.00933
		153.549	-26	0
		154.049	-26	-0.00197
		-26	-25.4999	-1.37701
		-25.4999	-25.4999	-1.37325
		-24.9997	-25.4999	-1.37863
		-24.4996	-25.4999	-1.38868
		-23.9995	-25.4999	-1.39729
		-23.4993	-25.4999	-1.40375
		-22.9992	-25.4999	-1.41344
		-22.4991	-25.4999	-1.41667
		-21.9989	-25.4999	-1.4269
		-21.4988	-25.4999	-1.43461
		-20.9986	-25.4999	-1.44556
		-20.4985	-25.4999	-1.46063
		-19.9984	-25.4999	-1.4775
		-19.4982	-25.4999	-1.48791
		-18.9981	-25.4999	-1.50154
		-18.498	-25.4999	-1.50998
		-17.9978	-25.4999	-1.51716
		-17.4977	-25.4999	-1.52397
		-16.9976	-25.4999	-1.53331
		-16.4974	-25.4999	-1.53833
		-15.9973	-25.4999	-1.53994
		-15.4971	-25.4999	-1.54784
		-14.997	-25.4999	-1.55897
		-14.4969	-25.4999	-1.56955
		-13.9967	-25.4999	-1.5848
		-13.4966	-25.4999	-1.60436
		-12.9965	-25.4999	-1.61908
		-12.4963	-25.4999	-1.62697
		-11.9962	-25.4999	-1.63361
		-11.4961	-25.4999	-1.63989
		-10.9959	-25.4999	-1.63989
		-10.4958	-25.4999	-1.63935
		-9.99566	-25.4999	-1.64348
		-9.49552	-25.4999	-1.64851
		-8.99538	-25.4999	-1.65353
		-8.49525	-25.4999	-1.66268
		-7.99511	-25.4999	-1.66699
		-7.49498	-25.4999	-1.67596
		-6.99484	-25.4999	-1.67991
		-6.49471	-25.4999	-1.68045
		-5.99457	-25.4999	-1.68224
		-5.49443	-25.4999	-1.68475
		-4.9943	-25.4999	-1.67847
		-4.49416	-25.4999	-1.69265
		-3.99403	-25.4999	-1.70162
		-3.49389	-25.4999	-1.71041
		-2.99375	-25.4999	-1.72961
		-2.49362	-25.4999	-1.74648
		-1.99348	-25.4999	-1.75402
		-1.49335	-25.4999	-1.77788
		-0.99321	-25.4999	-1.79923
		-0.49308	-25.4999	-1.80839
		0.00706	-25.4999	-1.824
		0.5072	-25.4999	-1.83961
		1.00733	-25.4999	-1.8563
		1.50747	-25.4999	-1.87837
		2.0076	-25.4999	-1.90474
		2.50774	-25.4999	-1.92987
		3.00787	-25.4999	-1.95086
		3.50801	-25.4999	-1.96378
		4.00815	-25.4999	-1.97562
		4.50828	-25.4999	-1.98944
		5.00842	-25.4999	-2.00128
		5.50855	-25.4999	-2.00936
		6.00869	-25.4999	-2.02246
		6.50882	-25.4999	-2.03789
		7.00896	-25.4999	-2.05188
		7.5091	-25.4999	-2.07108
		8.00923	-25.4999	-2.08598
		8.50937	-25.4999	-2.09926
		9.0095	-25.4999	-2.11182
		9.50964	-25.4999	-2.12527
		10.0098	-25.4999	-2.13335
		10.5099	-25.4999	-2.14304
		11.01	-25.4999	-2.14699
		11.5102	-25.4999	-2.11792
		12.0103	-25.4999	-1.97688
		12.5105	-25.4999	-1.67183
		13.0106	-25.4999	-1.33449
		13.5107	-25.4999	-1.07789
		14.0109	-25.4999	-0.93757
		14.511	-25.4999	-1.02693
		15.0111	-25.4999	-1.36015
		15.5113	-25.4999	-1.70539
		16.0114	-25.4999	-1.9645
		16.5115	-25.4999	-2.1547
		17.0117	-25.4999	-2.24209
		17.5118	-25.4999	-2.24729
		18.0119	-25.4999	-2.2525
		18.5121	-25.4999	-2.25501
		19.0122	-25.4999	-2.25662
		19.5124	-25.4999	-2.25806
		20.0125	-25.4999	-2.26524
		20.5126	-25.4999	-2.2769
		21.0128	-25.4999	-2.29413
		21.5129	-25.4999	-2.31727
		22.013	-25.4999	-2.34024
		22.5132	-25.4999	-2.31315
		23.0133	-25.4999	-2.17623
		23.5134	-25.4999	-2.07019
		24.0136	-25.4999	-1.97114
		24.5137	-25.4999	-1.86724
		25.0139	-25.4999	-1.86598
		25.514	-25.4999	-2.02246
		26.0141	-25.4999	-2.13783
		26.5143	-25.4999	-2.23922
		27.0144	-25.4999	-2.3546
		27.5145	-25.4999	-2.42081
		28.0147	-25.4999	-2.42619
		28.5148	-25.4999	-2.43427
		29.0149	-25.4999	-2.44737
		29.5151	-25.4999	-2.45957
		30.0152	-25.4999	-2.46962
		30.5153	-25.4999	-2.48074
		31.0155	-25.4999	-2.49348
		31.5156	-25.4999	-2.50604
		32.0157	-25.4999	-2.52183
		32.5159	-25.4999	-2.53242
		33.016	-25.4999	-2.53422
		33.5162	-25.4999	-2.53691
		34.0163	-25.4999	-2.54211
		34.5164	-25.4999	-2.54588
		35.0166	-25.4999	-2.55234
		35.5167	-25.4999	-2.56956
		36.0168	-25.4999	-2.58033
		36.517	-25.4999	-2.59038
		37.0171	-25.4999	-2.5963
		37.5172	-25.4999	-2.59792
		38.0174	-25.4999	-2.60007
		38.5175	-25.4999	-2.59881
		39.0177	-25.4999	-2.59738
		39.5178	-25.4999	-2.60204
		40.0179	-25.4999	-2.61173
		40.5181	-25.4999	-2.6207
		41.0182	-25.4999	-2.63811
		41.5183	-25.4999	-2.64995
		42.0185	-25.4999	-2.64924
		42.5186	-25.4999	-2.66431
		43.0187	-25.4999	-2.66826
		43.5189	-25.4999	-2.65605
		44.019	-25.4999	-2.65982
		44.5191	-25.4999	-2.66879
		45.0193	-25.4999	-2.66144
		45.5194	-25.4999	-2.667
		46.0196	-25.4999	-2.68459
		46.5197	-25.4999	-2.69051
		47.0198	-25.4999	-2.69463
		47.52	-25.4999	-2.70145
		48.0201	-25.4999	-2.70414
		48.5202	-25.4999	-2.7054
		49.0204	-25.4999	-2.70522
		49.5205	-25.4999	-2.70612
		50.0206	-25.4999	-2.70594
		50.5208	-25.4999	-2.70899
		51.0209	-25.4999	-2.70935
		51.521	-25.4999	-2.69984
		52.0212	-25.4999	-2.69499
		52.5213	-25.4999	-2.69266
		53.0215	-25.4999	-2.69104
		53.5216	-25.4999	-2.69176
		54.0217	-25.4999	-2.70199
		54.5219	-25.4999	-2.7054
		55.022	-25.4999	-2.70612
		55.5221	-25.4999	-2.70684
		56.0223	-25.4999	-2.70719
		56.5224	-25.4999	-2.70809
		57.0225	-25.4999	-2.70791
		57.5227	-25.4999	-2.7063
		58.0228	-25.4999	-2.70217
		58.5229	-25.4999	-2.6993
		59.0231	-25.4999	-2.69589
		59.5232	-25.4999	-2.69463
		60.0234	-25.4999	-2.69015
		60.5235	-25.4999	-2.68548
		61.0236	-25.4999	-2.67382
		61.5238	-25.4999	-2.66987
		62.0239	-25.4999	-2.66377
		62.524	-25.4999	-2.66503
		63.0242	-25.4999	-2.65857
		63.5243	-25.4999	-2.653
		64.0244	-25.4999	-2.64511
		64.5246	-25.4999	-2.6408
		65.0247	-25.4999	-2.63919
		65.5248	-25.4999	-2.63757
		66.025	-25.4999	-2.63757
		66.5251	-25.4999	-2.62968
		67.0252	-25.4999	-2.62106
		67.5254	-25.4999	-2.60922
		68.0255	-25.4999	-2.60509
		68.5257	-25.4999	-2.59702
		69.0258	-25.4999	-2.57997
		69.5259	-25.4999	-2.55342
		70.0261	-25.4999	-2.53601
		70.5262	-25.4999	-2.52004
		71.0263	-25.4999	-2.50784
		71.5265	-25.4999	-2.49869
		72.0266	-25.4999	-2.48505
		72.5268	-25.4999	-2.45598
		73.0269	-25.4999	-2.43624
		73.527	-25.4999	-2.42296
		74.0272	-25.4999	-2.40663
		74.5273	-25.4999	-2.40143
		75.0274	-25.4999	-2.39677
		75.5276	-25.4999	-2.38062
		76.0277	-25.4999	-2.3589
		76.5278	-25.4999	-2.3458
		77.028	-25.4999	-2.33127
		77.5281	-25.4999	-2.31871
		78.0282	-25.4999	-2.31135
		78.5284	-25.4999	-2.304
		79.0285	-25.4999	-2.29969
		79.5286	-25.4999	-2.28803
		80.0288	-25.4999	-2.27851
		80.5289	-25.4999	-2.26649
		81.0291	-25.4999	-2.25555
		81.5292	-25.4999	-2.24281
		82.0293	-25.4999	-2.23832
		82.5295	-25.4999	-2.23132
		83.0296	-25.4999	-2.22504
		83.5297	-25.4999	-2.22038
		84.0299	-25.4999	-2.21715
		84.53	-25.4999	-2.20979
		85.0301	-25.4999	-2.19543
		85.5303	-25.4999	-2.1809
		86.0304	-25.4999	-2.15919
		86.5305	-25.4999	-2.13873
		87.0307	-25.4999	-2.12079
		87.5308	-25.4999	-2.10105
		88.031	-25.4999	-2.07898
		88.5311	-25.4999	-2.05081
		89.0312	-25.4999	-2.00738
		89.5314	-25.4999	-1.98782
		90.0315	-25.4999	-1.96791
		90.5316	-25.4999	-1.92197
		91.0318	-25.4999	-1.87478
		91.5319	-25.4999	-1.83279
		92.032	-25.4999	-1.78613
		92.5322	-25.4999	-1.75312
		93.0323	-25.4999	-1.74791
		93.5324	-25.4999	-1.74917
		94.0326	-25.4999	-1.74791
		94.5327	-25.4999	-1.72889
		95.0329	-25.4999	-1.7149
		95.533	-25.4999	-1.70521
		96.0331	-25.4999	-1.69731
		96.5333	-25.4999	-1.68978
		97.0334	-25.4999	-1.68242
		97.5335	-25.4999	-1.67363
		98.0337	-25.4999	-1.66465
		98.5338	-25.4999	-1.65263
		99.0339	-25.4999	-1.63541
		99.5341	-25.4999	-1.61387
		100.034	-25.4999	-1.59449
		100.534	-25.4999	-1.57386
		101.034	-25.4999	-1.55376
		101.535	-25.4999	-1.53474
		102.035	-25.4999	-1.52613
		102.535	-25.4999	-1.5098
		103.035	-25.4999	-1.48575
		103.535	-25.4999	-1.4644
		104.035	-25.4999	-1.44036
		104.535	-25.4999	-1.41183
		105.036	-25.4999	-1.39065
		105.536	-25.4999	-1.37073
		106.036	-25.4999	-1.35082
		106.536	-25.4999	-1.33215
		107.036	-25.4999	-1.30344
		107.536	-25.4999	-1.26917
		108.036	-25.4999	-1.24028
		108.537	-25.4999	-1.21911
		109.037	-25.4999	-1.19237
		109.537	-25.4999	-1.17622
		110.037	-25.4999	-1.16456
		110.537	-25.4999	-1.15307
		111.037	-25.4999	-1.13352
		111.537	-25.4999	-1.12777
		112.037	-25.4999	-1.11934
		112.538	-25.4999	-1.10247
		113.038	-25.4999	-1.0874
		113.538	-25.4999	-1.06712
		114.038	-25.4999	-1.04415
		114.538	-25.4999	-1.02334
		115.038	-25.4999	-1.0158
		115.538	-25.4999	-1.00199
		116.039	-25.4999	-0.98889
		116.539	-25.4999	-0.97381
		117.039	-25.4999	-0.95731
		117.539	-25.4999	-0.93936
		118.039	-25.4999	-0.93452
		118.539	-25.4999	-0.93595
		119.039	-25.4999	-0.92949
		119.54	-25.4999	-0.91801
		120.04	-25.4999	-0.90024
		120.54	-25.4999	-0.87656
		121.04	-25.4999	-0.85144
		121.54	-25.4999	-0.83942
		122.04	-25.4999	-0.80963
		122.54	-25.4999	-0.78666
		123.04	-25.4999	-0.76728
		123.541	-25.4999	-0.75364
		124.041	-25.4999	-0.72745
		124.541	-25.4999	-0.72278
		125.041	-25.4999	-0.70807
		125.541	-25.4999	-0.69066
		126.041	-25.4999	-0.67146
		126.541	-25.4999	-0.66141
		127.041	-25.4999	-0.64688
		127.542	-25.4999	-0.63593
		128.042	-25.4999	-0.61476
		128.542	-25.4999	-0.6004
		129.042	-25.4999	-0.59269
		129.542	-25.4999	-0.58282
		130.042	-25.4999	-0.57277
		130.542	-25.4999	-0.57062
		131.043	-25.4999	-0.562
		131.543	-25.4999	-0.54819
		132.043	-25.4999	-0.54047
		132.543	-25.4999	-0.53921
		133.043	-25.4999	-0.53634
		133.543	-25.4999	-0.53868
		134.043	-25.4999	-0.5437
		134.544	-25.4999	-0.5446
		135.044	-25.4999	-0.53563
		135.544	-25.4999	-0.52019
		136.044	-25.4999	-0.4992
		136.544	-25.4999	-0.47731
		137.044	-25.4999	-0.46923
		137.544	-25.4999	-0.46134
		138.044	-25.4999	-0.44609
		138.545	-25.4999	-0.42383
		139.045	-25.4999	-0.41899
		139.545	-25.4999	-0.40087
		140.045	-25.4999	-0.37449
		140.545	-25.4999	-0.35852
		141.045	-25.4999	-0.37
		141.546	-25.4999	-0.35762
		142.046	-25.4999	-0.3447
		142.546	-25.4999	-0.35493
		143.046	-25.4999	-0.35116
		143.546	-25.4999	-0.32945
		144.046	-25.4999	-0.30971
		144.546	-25.4999	-0.2889
		145.046	-25.4999	-0.26593
		145.547	-25.4999	-0.24529
		146.047	-25.4999	-0.21945
		146.547	-25.4999	-0.20869
		147.047	-25.4999	-0.19164
		147.547	-25.4999	-0.16472
		148.047	-25.4999	-0.14283
		148.547	-25.4999	-0.11699
		149.048	-25.4999	-0.09295
		149.548	-25.4999	-0.08218
		150.048	-25.4999	-0.06855
		150.548	-25.4999	-0.05868
		151.048	-25.4999	-0.05652
		151.548	-25.4999	-0.0393
		152.048	-25.4999	-0.02674
		152.548	-25.4999	-0.01974
		153.049	-25.4999	-0.01884
		153.549	-25.4999	-0.00897
		154.049	-25.4999	-0.01005
		-26	-24.9997	-1.38957
		-25.4999	-24.9997	-1.38527
		-24.9997	-24.9997	-1.39029
		-24.4996	-24.9997	-1.40303
		-23.9995	-24.9997	-1.41147
		-23.4993	-24.9997	-1.41811
		-22.9992	-24.9997	-1.42923
		-22.4991	-24.9997	-1.43174
		-21.9989	-24.9997	-1.43874
		-21.4988	-24.9997	-1.44556
		-20.9986	-24.9997	-1.45561
		-20.4985	-24.9997	-1.46925
		-19.9984	-24.9997	-1.48809
		-19.4982	-24.9997	-1.49939
		-18.9981	-24.9997	-1.51375
		-18.498	-24.9997	-1.52236
		-17.9978	-24.9997	-1.53025
		-17.4977	-24.9997	-1.53779
		-16.9976	-24.9997	-1.54945
		-16.4974	-24.9997	-1.55591
		-15.9973	-24.9997	-1.56184
		-15.4971	-24.9997	-1.56937
		-14.997	-24.9997	-1.57978
		-14.4969	-24.9997	-1.58893
		-13.9967	-24.9997	-1.60185
		-13.4966	-24.9997	-1.6171
		-12.9965	-24.9997	-1.6302
		-12.4963	-24.9997	-1.63684
		-11.9962	-24.9997	-1.6433
		-11.4961	-24.9997	-1.64868
		-10.9959	-24.9997	-1.64976
		-10.4958	-24.9997	-1.65012
		-9.99566	-24.9997	-1.65299
		-9.49552	-24.9997	-1.65676
		-8.99538	-24.9997	-1.66107
		-8.49525	-24.9997	-1.66824
		-7.99511	-24.9997	-1.67488
		-7.49498	-24.9997	-1.68314
		-6.99484	-24.9997	-1.68583
		-6.49471	-24.9997	-1.68619
		-5.99457	-24.9997	-1.69121
		-5.49443	-24.9997	-1.69444
		-4.9943	-24.9997	-1.69265
		-4.49416	-24.9997	-1.70808
		-3.99403	-24.9997	-1.71795
		-3.49389	-24.9997	-1.72746
		-2.99375	-24.9997	-1.74845
		-2.49362	-24.9997	-1.76209
		-1.99348	-24.9997	-1.77034
		-1.49335	-24.9997	-1.79116
		-0.99321	-24.9997	-1.80749
		-0.49308	-24.9997	-1.82184
		0.00706	-24.9997	-1.83763
		0.5072	-24.9997	-1.8545
		1.00733	-24.9997	-1.87388
		1.50747	-24.9997	-1.89398
		2.0076	-24.9997	-1.91461
		2.50774	-24.9997	-1.94296
		3.00787	-24.9997	-1.96145
		3.50801	-24.9997	-1.97401
		4.00815	-24.9997	-1.98926
		4.50828	-24.9997	-2.00361
		5.00842	-24.9997	-2.01761
		5.50855	-24.9997	-2.03017
		6.00869	-24.9997	-2.04399
		6.50882	-24.9997	-2.05691
		7.00896	-24.9997	-2.07037
		7.5091	-24.9997	-2.08418
		8.00923	-24.9997	-2.09549
		8.50937	-24.9997	-2.10751
		9.0095	-24.9997	-2.12115
		9.50964	-24.9997	-2.13227
		10.0098	-24.9997	-2.14465
		10.5099	-24.9997	-2.15703
		11.01	-24.9997	-2.1626
		11.5102	-24.9997	-2.13478
		12.0103	-24.9997	-2.01133
		12.5105	-24.9997	-1.78273
		13.0106	-24.9997	-1.47535
		13.5107	-24.9997	-1.23777
		14.0109	-24.9997	-1.13657
		14.511	-24.9997	-1.22593
		15.0111	-24.9997	-1.4854
		15.5113	-24.9997	-1.81341
		16.0114	-24.9997	-2.05475
		16.5115	-24.9997	-2.20243
		17.0117	-24.9997	-2.2708
		17.5118	-24.9997	-2.27457
		18.0119	-24.9997	-2.27134
		18.5121	-24.9997	-2.27349
		19.0122	-24.9997	-2.27636
		19.5124	-24.9997	-2.27672
		20.0125	-24.9997	-2.28749
		20.5126	-24.9997	-2.304
		21.0128	-24.9997	-2.32589
		21.5129	-24.9997	-2.35388
		22.013	-24.9997	-2.36285
		22.5132	-24.9997	-2.26595
		23.0133	-24.9997	-2.06893
		23.5134	-24.9997	-1.90977
		24.0136	-24.9997	-1.77896
		24.5137	-24.9997	-1.62554
		25.0139	-24.9997	-1.61603
		25.514	-24.9997	-1.81825
		26.0141	-24.9997	-1.97975
		26.5143	-24.9997	-2.12527
		27.0144	-24.9997	-2.3232
		27.5145	-24.9997	-2.46459
		28.0147	-24.9997	-2.46836
		28.5148	-24.9997	-2.47482
		29.0149	-24.9997	-2.48613
		29.5151	-24.9997	-2.49976
		30.0152	-24.9997	-2.50838
		30.5153	-24.9997	-2.51932
		31.0155	-24.9997	-2.53206
		31.5156	-24.9997	-2.54193
		32.0157	-24.9997	-2.55682
		32.5159	-24.9997	-2.56705
		33.016	-24.9997	-2.57064
		33.5162	-24.9997	-2.57387
		34.0163	-24.9997	-2.5789
		34.5164	-24.9997	-2.58177
		35.0166	-24.9997	-2.58733
		35.5167	-24.9997	-2.60025
		36.0168	-24.9997	-2.60868
		36.517	-24.9997	-2.61622
		37.0171	-24.9997	-2.61658
		37.5172	-24.9997	-2.61819
		38.0174	-24.9997	-2.62268
		38.5175	-24.9997	-2.62591
		39.0177	-24.9997	-2.62788
		39.5178	-24.9997	-2.63542
		40.0179	-24.9997	-2.64439
		40.5181	-24.9997	-2.64977
		41.0182	-24.9997	-2.65875
		41.5183	-24.9997	-2.66628
		42.0185	-24.9997	-2.66844
		42.5186	-24.9997	-2.67902
		43.0187	-24.9997	-2.67992
		43.5189	-24.9997	-2.67579
		44.019	-24.9997	-2.68028
		44.5191	-24.9997	-2.68602
		45.0193	-24.9997	-2.681
		45.5194	-24.9997	-2.68674
		46.0196	-24.9997	-2.69768
		46.5197	-24.9997	-2.70217
		47.0198	-24.9997	-2.70558
		47.52	-24.9997	-2.71096
		48.0201	-24.9997	-2.71401
		48.5202	-24.9997	-2.71473
		49.0204	-24.9997	-2.71473
		49.5205	-24.9997	-2.71599
		50.0206	-24.9997	-2.71617
		50.5208	-24.9997	-2.71922
		51.0209	-24.9997	-2.71993
		51.521	-24.9997	-2.71168
		52.0212	-24.9997	-2.70737
		52.5213	-24.9997	-2.70594
		53.0215	-24.9997	-2.70504
		53.5216	-24.9997	-2.7063
		54.0217	-24.9997	-2.71563
		54.5219	-24.9997	-2.71868
		55.022	-24.9997	-2.71886
		55.5221	-24.9997	-2.7185
		56.0223	-24.9997	-2.7185
		56.5224	-24.9997	-2.71868
		57.0225	-24.9997	-2.71814
		57.5227	-24.9997	-2.71688
		58.0228	-24.9997	-2.71365
		58.5229	-24.9997	-2.71114
		59.0231	-24.9997	-2.70827
		59.5232	-24.9997	-2.70737
		60.0234	-24.9997	-2.70325
		60.5235	-24.9997	-2.69984
		61.0236	-24.9997	-2.69104
		61.5238	-24.9997	-2.6871
		62.0239	-24.9997	-2.68207
		62.524	-24.9997	-2.68261
		63.0242	-24.9997	-2.67884
		63.5243	-24.9997	-2.674
		64.0244	-24.9997	-2.66826
		64.5246	-24.9997	-2.66359
		65.0247	-24.9997	-2.66108
		65.5248	-24.9997	-2.65982
		66.025	-24.9997	-2.66
		66.5251	-24.9997	-2.65372
		67.0252	-24.9997	-2.6469
		67.5254	-24.9997	-2.63775
		68.0255	-24.9997	-2.63129
		68.5257	-24.9997	-2.62304
		69.0258	-24.9997	-2.60922
		69.5259	-24.9997	-2.5893
		70.0261	-24.9997	-2.57495
		70.5262	-24.9997	-2.56221
		71.0263	-24.9997	-2.55072
		71.5265	-24.9997	-2.54283
		72.0266	-24.9997	-2.52847
		72.5268	-24.9997	-2.50174
		73.0269	-24.9997	-2.482
		73.527	-24.9997	-2.46728
		74.0272	-24.9997	-2.44701
		74.5273	-24.9997	-2.43678
		75.0274	-24.9997	-2.42709
		75.5276	-24.9997	-2.40879
		76.0277	-24.9997	-2.38474
		76.5278	-24.9997	-2.36931
		77.028	-24.9997	-2.35191
		77.5281	-24.9997	-2.33809
		78.0282	-24.9997	-2.32571
		78.5284	-24.9997	-2.31656
		79.0285	-24.9997	-2.30974
		79.5286	-24.9997	-2.29843
		80.0288	-24.9997	-2.28892
		80.5289	-24.9997	-2.27834
		81.0291	-24.9997	-2.26703
		81.5292	-24.9997	-2.25393
		82.0293	-24.9997	-2.24729
		82.5295	-24.9997	-2.23868
		83.0296	-24.9997	-2.2324
		83.5297	-24.9997	-2.22773
		84.0299	-24.9997	-2.22415
		84.53	-24.9997	-2.21804
		85.0301	-24.9997	-2.2053
		85.5303	-24.9997	-2.19023
		86.0304	-24.9997	-2.16888
		86.5305	-24.9997	-2.14842
		87.0307	-24.9997	-2.13012
		87.5308	-24.9997	-2.11146
		88.031	-24.9997	-2.09226
		88.5311	-24.9997	-2.06498
		89.0312	-24.9997	-2.02515
		89.5314	-24.9997	-2.00702
		90.0315	-24.9997	-1.99608
		90.5316	-24.9997	-1.9557
		91.0318	-24.9997	-1.9112
		91.5319	-24.9997	-1.86939
		92.032	-24.9997	-1.8213
		92.5322	-24.9997	-1.78111
		93.0323	-24.9997	-1.77357
		93.5324	-24.9997	-1.77752
		94.0326	-24.9997	-1.77519
		94.5327	-24.9997	-1.75635
		95.0329	-24.9997	-1.73661
		95.533	-24.9997	-1.7201
		96.0331	-24.9997	-1.70826
		96.5333	-24.9997	-1.70108
		97.0334	-24.9997	-1.69283
		97.5335	-24.9997	-1.68601
		98.0337	-24.9997	-1.68027
		98.5338	-24.9997	-1.66663
		99.0339	-24.9997	-1.64635
		99.5341	-24.9997	-1.62625
		100.034	-24.9997	-1.60365
		100.534	-24.9997	-1.58193
		101.034	-24.9997	-1.56399
		101.535	-24.9997	-1.54802
		102.035	-24.9997	-1.53689
		102.535	-24.9997	-1.5272
		103.035	-24.9997	-1.50908
		103.535	-24.9997	-1.48809
		104.035	-24.9997	-1.46655
		104.535	-24.9997	-1.44071
		105.036	-24.9997	-1.41793
		105.536	-24.9997	-1.39639
		106.036	-24.9997	-1.37845
		106.536	-24.9997	-1.36517
		107.036	-24.9997	-1.33503
		107.536	-24.9997	-1.30057
		108.036	-24.9997	-1.26989
		108.537	-24.9997	-1.24674
		109.037	-24.9997	-1.2166
		109.537	-24.9997	-1.20188
		110.037	-24.9997	-1.18771
		110.537	-24.9997	-1.17299
		111.037	-24.9997	-1.15164
		111.537	-24.9997	-1.14285
		112.037	-24.9997	-1.12957
		112.538	-24.9997	-1.11055
		113.038	-24.9997	-1.09529
		113.538	-24.9997	-1.0752
		114.038	-24.9997	-1.05205
		114.538	-24.9997	-1.03572
		115.038	-24.9997	-1.02765
		115.538	-24.9997	-1.01293
		116.039	-24.9997	-1.00073
		116.539	-24.9997	-0.98691
		117.039	-24.9997	-0.97041
		117.539	-24.9997	-0.95426
		118.039	-24.9997	-0.94798
		118.539	-24.9997	-0.94672
		119.039	-24.9997	-0.94259
		119.54	-24.9997	-0.93559
		120.04	-24.9997	-0.9198
		120.54	-24.9997	-0.8963
		121.04	-24.9997	-0.8753
		121.54	-24.9997	-0.85897
		122.04	-24.9997	-0.82811
		122.54	-24.9997	-0.80299
		123.04	-24.9997	-0.78917
		123.541	-24.9997	-0.77213
		124.041	-24.9997	-0.74988
		124.541	-24.9997	-0.74647
		125.041	-24.9997	-0.73678
		125.541	-24.9997	-0.71524
		126.041	-24.9997	-0.69353
		126.541	-24.9997	-0.68456
		127.041	-24.9997	-0.67164
		127.542	-24.9997	-0.66285
		128.042	-24.9997	-0.64562
		128.542	-24.9997	-0.6345
		129.042	-24.9997	-0.62086
		129.542	-24.9997	-0.6074
		130.042	-24.9997	-0.59322
		130.542	-24.9997	-0.5873
		131.043	-24.9997	-0.57618
		131.543	-24.9997	-0.56218
		132.043	-24.9997	-0.5489
		132.543	-24.9997	-0.54119
		133.043	-24.9997	-0.53688
		133.543	-24.9997	-0.5376
		134.043	-24.9997	-0.54298
		134.544	-24.9997	-0.54585
		135.044	-24.9997	-0.54657
		135.544	-24.9997	-0.5376
		136.044	-24.9997	-0.52217
		136.544	-24.9997	-0.50333
		137.044	-24.9997	-0.49543
		137.544	-24.9997	-0.48233
		138.044	-24.9997	-0.46636
		138.545	-24.9997	-0.44447
		139.045	-24.9997	-0.43747
		139.545	-24.9997	-0.42599
		140.045	-24.9997	-0.40302
		140.545	-24.9997	-0.3822
		141.045	-24.9997	-0.38705
		141.546	-24.9997	-0.37431
		142.046	-24.9997	-0.35655
		142.546	-24.9997	-0.36013
		143.046	-24.9997	-0.36121
		143.546	-24.9997	-0.3395
		144.046	-24.9997	-0.31958
		144.546	-24.9997	-0.29912
		145.046	-24.9997	-0.27921
		145.547	-24.9997	-0.25857
		146.047	-24.9997	-0.23794
		146.547	-24.9997	-0.2243
		147.047	-24.9997	-0.20689
		147.547	-24.9997	-0.18267
		148.047	-24.9997	-0.1606
		148.547	-24.9997	-0.13655
		149.048	-24.9997	-0.11556
		149.548	-24.9997	-0.10443
		150.048	-24.9997	-0.0847
		150.548	-24.9997	-0.06962
		151.048	-24.9997	-0.06227
		151.548	-24.9997	-0.04468
		152.048	-24.9997	-0.0323
		152.548	-24.9997	-0.02907
		153.049	-24.9997	-0.0271
		153.549	-24.9997	-0.01884
		154.049	-24.9997	-0.02028
		-26	-24.4996	-1.40178
		-25.4999	-24.4996	-1.39909
		-24.9997	-24.4996	-1.40429
		-24.4996	-24.4996	-1.42169
		-23.9995	-24.4996	-1.43031
		-23.4993	-24.4996	-1.44036
		-22.9992	-24.4996	-1.45417
		-22.4991	-24.4996	-1.45758
		-21.9989	-24.4996	-1.46584
		-21.4988	-24.4996	-1.47248
		-20.9986	-24.4996	-1.47571
		-20.4985	-24.4996	-1.48701
		-19.9984	-24.4996	-1.50693
		-19.4982	-24.4996	-1.5168
		-18.9981	-24.4996	-1.53061
		-18.498	-24.4996	-1.54335
		-17.9978	-24.4996	-1.55053
		-17.4977	-24.4996	-1.55879
		-16.9976	-24.4996	-1.57135
		-16.4974	-24.4996	-1.57888
		-15.9973	-24.4996	-1.58839
		-15.4971	-24.4996	-1.59593
		-14.997	-24.4996	-1.6049
		-14.4969	-24.4996	-1.61351
		-13.9967	-24.4996	-1.6241
		-13.4966	-24.4996	-1.63361
		-12.9965	-24.4996	-1.64492
		-12.4963	-24.4996	-1.65156
		-11.9962	-24.4996	-1.65658
		-11.4961	-24.4996	-1.65909
		-10.9959	-24.4996	-1.66071
		-10.4958	-24.4996	-1.66304
		-9.99566	-24.4996	-1.66519
		-9.49552	-24.4996	-1.66842
		-8.99538	-24.4996	-1.67345
		-8.49525	-24.4996	-1.67775
		-7.99511	-24.4996	-1.6817
		-7.49498	-24.4996	-1.68816
		-6.99484	-24.4996	-1.68996
		-6.49471	-24.4996	-1.68996
		-5.99457	-24.4996	-1.69354
		-5.49443	-24.4996	-1.69606
		-4.9943	-24.4996	-1.69803
		-4.49416	-24.4996	-1.71669
		-3.99403	-24.4996	-1.72889
		-3.49389	-24.4996	-1.74415
		-2.99375	-24.4996	-1.76586
		-2.49362	-24.4996	-1.78201
		-1.99348	-24.4996	-1.79511
		-1.49335	-24.4996	-1.81951
		-0.99321	-24.4996	-1.83566
		-0.49308	-24.4996	-1.8536
		0.00706	-24.4996	-1.86204
		0.5072	-24.4996	-1.87478
		1.00733	-24.4996	-1.89793
		1.50747	-24.4996	-1.91748
		2.0076	-24.4996	-1.9365
		2.50774	-24.4996	-1.96773
		3.00787	-24.4996	-1.98388
		3.50801	-24.4996	-1.99177
		4.00815	-24.4996	-2.01007
		4.50828	-24.4996	-2.02425
		5.00842	-24.4996	-2.03878
		5.50855	-24.4996	-2.05386
		6.00869	-24.4996	-2.06839
		6.50882	-24.4996	-2.08221
		7.00896	-24.4996	-2.09854
		7.5091	-24.4996	-2.11361
		8.00923	-24.4996	-2.12492
		8.50937	-24.4996	-2.13496
		9.0095	-24.4996	-2.14609
		9.50964	-24.4996	-2.15488
		10.0098	-24.4996	-2.16457
		10.5099	-24.4996	-2.1757
		11.01	-24.4996	-2.18341
		11.5102	-24.4996	-2.1617
		12.0103	-24.4996	-2.04686
		12.5105	-24.4996	-1.87388
		13.0106	-24.4996	-1.61046
		13.5107	-24.4996	-1.41954
		14.0109	-24.4996	-1.36786
		14.511	-24.4996	-1.4714
		15.0111	-24.4996	-1.67291
		15.5113	-24.4996	-1.95822
		16.0114	-24.4996	-2.15273
		16.5115	-24.4996	-2.24927
		17.0117	-24.4996	-2.29807
		17.5118	-24.4996	-2.30615
		18.0119	-24.4996	-2.29987
		18.5121	-24.4996	-2.30112
		19.0122	-24.4996	-2.30202
		19.5124	-24.4996	-2.30417
		20.0125	-24.4996	-2.31691
		20.5126	-24.4996	-2.3424
		21.0128	-24.4996	-2.37003
		21.5129	-24.4996	-2.36734
		22.013	-24.4996	-2.36483
		22.5132	-24.4996	-2.24101
		23.0133	-24.4996	-1.95517
		23.5134	-24.4996	-1.73374
		24.0136	-24.4996	-1.59719
		24.5137	-24.4996	-1.44915
		25.0139	-24.4996	-1.46225
		25.514	-24.4996	-1.75527
		26.0141	-24.4996	-1.9758
		26.5143	-24.4996	-2.15237
		27.0144	-24.4996	-2.35549
		27.5145	-24.4996	-2.50766
		28.0147	-24.4996	-2.51071
		28.5148	-24.4996	-2.51609
		29.0149	-24.4996	-2.53278
		29.5151	-24.4996	-2.54965
		30.0152	-24.4996	-2.56167
		30.5153	-24.4996	-2.57351
		31.0155	-24.4996	-2.58733
		31.5156	-24.4996	-2.59612
		32.0157	-24.4996	-2.60958
		32.5159	-24.4996	-2.62017
		33.016	-24.4996	-2.62017
		33.5162	-24.4996	-2.62124
		34.0163	-24.4996	-2.62465
		34.5164	-24.4996	-2.62609
		35.0166	-24.4996	-2.62986
		35.5167	-24.4996	-2.64403
		36.0168	-24.4996	-2.65139
		36.517	-24.4996	-2.65552
		37.0171	-24.4996	-2.65623
		37.5172	-24.4996	-2.65946
		38.0174	-24.4996	-2.65839
		38.5175	-24.4996	-2.65767
		39.0177	-24.4996	-2.66305
		39.5178	-24.4996	-2.6661
		40.0179	-24.4996	-2.66413
		40.5181	-24.4996	-2.67149
		41.0182	-24.4996	-2.67472
		41.5183	-24.4996	-2.67436
		42.0185	-24.4996	-2.68118
		42.5186	-24.4996	-2.69571
		43.0187	-24.4996	-2.69948
		43.5189	-24.4996	-2.70396
		44.019	-24.4996	-2.7115
		44.5191	-24.4996	-2.71204
		45.0193	-24.4996	-2.70827
		45.5194	-24.4996	-2.70917
		46.0196	-24.4996	-2.71581
		46.5197	-24.4996	-2.71832
		47.0198	-24.4996	-2.72191
		47.52	-24.4996	-2.72765
		48.0201	-24.4996	-2.73124
		48.5202	-24.4996	-2.73214
		49.0204	-24.4996	-2.73267
		49.5205	-24.4996	-2.73357
		50.0206	-24.4996	-2.73375
		50.5208	-24.4996	-2.73626
		51.0209	-24.4996	-2.73824
		51.521	-24.4996	-2.73949
		52.0212	-24.4996	-2.74021
		52.5213	-24.4996	-2.74021
		53.0215	-24.4996	-2.73967
		53.5216	-24.4996	-2.73931
		54.0217	-24.4996	-2.73931
		54.5219	-24.4996	-2.73878
		55.022	-24.4996	-2.73788
		55.5221	-24.4996	-2.73734
		56.0223	-24.4996	-2.73573
		56.5224	-24.4996	-2.73501
		57.0225	-24.4996	-2.73465
		57.5227	-24.4996	-2.73411
		58.0228	-24.4996	-2.73321
		58.5229	-24.4996	-2.73285
		59.0231	-24.4996	-2.73106
		59.5232	-24.4996	-2.73016
		60.0234	-24.4996	-2.72819
		60.5235	-24.4996	-2.72532
		61.0236	-24.4996	-2.71958
		61.5238	-24.4996	-2.71635
		62.0239	-24.4996	-2.71222
		62.524	-24.4996	-2.70917
		63.0242	-24.4996	-2.70558
		63.5243	-24.4996	-2.70199
		64.0244	-24.4996	-2.69822
		64.5246	-24.4996	-2.69625
		65.0247	-24.4996	-2.69499
		65.5248	-24.4996	-2.69158
		66.025	-24.4996	-2.69033
		66.5251	-24.4996	-2.68548
		67.0252	-24.4996	-2.68082
		67.5254	-24.4996	-2.6749
		68.0255	-24.4996	-2.67077
		68.5257	-24.4996	-2.66521
		69.0258	-24.4996	-2.65767
		69.5259	-24.4996	-2.64206
		70.0261	-24.4996	-2.63129
		70.5262	-24.4996	-2.6234
		71.0263	-24.4996	-2.61245
		71.5265	-24.4996	-2.60438
		72.0266	-24.4996	-2.58948
		72.5268	-24.4996	-2.56418
		73.0269	-24.4996	-2.5448
		73.527	-24.4996	-2.5274
		74.0272	-24.4996	-2.50335
		74.5273	-24.4996	-2.48882
		75.0274	-24.4996	-2.47715
		75.5276	-24.4996	-2.45472
		76.0277	-24.4996	-2.43373
		76.5278	-24.4996	-2.41327
		77.028	-24.4996	-2.39228
		77.5281	-24.4996	-2.37021
		78.0282	-24.4996	-2.35137
		78.5284	-24.4996	-2.33468
		79.0285	-24.4996	-2.32607
		79.5286	-24.4996	-2.3144
		80.0288	-24.4996	-2.3022
		80.5289	-24.4996	-2.29
		81.0291	-24.4996	-2.27744
		81.5292	-24.4996	-2.2647
		82.0293	-24.4996	-2.25788
		82.5295	-24.4996	-2.2516
		83.0296	-24.4996	-2.24568
		83.5297	-24.4996	-2.24101
		84.0299	-24.4996	-2.23689
		84.53	-24.4996	-2.23078
		85.0301	-24.4996	-2.21912
		85.5303	-24.4996	-2.20638
		86.0304	-24.4996	-2.18897
		86.5305	-24.4996	-2.17139
		87.0307	-24.4996	-2.1547
		87.5308	-24.4996	-2.13855
		88.031	-24.4996	-2.12097
		88.5311	-24.4996	-2.09459
		89.0312	-24.4996	-2.05637
		89.5314	-24.4996	-2.03771
		90.0315	-24.4996	-2.03125
		90.5316	-24.4996	-1.99715
		91.0318	-24.4996	-1.95481
		91.5319	-24.4996	-1.91031
		92.032	-24.4996	-1.86132
		92.5322	-24.4996	-1.81413
		93.0323	-24.4996	-1.80067
		93.5324	-24.4996	-1.80533
		94.0326	-24.4996	-1.80659
		94.5327	-24.4996	-1.79062
		95.0329	-24.4996	-1.77304
		95.533	-24.4996	-1.75402
		96.0331	-24.4996	-1.73553
		96.5333	-24.4996	-1.72351
		97.0334	-24.4996	-1.71005
		97.5335	-24.4996	-1.69982
		98.0337	-24.4996	-1.69319
		98.5338	-24.4996	-1.68134
		99.0339	-24.4996	-1.66232
		99.5341	-24.4996	-1.64563
		100.034	-24.4996	-1.62464
		100.534	-24.4996	-1.60688
		101.034	-24.4996	-1.59252
		101.535	-24.4996	-1.57817
		102.035	-24.4996	-1.5665
		102.535	-24.4996	-1.55681
		103.035	-24.4996	-1.53797
		103.535	-24.4996	-1.51644
		104.035	-24.4996	-1.49598
		104.535	-24.4996	-1.4723
		105.036	-24.4996	-1.44951
		105.536	-24.4996	-1.4312
		106.036	-24.4996	-1.41649
		106.536	-24.4996	-1.40142
		107.036	-24.4996	-1.37002
		107.536	-24.4996	-1.33503
		108.036	-24.4996	-1.30075
		108.537	-24.4996	-1.27294
		109.037	-24.4996	-1.24656
		109.537	-24.4996	-1.23275
		110.037	-24.4996	-1.2157
		110.537	-24.4996	-1.19811
		111.037	-24.4996	-1.17604
		111.537	-24.4996	-1.16276
		112.037	-24.4996	-1.152
		112.538	-24.4996	-1.1371
		113.038	-24.4996	-1.11844
		113.538	-24.4996	-1.09996
		114.038	-24.4996	-1.07861
		114.538	-24.4996	-1.05779
		115.038	-24.4996	-1.04774
		115.538	-24.4996	-1.03859
		116.039	-24.4996	-1.0246
		116.539	-24.4996	-1.00934
		117.039	-24.4996	-0.99535
		117.539	-24.4996	-0.98063
		118.039	-24.4996	-0.97346
		118.539	-24.4996	-0.97328
		119.039	-24.4996	-0.97148
		119.54	-24.4996	-0.96538
		120.04	-24.4996	-0.95587
		120.54	-24.4996	-0.93793
		121.04	-24.4996	-0.9259
		121.54	-24.4996	-0.91209
		122.04	-24.4996	-0.88768
		122.54	-24.4996	-0.86202
		123.04	-24.4996	-0.84964
		123.541	-24.4996	-0.81968
		124.041	-24.4996	-0.79222
		124.541	-24.4996	-0.78182
		125.041	-24.4996	-0.77428
		125.541	-24.4996	-0.74772
		126.041	-24.4996	-0.73157
		126.541	-24.4996	-0.72439
		127.041	-24.4996	-0.71112
		127.542	-24.4996	-0.69981
		128.042	-24.4996	-0.68994
		128.542	-24.4996	-0.68492
		129.042	-24.4996	-0.66841
		129.542	-24.4996	-0.65172
		130.042	-24.4996	-0.6318
		130.542	-24.4996	-0.61655
		131.043	-24.4996	-0.59897
		131.543	-24.4996	-0.58443
		132.043	-24.4996	-0.57205
		132.543	-24.4996	-0.56613
		133.043	-24.4996	-0.56021
		133.543	-24.4996	-0.55716
		134.043	-24.4996	-0.56649
		134.544	-24.4996	-0.56434
		135.044	-24.4996	-0.56918
		135.544	-24.4996	-0.56164
		136.044	-24.4996	-0.54567
		136.544	-24.4996	-0.52199
		137.044	-24.4996	-0.51517
		137.544	-24.4996	-0.49489
		138.044	-24.4996	-0.47713
		138.545	-24.4996	-0.45488
		139.045	-24.4996	-0.44842
		139.545	-24.4996	-0.43855
		140.045	-24.4996	-0.4172
		140.545	-24.4996	-0.39889
		141.045	-24.4996	-0.40643
		141.546	-24.4996	-0.39351
		142.046	-24.4996	-0.3779
		142.546	-24.4996	-0.38508
		143.046	-24.4996	-0.38759
		143.546	-24.4996	-0.36785
		144.046	-24.4996	-0.35314
		144.546	-24.4996	-0.33304
		145.046	-24.4996	-0.31133
		145.547	-24.4996	-0.29141
		146.047	-24.4996	-0.27006
		146.547	-24.4996	-0.25121
		147.047	-24.4996	-0.23524
		147.547	-24.4996	-0.20958
		148.047	-24.4996	-0.18787
		148.547	-24.4996	-0.16526
		149.048	-24.4996	-0.14463
		149.548	-24.4996	-0.13332
		150.048	-24.4996	-0.12058
		150.548	-24.4996	-0.10013
		151.048	-24.4996	-0.08308
		151.548	-24.4996	-0.0628
		152.048	-24.4996	-0.04791
		152.548	-24.4996	-0.03858
		153.049	-24.4996	-0.04091
		153.549	-24.4996	-0.03768
		154.049	-24.4996	-0.04109
		-26	-23.9995	-1.41775
		-25.4999	-23.9995	-1.41595
		-24.9997	-23.9995	-1.42134
		-24.4996	-23.9995	-1.43928
		-23.9995	-23.9995	-1.44717
		-23.4993	-23.9995	-1.45633
		-22.9992	-23.9995	-1.46907
		-22.4991	-23.9995	-1.4714
		-21.9989	-23.9995	-1.47571
		-21.4988	-23.9995	-1.48306
		-20.9986	-23.9995	-1.48611
		-20.4985	-23.9995	-1.49724
		-19.9984	-23.9995	-1.51841
		-19.4982	-23.9995	-1.53187
		-18.9981	-23.9995	-1.54479
		-18.498	-23.9995	-1.56004
		-17.9978	-23.9995	-1.56722
		-17.4977	-23.9995	-1.57565
		-16.9976	-23.9995	-1.58803
		-16.4974	-23.9995	-1.59719
		-15.9973	-23.9995	-1.60777
		-15.4971	-23.9995	-1.61585
		-14.997	-23.9995	-1.62446
		-14.4969	-23.9995	-1.63164
		-13.9967	-23.9995	-1.64043
		-13.4966	-23.9995	-1.64617
		-12.9965	-23.9995	-1.6555
		-12.4963	-23.9995	-1.66089
		-11.9962	-23.9995	-1.66573
		-11.4961	-23.9995	-1.66806
		-10.9959	-23.9995	-1.6704
		-10.4958	-23.9995	-1.67327
		-9.99566	-23.9995	-1.67416
		-9.49552	-23.9995	-1.67704
		-8.99538	-23.9995	-1.6826
		-8.49525	-23.9995	-1.68529
		-7.99511	-23.9995	-1.68888
		-7.49498	-23.9995	-1.69534
		-6.99484	-23.9995	-1.69749
		-6.49471	-23.9995	-1.70054
		-5.99457	-23.9995	-1.71077
		-5.49443	-23.9995	-1.71687
		-4.9943	-23.9995	-1.72351
		-4.49416	-23.9995	-1.74504
		-3.99403	-23.9995	-1.75312
		-3.49389	-23.9995	-1.76604
		-2.99375	-23.9995	-1.78972
		-2.49362	-23.9995	-1.80713
		-1.99348	-23.9995	-1.81807
		-1.49335	-23.9995	-1.84212
		-0.99321	-23.9995	-1.8606
		-0.49308	-23.9995	-1.87567
		0.00706	-23.9995	-1.88249
		0.5072	-23.9995	-1.89757
		1.00733	-23.9995	-1.92107
		1.50747	-23.9995	-1.93399
		2.0076	-23.9995	-1.95355
		2.50774	-23.9995	-1.98621
		3.00787	-23.9995	-1.99967
		3.50801	-23.9995	-2.00918
		4.00815	-23.9995	-2.03125
		4.50828	-23.9995	-2.04704
		5.00842	-23.9995	-2.06229
		5.50855	-23.9995	-2.08311
		6.00869	-23.9995	-2.09961
		6.50882	-23.9995	-2.11128
		7.00896	-23.9995	-2.12599
		7.5091	-23.9995	-2.13586
		8.00923	-23.9995	-2.14286
		8.50937	-23.9995	-2.15129
		9.0095	-23.9995	-2.1626
		9.50964	-23.9995	-2.16924
		10.0098	-23.9995	-2.18126
		10.5099	-23.9995	-2.194
		11.01	-23.9995	-2.20315
		11.5102	-23.9995	-2.18897
		12.0103	-23.9995	-2.11038
		12.5105	-23.9995	-2.02353
		13.0106	-23.9995	-1.83297
		13.5107	-23.9995	-1.69408
		14.0109	-23.9995	-1.67542
		14.511	-23.9995	-1.75904
		15.0111	-23.9995	-1.87406
		15.5113	-23.9995	-2.0901
		16.0114	-23.9995	-2.23545
		16.5115	-23.9995	-2.29197
		17.0117	-23.9995	-2.3205
		17.5118	-23.9995	-2.32607
		18.0119	-23.9995	-2.31997
		18.5121	-23.9995	-2.32194
		19.0122	-23.9995	-2.32409
		19.5124	-23.9995	-2.32983
		20.0125	-23.9995	-2.34886
		20.5126	-23.9995	-2.38313
		21.0128	-23.9995	-2.41722
		21.5129	-23.9995	-2.3851
		22.013	-23.9995	-2.35837
		22.5132	-23.9995	-2.21087
		23.0133	-23.9995	-1.88536
		23.5134	-23.9995	-1.62231
		24.0136	-23.9995	-1.49939
		24.5137	-23.9995	-1.37343
		25.0139	-23.9995	-1.4077
		25.514	-23.9995	-1.73822
		26.0141	-23.9995	-1.99841
		26.5143	-23.9995	-2.19256
		27.0144	-23.9995	-2.39623
		27.5145	-23.9995	-2.55288
		28.0147	-23.9995	-2.55682
		28.5148	-23.9995	-2.56221
		29.0149	-23.9995	-2.57872
		29.5151	-23.9995	-2.59558
		30.0152	-23.9995	-2.60617
		30.5153	-23.9995	-2.61748
		31.0155	-23.9995	-2.62932
		31.5156	-23.9995	-2.63488
		32.0157	-23.9995	-2.64654
		32.5159	-23.9995	-2.65623
		33.016	-23.9995	-2.65785
		33.5162	-23.9995	-2.66054
		34.0163	-23.9995	-2.66413
		34.5164	-23.9995	-2.66449
		35.0166	-23.9995	-2.66664
		35.5167	-23.9995	-2.67813
		36.0168	-23.9995	-2.68351
		36.517	-23.9995	-2.68548
		37.0171	-23.9995	-2.68225
		37.5172	-23.9995	-2.68656
		38.0174	-23.9995	-2.68853
		38.5175	-23.9995	-2.69392
		39.0177	-23.9995	-2.70289
		39.5178	-23.9995	-2.70486
		40.0179	-23.9995	-2.69553
		40.5181	-23.9995	-2.68728
		41.0182	-23.9995	-2.67185
		41.5183	-23.9995	-2.66269
		42.0185	-23.9995	-2.67615
		42.5186	-23.9995	-2.69266
		43.0187	-23.9995	-2.70432
		43.5189	-23.9995	-2.7246
		44.019	-23.9995	-2.73573
		44.5191	-23.9995	-2.73321
		45.0193	-23.9995	-2.73178
		45.5194	-23.9995	-2.73214
		46.0196	-23.9995	-2.73232
		46.5197	-23.9995	-2.73447
		47.0198	-23.9995	-2.73662
		47.52	-23.9995	-2.74201
		48.0201	-23.9995	-2.74577
		48.5202	-23.9995	-2.74613
		49.0204	-23.9995	-2.74667
		49.5205	-23.9995	-2.74793
		50.0206	-23.9995	-2.74847
		50.5208	-23.9995	-2.7517
		51.0209	-23.9995	-2.75439
		51.521	-23.9995	-2.75582
		52.0212	-23.9995	-2.756
		52.5213	-23.9995	-2.75636
		53.0215	-23.9995	-2.75564
		53.5216	-23.9995	-2.756
		54.0217	-23.9995	-2.756
		54.5219	-23.9995	-2.75475
		55.022	-23.9995	-2.75403
		55.5221	-23.9995	-2.75295
		56.0223	-23.9995	-2.75098
		56.5224	-23.9995	-2.75044
		57.0225	-23.9995	-2.75062
		57.5227	-23.9995	-2.75008
		58.0228	-23.9995	-2.74954
		58.5229	-23.9995	-2.74882
		59.0231	-23.9995	-2.74685
		59.5232	-23.9995	-2.74595
		60.0234	-23.9995	-2.74362
		60.5235	-23.9995	-2.74165
		61.0236	-23.9995	-2.73878
		61.5238	-23.9995	-2.73662
		62.0239	-23.9995	-2.73357
		62.524	-23.9995	-2.73088
		63.0242	-23.9995	-2.72944
		63.5243	-23.9995	-2.72657
		64.0244	-23.9995	-2.72424
		64.5246	-23.9995	-2.72173
		65.0247	-23.9995	-2.71958
		65.5248	-23.9995	-2.7167
		66.025	-23.9995	-2.71545
		66.5251	-23.9995	-2.7124
		67.0252	-23.9995	-2.70971
		67.5254	-23.9995	-2.70576
		68.0255	-23.9995	-2.69984
		68.5257	-23.9995	-2.69427
		69.0258	-23.9995	-2.68907
		69.5259	-23.9995	-2.67974
		70.0261	-23.9995	-2.67149
		70.5262	-23.9995	-2.6661
		71.0263	-23.9995	-2.65605
		71.5265	-23.9995	-2.64924
		72.0266	-23.9995	-2.63614
		72.5268	-23.9995	-2.61442
		73.0269	-23.9995	-2.59469
		73.527	-23.9995	-2.57997
		74.0272	-23.9995	-2.55072
		74.5273	-23.9995	-2.52686
		75.0274	-23.9995	-2.51627
		75.5276	-23.9995	-2.49546
		76.0277	-23.9995	-2.47428
		76.5278	-23.9995	-2.45383
		77.028	-23.9995	-2.43068
		77.5281	-23.9995	-2.39766
		78.0282	-23.9995	-2.37021
		78.5284	-23.9995	-2.34598
		79.0285	-23.9995	-2.33432
		79.5286	-23.9995	-2.32391
		80.0288	-23.9995	-2.31369
		80.5289	-23.9995	-2.30364
		81.0291	-23.9995	-2.29108
		81.5292	-23.9995	-2.27959
		82.0293	-23.9995	-2.2717
		82.5295	-23.9995	-2.26434
		83.0296	-23.9995	-2.25734
		83.5297	-23.9995	-2.25178
		84.0299	-23.9995	-2.24622
		84.53	-23.9995	-2.23922
		85.0301	-23.9995	-2.22881
		85.5303	-23.9995	-2.21769
		86.0304	-23.9995	-2.20315
		86.5305	-23.9995	-2.18808
		87.0307	-23.9995	-2.17175
		87.5308	-23.9995	-2.15775
		88.031	-23.9995	-2.14286
		88.5311	-23.9995	-2.1163
		89.0312	-23.9995	-2.08257
		89.5314	-23.9995	-2.06373
		90.0315	-23.9995	-2.05888
		90.5316	-23.9995	-2.0334
		91.0318	-23.9995	-1.99877
		91.5319	-23.9995	-1.95427
		92.032	-23.9995	-1.90869
		92.5322	-23.9995	-1.86132
		93.0323	-23.9995	-1.8423
		93.5324	-23.9995	-1.84607
		94.0326	-23.9995	-1.84948
		94.5327	-23.9995	-1.83638
		95.0329	-23.9995	-1.81664
		95.533	-23.9995	-1.79385
		96.0331	-23.9995	-1.77106
		96.5333	-23.9995	-1.75455
		97.0334	-23.9995	-1.73499
		97.5335	-23.9995	-1.7201
		98.0337	-23.9995	-1.71041
		98.5338	-23.9995	-1.69588
		99.0339	-23.9995	-1.67704
		99.5341	-23.9995	-1.66178
		100.034	-23.9995	-1.64169
		100.534	-23.9995	-1.62679
		101.034	-23.9995	-1.61585
		101.535	-23.9995	-1.60239
		102.035	-23.9995	-1.59073
		102.535	-23.9995	-1.58445
		103.035	-23.9995	-1.56812
		103.535	-23.9995	-1.54622
		104.035	-23.9995	-1.52738
		104.535	-23.9995	-1.50388
		105.036	-23.9995	-1.47983
		105.536	-23.9995	-1.45991
		106.036	-23.9995	-1.44556
		106.536	-23.9995	-1.43067
		107.036	-23.9995	-1.40196
		107.536	-23.9995	-1.36894
		108.036	-23.9995	-1.33538
		108.537	-23.9995	-1.30757
		109.037	-23.9995	-1.28173
		109.537	-23.9995	-1.26558
		110.037	-23.9995	-1.25087
		110.537	-23.9995	-1.23831
		111.037	-23.9995	-1.21803
		111.537	-23.9995	-1.21085
		112.037	-23.9995	-1.20439
		112.538	-23.9995	-1.18914
		113.038	-23.9995	-1.16187
		113.538	-23.9995	-1.13872
		114.038	-23.9995	-1.10624
		114.538	-23.9995	-1.07879
		115.038	-23.9995	-1.06102
		115.538	-23.9995	-1.05223
		116.039	-23.9995	-1.04092
		116.539	-23.9995	-1.02801
		117.039	-23.9995	-1.0158
		117.539	-23.9995	-1.0045
		118.039	-23.9995	-0.99768
		118.539	-23.9995	-0.99481
		119.039	-23.9995	-0.99553
		119.54	-23.9995	-0.99337
		120.04	-23.9995	-0.9862
		120.54	-23.9995	-0.97076
		121.04	-23.9995	-0.96448
		121.54	-23.9995	-0.94977
		122.04	-23.9995	-0.92447
		122.54	-23.9995	-0.89235
		123.04	-23.9995	-0.87925
		123.541	-23.9995	-0.84372
		124.041	-23.9995	-0.81663
		124.541	-23.9995	-0.80837
		125.041	-23.9995	-0.80909
		125.541	-23.9995	-0.78684
		126.041	-23.9995	-0.775
		126.541	-23.9995	-0.77123
		127.041	-23.9995	-0.75867
		127.542	-23.9995	-0.74682
		128.042	-23.9995	-0.73731
		128.542	-23.9995	-0.73103
		129.042	-23.9995	-0.71417
		129.542	-23.9995	-0.69604
		130.042	-23.9995	-0.67343
		130.542	-23.9995	-0.6537
		131.043	-23.9995	-0.63557
		131.543	-23.9995	-0.61117
		132.043	-23.9995	-0.59699
		132.543	-23.9995	-0.57851
		133.043	-23.9995	-0.5638
		133.543	-23.9995	-0.5577
		134.043	-23.9995	-0.56631
		134.544	-23.9995	-0.56344
		135.044	-23.9995	-0.58048
		135.544	-23.9995	-0.57851
		136.044	-23.9995	-0.562
		136.544	-23.9995	-0.54262
		137.044	-23.9995	-0.53311
		137.544	-23.9995	-0.50997
		138.044	-23.9995	-0.49579
		138.545	-23.9995	-0.4791
		139.045	-23.9995	-0.47264
		139.545	-23.9995	-0.4678
		140.045	-23.9995	-0.45254
		140.545	-23.9995	-0.43388
		141.045	-23.9995	-0.4346
		141.546	-23.9995	-0.42186
		142.046	-23.9995	-0.4041
		142.546	-23.9995	-0.4032
		143.046	-23.9995	-0.40356
		143.546	-23.9995	-0.38292
		144.046	-23.9995	-0.36946
		144.546	-23.9995	-0.35152
		145.046	-23.9995	-0.33214
		145.547	-23.9995	-0.31348
		146.047	-23.9995	-0.29589
		146.547	-23.9995	-0.27346
		147.047	-23.9995	-0.25498
		147.547	-23.9995	-0.23219
		148.047	-23.9995	-0.21174
		148.547	-23.9995	-0.19164
		149.048	-23.9995	-0.17549
		149.548	-23.9995	-0.16544
		150.048	-23.9995	-0.15019
		150.548	-23.9995	-0.12381
		151.048	-23.9995	-0.09851
		151.548	-23.9995	-0.07393
		152.048	-23.9995	-0.05347
		152.548	-23.9995	-0.05078
		153.049	-23.9995	-0.05975
		153.549	-23.9995	-0.0689
		154.049	-23.9995	-0.07106
		-26	-23.4993	-1.43156
		-25.4999	-23.4993	-1.4312
		-24.9997	-23.4993	-1.43731
		-24.4996	-23.4993	-1.4522
		-23.9995	-23.4993	-1.46117
		-23.4993	-23.4993	-1.47014
		-22.9992	-23.4993	-1.48163
		-22.4991	-23.4993	-1.48791
		-21.9989	-23.4993	-1.49239
		-21.4988	-23.4993	-1.50029
		-20.9986	-23.4993	-1.50585
		-20.4985	-23.4993	-1.51644
		-19.9984	-23.4993	-1.53223
		-19.4982	-23.4993	-1.54407
		-18.9981	-23.4993	-1.55412
		-18.498	-23.4993	-1.56794
		-17.9978	-23.4993	-1.57511
		-17.4977	-23.4993	-1.5866
		-16.9976	-23.4993	-1.60077
		-16.4974	-23.4993	-1.6128
		-15.9973	-23.4993	-1.6241
		-15.4971	-23.4993	-1.63307
		-14.997	-23.4993	-1.63953
		-14.4969	-23.4993	-1.64545
		-13.9967	-23.4993	-1.6503
		-13.4966	-23.4993	-1.65317
		-12.9965	-23.4993	-1.66035
		-12.4963	-23.4993	-1.66501
		-11.9962	-23.4993	-1.66914
		-11.4961	-23.4993	-1.67255
		-10.9959	-23.4993	-1.67578
		-10.4958	-23.4993	-1.67865
		-9.99566	-23.4993	-1.67991
		-9.49552	-23.4993	-1.68314
		-8.99538	-23.4993	-1.68762
		-8.49525	-23.4993	-1.69265
		-7.99511	-23.4993	-1.69839
		-7.49498	-23.4993	-1.70736
		-6.99484	-23.4993	-1.71077
		-6.49471	-23.4993	-1.71346
		-5.99457	-23.4993	-1.72441
		-5.49443	-23.4993	-1.7271
		-4.9943	-23.4993	-1.73805
		-4.49416	-23.4993	-1.75617
		-3.99403	-23.4993	-1.77052
		-3.49389	-23.4993	-1.78506
		-2.99375	-23.4993	-1.81215
		-2.49362	-23.4993	-1.82866
		-1.99348	-23.4993	-1.84607
		-1.49335	-23.4993	-1.86652
		-0.99321	-23.4993	-1.89003
		-0.49308	-23.4993	-1.90438
		0.00706	-23.4993	-1.90977
		0.5072	-23.4993	-1.92681
		1.00733	-23.4993	-1.9514
		1.50747	-23.4993	-1.95947
		2.0076	-23.4993	-1.98154
		2.50774	-23.4993	-2.01528
		3.00787	-23.4993	-2.0221
		3.50801	-23.4993	-2.02838
		4.00815	-23.4993	-2.04991
		4.50828	-23.4993	-2.06606
		5.00842	-23.4993	-2.08113
		5.50855	-23.4993	-2.10787
		6.00869	-23.4993	-2.12653
		6.50882	-23.4993	-2.13694
		7.00896	-23.4993	-2.1495
		7.5091	-23.4993	-2.15811
		8.00923	-23.4993	-2.16421
		8.50937	-23.4993	-2.17229
		9.0095	-23.4993	-2.18162
		9.50964	-23.4993	-2.18772
		10.0098	-23.4993	-2.19705
		10.5099	-23.4993	-2.20817
		11.01	-23.4993	-2.21571
		11.5102	-23.4993	-2.21876
		12.0103	-23.4993	-2.22127
		12.5105	-23.4993	-2.22432
		13.0106	-23.4993	-2.11792
		13.5107	-23.4993	-2.03645
		14.0109	-23.4993	-2.01205
		14.511	-23.4993	-2.01941
		15.0111	-23.4993	-2.04812
		15.5113	-23.4993	-2.18503
		16.0114	-23.4993	-2.27708
		16.5115	-23.4993	-2.31494
		17.0117	-23.4993	-2.33306
		17.5118	-23.4993	-2.33791
		18.0119	-23.4993	-2.33701
		18.5121	-23.4993	-2.34401
		19.0122	-23.4993	-2.35119
		19.5124	-23.4993	-2.3607
		20.0125	-23.4993	-2.38313
		20.5126	-23.4993	-2.41991
		21.0128	-23.4993	-2.45275
		21.5129	-23.4993	-2.41417
		22.013	-23.4993	-2.37631
		22.5132	-23.4993	-2.2202
		23.0133	-23.4993	-1.90869
		23.5134	-23.4993	-1.66663
		24.0136	-23.4993	-1.57888
		24.5137	-23.4993	-1.48827
		25.0139	-23.4993	-1.5403
		25.514	-23.4993	-1.85324
		26.0141	-23.4993	-2.09459
		26.5143	-23.4993	-2.26326
		27.0144	-23.4993	-2.4445
		27.5145	-23.4993	-2.59289
		28.0147	-23.4993	-2.59845
		28.5148	-23.4993	-2.60438
		29.0149	-23.4993	-2.61819
		29.5151	-23.4993	-2.63362
		30.0152	-23.4993	-2.64206
		30.5153	-23.4993	-2.65247
		31.0155	-23.4993	-2.66216
		31.5156	-23.4993	-2.66646
		32.0157	-23.4993	-2.67418
		32.5159	-23.4993	-2.6801
		33.016	-23.4993	-2.68459
		33.5162	-23.4993	-2.68943
		34.0163	-23.4993	-2.69517
		34.5164	-23.4993	-2.69733
		35.0166	-23.4993	-2.70002
		35.5167	-23.4993	-2.70486
		36.0168	-23.4993	-2.7054
		36.517	-23.4993	-2.7045
		37.0171	-23.4993	-2.70181
		37.5172	-23.4993	-2.70486
		38.0174	-23.4993	-2.70755
		38.5175	-23.4993	-2.71383
		39.0177	-23.4993	-2.72263
		39.5178	-23.4993	-2.72245
		40.0179	-23.4993	-2.71365
		40.5181	-23.4993	-2.70827
		41.0182	-23.4993	-2.69427
		41.5183	-23.4993	-2.68943
		42.0185	-23.4993	-2.70989
		42.5186	-23.4993	-2.72783
		43.0187	-23.4993	-2.73842
		43.5189	-23.4993	-2.75546
		44.019	-23.4993	-2.76013
		44.5191	-23.4993	-2.75026
		45.0193	-23.4993	-2.74613
		45.5194	-23.4993	-2.7438
		46.0196	-23.4993	-2.74559
		46.5197	-23.4993	-2.749
		47.0198	-23.4993	-2.75134
		47.52	-23.4993	-2.7569
		48.0201	-23.4993	-2.76156
		48.5202	-23.4993	-2.76192
		49.0204	-23.4993	-2.76282
		49.5205	-23.4993	-2.76461
		50.0206	-23.4993	-2.76497
		50.5208	-23.4993	-2.76695
		51.0209	-23.4993	-2.77
		51.521	-23.4993	-2.77125
		52.0212	-23.4993	-2.77197
		52.5213	-23.4993	-2.77269
		53.0215	-23.4993	-2.77251
		53.5216	-23.4993	-2.77233
		54.0217	-23.4993	-2.77143
		54.5219	-23.4993	-2.77036
		55.022	-23.4993	-2.76964
		55.5221	-23.4993	-2.7691
		56.0223	-23.4993	-2.76749
		56.5224	-23.4993	-2.76784
		57.0225	-23.4993	-2.76749
		57.5227	-23.4993	-2.76659
		58.0228	-23.4993	-2.76569
		58.5229	-23.4993	-2.76515
		59.0231	-23.4993	-2.76336
		59.5232	-23.4993	-2.7621
		60.0234	-23.4993	-2.75959
		60.5235	-23.4993	-2.75833
		61.0236	-23.4993	-2.75546
		61.5238	-23.4993	-2.75313
		62.0239	-23.4993	-2.75062
		62.524	-23.4993	-2.74775
		63.0242	-23.4993	-2.74541
		63.5243	-23.4993	-2.74308
		64.0244	-23.4993	-2.74075
		64.5246	-23.4993	-2.73878
		65.0247	-23.4993	-2.7368
		65.5248	-23.4993	-2.73429
		66.025	-23.4993	-2.73232
		66.5251	-23.4993	-2.72962
		67.0252	-23.4993	-2.72675
		67.5254	-23.4993	-2.72352
		68.0255	-23.4993	-2.7185
		68.5257	-23.4993	-2.71276
		69.0258	-23.4993	-2.70791
		69.5259	-23.4993	-2.70217
[truncated: 128,324 more rows]

## Sheet: Fig.5e
	LSM 2D profiles - concave
		agZIF-62			Negative silica template
		Width (µm)	Depth (µm)		Width (µm)	Depth (µm)
		0.30149	-0.4575		0	16.5312
		0.80163	-0.4959		0.17689	16.55
		1.30176	-0.54327		0.35378	16.6041
		1.8019	-0.59782		0.53068	16.6896
		2.30204	-0.65847		0.70757	16.6817
		2.80217	-0.71715		0.88446	16.753
		3.30231	-0.77923		1.06135	16.7703
		3.80244	-0.83665		1.23824	16.7408
		4.30258	-0.88474		1.41513	16.6927
		4.80272	-0.9244		1.59203	16.7202
		5.30285	-0.95598		1.76892	16.7705
		5.80299	-0.98038		1.94581	16.6712
		6.30312	-0.99887		2.1227	16.595
		6.80326	-1.0204		2.29959	16.6169
		7.30339	-1.04875		2.47648	16.6194
		7.80353	-1.08894		2.65338	16.5336
		8.30367	-1.13901		2.83027	16.5021
		8.8038	-1.20271		3.00716	16.6105
		9.30394	-1.27125		3.18405	16.6172
		9.80407	-1.34106		3.36094	16.636
		10.3042	-1.41409		3.53783	16.5764
		10.8043	-1.48371		3.71473	16.5438
		11.3045	-1.5519		3.89162	16.4897
		11.8046	-1.62636		4.06851	16.6287
		12.3048	-1.69868		4.2454	16.6336
		12.8049	-1.77009		4.42229	16.6262
		13.305	-1.84833		4.59918	16.6424
		13.8052	-1.92908		4.77608	16.6369
		14.3053	-1.99995		4.95297	16.6145
		14.8054	-2.06455		5.12986	16.5598
		15.3056	-2.11444		5.30675	16.5788
		15.8057	-2.15391		5.48364	16.5793
		16.3058	-2.18783		5.66053	16.525
		16.806	-2.22712		5.83743	16.5245
		17.3061	-2.28831		6.01432	16.495
		17.8062	-2.36386		6.19121	16.4563
		18.3064	-2.45393		6.3681	16.5019
		18.8065	-2.54563		6.54499	16.5666
		19.3067	-2.6436		6.72188	16.5369
		19.8068	-2.73332		6.89878	16.5863
		20.3069	-2.81855		7.07567	16.5699
		20.8071	-2.90056		7.25256	16.585
		21.3072	-2.99118		7.42945	16.677
		21.8073	-3.08484		7.60634	16.6564
		22.3075	-3.169		7.78323	16.5813
		22.8076	-3.25441		7.96013	16.5662
		23.3077	-3.33767		8.13702	16.5334
		23.8079	-3.41124		8.31391	16.5243
		24.308	-3.47548		8.4908	16.5429
		24.8082	-3.5539		8.66769	16.5128
		25.3083	-3.64146		8.84458	16.4893
		25.8084	-3.74302		9.02147	16.523
		26.3086	-3.85822		9.19837	16.6085
		26.8087	-3.98096		9.37526	16.5744
		27.3088	-4.10406		9.55215	16.5004
		27.809	-4.22123		9.72904	16.4731
		28.3091	-4.32638		9.90593	16.5174
		28.8092	-4.41718		10.0828	16.5644
		29.3094	-4.50474		10.2597	16.5422
		29.8095	-4.59572		10.4366	16.5768
		30.3096	-4.69226		10.6135	16.6322
		30.8098	-4.79651		10.7904	16.6194
		31.3099	-4.9153		10.9673	16.5611
		31.8101	-5.03588		11.1442	16.5114
		32.3102	-5.14624		11.3211	16.4959
		32.8103	-5.25785		11.498	16.5126
		33.3105	-5.37933		11.6748	16.4844
		33.8106	-5.50224		11.8517	16.5004
		34.3107	-5.62085		12.0286	16.5079
		34.8109	-5.74466		12.2055	16.4973
		35.311	-5.86453		12.3824	16.5615
		35.8111	-5.98601		12.5593	16.5593
		36.3113	-6.10767		12.7362	16.4753
		36.8114	-6.23364		12.9131	16.4753
		37.3115	-6.3587		13.09	16.5372
		37.8117	-6.49436		13.2669	16.5372
		38.3118	-6.62607		13.4438	16.5225
		38.812	-6.76729		13.6207	16.5225
		39.3121	-6.90922		13.7975	16.5595
		39.8122	-7.05654		13.9744	16.5595
		40.3124	-7.1913		14.1513	16.5345
		40.8125	-7.32588		14.3282	16.5345
		41.3126	-7.46387		14.5051	16.5502
		41.8128	-7.62967		14.682	16.5502
		42.3129	-7.79745		14.8589	16.6143
		42.813	-7.9706		15.0358	16.6143
		43.3132	-8.14663		15.2127	16.5267
		43.8133	-8.32141		15.3896	16.5267
		44.3134	-8.47321		15.5665	16.6242
		44.8136	-8.62322		15.7434	16.6242
		45.3137	-8.79243		15.9202	16.5267
		45.8139	-8.96882		16.0971	16.5267
		46.314	-9.14306		16.274	16.4268
		46.8141	-9.33452		16.4509	16.4268
		47.3143	-9.52652		16.6278	16.4815
		47.8144	-9.70937		16.8047	16.4815
		48.3145	-9.90388		16.9816	16.429
		48.8147	-10.1165		17.1585	16.429
		49.3148	-10.3403		17.3354	16.484
		49.8149	-10.5771		17.5123	16.484
		50.3151	-10.8196		17.6892	16.4525
		50.8152	-11.0552		17.8661	16.4525
		51.3153	-11.2967		18.043	16.4895
		51.8155	-11.538		18.2198	16.4895
		52.3156	-11.7955		18.3967	16.4902
		52.8158	-12.0625		18.5736	16.4902
		53.3159	-12.3342		18.7505	16.4676
		53.816	-12.5913		18.9274	16.4676
		54.3162	-12.8657		19.1043	16.4396
		54.8163	-13.1799		19.2812	16.4396
		55.3164	-13.4923		19.4581	16.4607
		55.8166	-13.8318		19.635	16.4607
		56.3167	-14.2833		19.8119	16.4633
		56.8168	-14.8431		19.9888	16.4633
		57.317	-15.57		20.1656	16.4751
		57.8171	-16.4245		20.3425	16.4751
		58.3172	-17.337		20.5194	16.5052
		58.8174	-18.099		20.6963	16.5052
		59.3175	-18.5733		20.8732	16.4707
		59.8177	-18.6856		21.0501	16.4707
		60.3178	-18.703		21.227	16.4004
		60.8179	-18.6607		21.4039	16.4004
		61.3181	-18.6689		21.5808	16.4551
		61.8182	-18.8441		21.7577	16.4551
		62.3183	-19.2629		21.9346	16.4
		62.8185	-19.7316		22.1115	16.4
		63.3186	-20.2749		22.2884	16.3545
		63.8187	-20.9046		22.4652	16.3545
		64.3189	-21.5285		22.6421	16.4443
		64.819	-22.0994		22.819	16.4443
		65.3191	-22.7022		22.9959	16.4301
		65.8193	-23.2819		23.1728	16.4301
		66.3194	-23.9021		23.3497	16.4259
		66.8196	-24.5786		23.5266	16.4259
		67.3197	-25.2357		23.7035	16.3767
		67.8198	-25.816		23.8804	16.3767
		68.32	-26.4347		24.0573	16.341
		68.8201	-26.987		24.2342	16.341
		69.3202	-27.5063		24.411	16.3802
		69.8204	-27.9057		24.5879	16.3802
		70.3205	-28.3204		24.7648	16.3046
		70.8206	-28.6086		24.9417	16.3046
		71.3208	-28.9689		25.1186	16.2508
		71.8209	-29.3681		25.2955	16.2508
		72.321	-29.8971		25.4724	16.3073
		72.8212	-30.3854		25.6493	16.3073
		73.3213	-30.8622		25.8262	16.3616
		73.8214	-31.2105		26.0031	16.3616
		74.3216	-31.5858		26.18	16.3984
		74.8217	-31.9594		26.3569	16.3984
		75.3219	-32.3528		26.5338	16.3935
		75.822	-32.7547		26.7106	16.3935
		76.3221	-33.1615		26.8875	16.3869
		76.8223	-33.4784		27.0644	16.3869
		77.3224	-33.7373		27.2413	16.431
		77.8225	-33.9864		27.4182	16.431
		78.3227	-34.2742		27.5951	16.4328
		78.8228	-34.5489		27.772	16.4328
		79.3229	-34.8098		27.9489	16.4161
		79.8231	-35.0757		28.1258	16.4161
		80.3232	-35.3144		28.3027	16.3233
		80.8234	-35.5286		28.4796	16.3233
		81.3235	-35.7264		28.6564	16.3202
		81.8236	-35.9024		28.8333	16.3202
		82.3238	-36.0679		29.0102	16.343
		82.8239	-36.2227		29.1871	16.343
		83.324	-36.3471		29.364	16.2209
		83.8242	-36.4515		29.5409	16.2209
		84.3243	-36.5407		29.7178	16.267
		84.8244	-36.4222		29.8947	16.267
		85.3246	-35.9213		30.0716	16.3093
		85.8247	-35.4276		30.2485	16.2464
		86.3248	-35.2629		30.4254	16.2262
		86.825	-35.2674		30.6023	16.302
		87.3251	-35.5111		30.7792	16.2309
		87.8252	-36.0618		30.956	16.2586
		88.3254	-36.4761		31.1329	16.2608
		88.8255	-36.5105		31.3098	16.2605
		89.3257	-36.4336		31.4867	16.2688
		89.8258	-36.3248		31.6636	16.2574
		90.3259	-36.1994		31.8405	16.2311
		90.8261	-36.0569		32.0174	16.1943
		91.3262	-35.9053		32.1943	16.0923
		91.8263	-35.7226		32.3712	16.0717
		92.3265	-35.5473		32.5481	16.1559
		92.8266	-35.3636		32.725	16.0996
		93.3268	-35.1375		32.9019	16.1641
		93.8269	-34.9125		33.0787	16.1679
		94.327	-34.6763		33.2556	16.1681
		94.8272	-34.4342		33.4325	16.1203
		95.3273	-34.1651		33.6094	16.0994
		95.8274	-33.8936		33.7863	16.1903
		96.3276	-33.5627		33.9632	16.1085
		96.8277	-33.2681		34.1401	16.1754
		97.3278	-32.9778		34.317	16.1936
		97.828	-32.6427		34.4939	16.0633
		98.3281	-32.309		34.6708	16.0101
		98.8282	-32.0048		34.8477	16.0252
		99.3284	-31.6266		35.0245	15.9959
		99.8285	-31.1823		35.2014	15.8904
		100.329	-30.7706		35.3783	15.9128
		100.829	-30.3847		35.5552	15.7993
		101.329	-30.0134		35.7321	15.8722
		101.829	-29.6967		35.909	15.8536
		102.329	-29.39		36.0859	15.8765
		102.829	-29.0714		36.2628	15.8769
		103.329	-28.675		36.4397	15.9095
		103.83	-28.2318		36.6166	15.8133
		104.33	-27.7997		36.7935	15.812
		104.83	-27.3498		36.9704	15.8641
		105.33	-26.8666		37.1472	15.7781
		105.83	-26.4298		37.3241	15.6652
		106.33	-25.9091		37.501	15.5294
		106.83	-25.2913		37.6779	15.5192
		107.331	-24.7221		37.8548	15.4811
		107.831	-24.1865		38.0317	15.4232
		108.331	-23.563		38.2086	15.3164
		108.831	-23.0842		38.3855	15.343
		109.331	-22.7673		38.5624	15.3552
		109.831	-22.2889		38.7393	15.378
		110.331	-21.7985		38.9162	15.3288
		110.832	-21.4235		39.0931	15.306
		111.332	-21.094		39.27	15.1936
		111.832	-20.8758		39.4468	15.0715
		112.332	-21.0223		39.6237	14.9946
		112.832	-21.2968		39.8006	14.868
		113.332	-21.4244		39.9775	14.6493
		113.832	-21.1405		40.1544	14.7455
		114.332	-20.2414		40.3313	14.7291
		114.833	-18.8909		40.5082	14.5799
		115.333	-17.4143		40.6851	14.6038
		115.833	-16.0622		40.862	14.5546
		116.333	-15.0751		41.0389	14.5928
		116.833	-14.5252		41.2158	14.4336
		117.333	-14.1833		41.3927	14.3993
		117.833	-13.8149		41.5695	14.4771
		118.334	-13.5036		41.7464	14.2698
		118.834	-13.1341		41.9233	14.1244
		119.334	-12.7577		42.1002	14.0061
		119.834	-12.409		42.2771	14.0203
		120.334	-12.083		42.454	13.946
		120.834	-11.7153		42.6309	13.7687
		121.334	-11.4022		42.8078	13.7169
		121.834	-11.0819		42.9847	13.5187
		122.335	-10.7907		43.1616	13.5134
		122.835	-10.5341		43.3385	13.6118
		123.335	-10.2807		43.5153	13.5037
		123.835	-10.0277		43.6922	12.8811
		124.335	-9.78294		43.8691	12.9837
		124.835	-9.51396		44.046	12.731
		125.335	-9.28033		44.2229	12.6266
		125.836	-9.08689		44.3998	12.4688
		126.336	-8.88215		44.5767	12.3831
		126.836	-8.69913		44.7536	12.4137
		127.336	-8.54283		44.9305	12.5147
		127.836	-8.3485		45.1074	12.2166
		128.336	-8.13946		45.2843	12.153
		128.836	-7.9541		45.4612	11.5823
		129.337	-7.77771		45.638	11.251
		129.837	-7.59289		45.8149	11.0061
		130.337	-7.42762		45.9918	10.9511
		130.837	-7.27366		46.1687	10.4203
		131.337	-7.11558		46.3456	10.5258
		131.837	-6.95121		46.5225	10.3731
		132.337	-6.79097		46.6994	10.4458
		132.837	-6.63055		46.8763	10.1885
		133.338	-6.46619		47.0532	10.1885
		133.838	-6.31654		47.2301	10.0424
		134.338	-6.17568		47.407	10.0424
		134.838	-6.04271		47.5839	8.72879
		135.338	-5.91406		47.7608	8.72879
		135.838	-5.77894		47.9376	8.06455
		136.338	-5.64633		48.1145	8.06455
		136.839	-5.51391		48.2914	7.73122
		137.339	-5.37807		48.4683	7.73122
		137.839	-5.23703		48.6452	7.63702
		138.339	-5.11573		48.8221	7.63702
		138.839	-4.99515		48.999	6.83626
		139.339	-4.86864		49.1759	6.83626
		139.839	-4.74627		49.3528	5.88147
		140.34	-4.62891		49.5297	5.88147
		140.84	-4.50869		49.7066	5.26555
		141.34	-4.39708		49.8835	5.26555
		141.84	-4.28726		50.0603	4.98607
		142.34	-4.17188		50.2372	4.98607
		142.84	-4.04699		50.4141	3.98384
		143.34	-3.91887		50.591	3.98384
		143.84	-3.79093		50.7679	3.2509
		144.341	-3.67609		50.9448	3.2509
		144.841	-3.57381		51.1217	1.67199
		145.341	-3.48068		51.2986	1.67199
		145.841	-3.38791		51.4755	0.58443
		146.341	-3.29191		51.6524	0.58443
		146.841	-3.19125		51.8293	0.19569
		147.341	-3.08628		52.0061	0.19569
		147.842	-2.98489		52.183	-1.20215
		148.342	-2.88172		52.3599	-1.20215
		148.842	-2.7719		52.5368	-1.41958
		149.342	-2.66047		52.7137	-1.41958
		149.842	-2.55011		52.8906	-1.80411
		150.342	-2.44407		53.0675	-1.80411
		150.842	-2.35004		53.2444	-2.43532
		151.342	-2.27306		53.4213	-2.43532
		151.843	-2.21187		53.5982	-3.24606
		152.343	-2.15337		53.7751	-3.24606
		152.843	-2.09165		53.952	-3.39765
		153.343	-2.01718		54.1288	-3.39765
		153.843	-1.9271		54.3057	-4.54793
		154.343	-1.83146		54.4826	-4.54793
		154.843	-1.73313		54.6595	-6.01359
		155.344	-1.63408		54.8364	-6.01359
		155.844	-1.53915		55.0133	-6.69755
		156.344	-1.45536		55.1902	-6.69755
		156.844	-1.37228		55.3671	-7.84894
		157.344	-1.28848		55.544	-7.84894
		157.844	-1.21365		55.7209	-8.04996
		158.344	-1.14385		55.8978	-8.04996
		158.845	-1.08051		56.0747	-8.34783
		159.345	-1.02094		56.2516	-8.34783
		159.845	-0.96693		56.4284	-9.75143
		160.345	-0.91327		56.6053	-9.75143
		160.845	-0.86608		56.7822	-10.0331
		161.345	-0.80399		56.9591	-10.0331
		161.845	-0.74065		57.136	-10.5221
		162.345	-0.67552		57.3129	-10.5221
		162.846	-0.6102		57.4898	-10.9321
		163.346	-0.53609		57.6667	-10.9321
		163.846	-0.47078		57.8436	-11.4117
		164.346	-0.41928		58.0205	-11.4117
		164.846	-0.37908		58.1974	-12.087
		165.346	-0.33386		58.3743	-12.087
		165.846	-0.2969		58.5511	-12.5553
		166.347	-0.24379		58.728	-12.5553
		166.847	-0.17739		58.9049	-13.1356
		167.347	-0.11459		59.0818	-13.1356
		167.847	-0.0552		59.2587	-13.5917
		168.347	-0.000287		59.4356	-13.5917
		168.847	0.03345		59.6125	-14.0372
		169.347	0.06072		59.7894	-14.0372
		169.848	0.08854		59.9663	-15.4348
		170.348	0.11007		60.1432	-15.4654
		170.848	0.13016		60.3201	-15.8944
		171.348	0.14883		60.4969	-16.0678
		171.848	0.16498		60.6738	-16.4117
		172.348	0.18077		60.8507	-16.548
		172.848	0.19817		61.0276	-16.8085
		173.348	0.22491		61.2045	-16.6203
		173.849	0.25864		61.3814	-16.9483
		174.349	0.28269		61.5583	-17.57
		174.849	0.28969		61.7352	-17.439
					61.9121	-17.7415
					62.089	-17.8164
					62.2659	-18.2865
					62.4428	-18.7865
					62.6197	-18.9809
					62.7965	-18.8996
					62.9734	-19.1141
					63.1503	-19.2761
					63.3272	-19.6396
					63.5041	-20.3298
					63.681	-20.2987
					63.8579	-20.2103
					64.0348	-20.6283
					64.2117	-20.5775
					64.3886	-20.3085
					64.5654	-21.4235
					64.7424	-21.8444
					64.9192	-21.8641
					65.0961	-22.2179
					65.273	-22.4694
					65.4499	-22.4326
					65.6268	-22.8085
					65.8037	-22.8872
					65.9806	-22.9958
					66.1575	-23.1427
					66.3344	-23.7112
					66.5113	-23.8562
					66.6881	-24.4643
					66.865	-24.223
					67.0419	-24.6873
					67.2188	-24.8724
					67.3957	-25.401
					67.5726	-25.4457
					67.7495	-25.762
					67.9264	-26.0413
					68.1033	-25.9041
					68.2802	-25.8294
					68.4571	-26.2602
					68.634	-26.2684
					68.8109	-26.4021
					68.9878	-27.1445
					69.1646	-27.1838
					69.3415	-27.3414
					69.5184	-27.4114
					69.6953	-27.5058
					69.8722	-27.8997
					70.0491	-28.432
					70.226	-28.4429
					70.4029	-28.5641
					70.5798	-28.7691
					70.7567	-28.8536
					70.9335	-29.1576
					71.1105	-28.9856
					71.2873	-29.243
					71.4642	-29.5705
					71.6411	-29.8141
					71.818	-29.7319
					71.9949	-30.0692
					72.1718	-30.0752
					72.3487	-30.1585
					72.5256	-30.5346
					72.7025	-30.8764
					72.8794	-31.0112
					73.0563	-31.0872
					73.2331	-31.3276
					73.41	-31.3901
					73.5869	-31.4043
					73.7638	-31.4786
					73.9407	-31.7873
					74.1176	-31.8682
					74.2945	-31.6765
					74.4714	-31.7211
					74.6483	-32.1752
					74.8252	-32.4203
					75.0021	-32.5211
					75.179	-32.3964
					75.3559	-32.3301
					75.5327	-32.5927
					75.7096	-32.7769
					75.8865	-32.8857
					76.0634	-33.1772
					76.2403	-33.1149
					76.4172	-33.7286
					76.5941	-33.7616
					76.771	-33.9651
					76.9479	-33.9804
					77.1248	-34.0881
					77.3016	-34.091
					77.4785	-34.1918
					77.6554	-34.071
					77.8323	-34.0972
					78.0092	-34.4276
					78.1861	-34.6349
					78.363	-34.6027
					78.5399	-34.7122
					78.7168	-34.6555
					78.8937	-34.8208
					79.0706	-34.9092
					79.2475	-35.1123
					79.4244	-35.1626
					79.6012	-34.7776
					79.7781	-34.5728
					79.955	-35.1834
					80.1319	-35.177
					80.3088	-35.2674
					80.4857	-35.1779
					80.6626	-35.3722
					80.8395	-35.3561
					81.0164	-35.5081
					81.1933	-35.5081
					81.3702	-35.6187
					81.547	-35.6187
					81.724	-35.3175
					81.9008	-35.3175
					82.0777	-35.9075
					82.2546	-35.9075
					82.4315	-35.8569
					82.6084	-35.8569
					82.7853	-35.9893
					82.9622	-35.9893
					83.1391	-36.0267
					83.316	-36.0267
					83.4929	-36.1515
					83.6697	-36.1515
					83.8466	-35.9164
					84.0235	-35.9164
					84.2004	-36.0639
					84.3773	-36.0639
					84.5542	-35.9509
					84.7311	-35.9509
					84.908	-35.8361
					85.0849	-35.8361
					85.2618	-35.9868
					85.4387	-35.9868
					85.6156	-35.8244
					85.7925	-35.8244
					85.9694	-36.0285
					86.1462	-36.0285
					86.3231	-35.9028
					86.5	-35.9028
					86.6769	-35.8242
					86.8538	-35.8242
					87.0307	-35.8463
					87.2076	-35.8463
					87.3845	-35.5828
					87.5614	-35.5828
					87.7383	-35.9773
					87.9151	-35.9773
					88.0921	-36.0263
					88.2689	-36.0263
					88.4458	-36.1814
					88.6227	-36.1814
					88.7996	-36.2537
					88.9765	-36.2537
					89.1534	-36.2634
					89.3303	-36.2634
					89.5072	-36.1269
					89.6841	-36.1269
					89.861	-36.5039
					90.0379	-36.2238
					90.2147	-36.2676
					90.3916	-35.9649
					90.5685	-35.9241
					90.7454	-35.7951
					90.9223	-35.8587
					91.0992	-35.6748
					91.2761	-35.7005
					91.453	-35.8091
					91.6299	-35.9986
					91.8068	-35.9797
					91.9837	-35.667
					92.1606	-35.6537
					92.3374	-35.6342
					92.5143	-35.5637
					92.6912	-35.782
					92.8681	-35.6411
					93.045	-35.4505
					93.2219	-35.376
					93.3988	-35.4846
					93.5757	-35.5249
					93.7526	-35.4137
					93.9295	-34.8487
					94.1064	-35.0247
					94.2832	-34.8405
					94.4601	-34.9429
					94.637	-34.7814
					94.8139	-34.7694
					94.9908	-34.6816
					95.1677	-34.6643
					95.3446	-34.563
					95.5215	-34.4141
					95.6984	-34.1377
					95.8753	-34.042
					96.0522	-34.0704
					96.2291	-34.1067
					96.406	-33.7953
					96.5828	-33.7705
					96.7597	-32.9589
					96.9366	-33.3565
					97.1135	-33.423
					97.2904	-33.2457
					97.4673	-33.1191
					97.6442	-33.0409
					97.8211	-32.8348
					97.998	-32.7796
					98.1749	-32.5358
					98.3518	-32.4675
					98.5286	-32.3423
					98.7055	-32.2802
					98.8824	-32.4221
					99.0593	-32.0493
					99.2362	-31.946
					99.4131	-31.9072
					99.59	-31.7208
					99.7669	-31.6242
					99.9438	-30.9524
					100.121	-30.9143
					100.298	-30.8097
					100.474	-30.7009
					100.651	-30.6082
					100.828	-30.4792
					101.005	-30.198
					101.182	-29.9686
					101.359	-30.1197
					101.536	-29.5896
					101.713	-29.5304
					101.89	-29.4088
					102.066	-29.0553
					102.243	-28.8434
					102.42	-28.9216
					102.597	-29.0563
					102.774	-28.7764
					102.951	-28.8225
					103.128	-28.5765
					103.305	-28.184
					103.482	-28.2283
					103.659	-28.0189
					103.835	-28.0302
					104.012	-27.5335
					104.189	-27.6064
					104.366	-27.4872
					104.543	-27.3309
					104.72	-26.9599
					104.897	-26.7314
					105.074	-26.5118
					105.251	-26.4027
					105.427	-26.4038
					105.604	-25.9708
					105.781	-25.676
					105.958	-25.5495
					106.135	-25.4242
					106.312	-25.2021
					106.489	-25.1133
					106.666	-25.0153
					106.843	-24.6924
					107.019	-24.4304
					107.196	-24.4832
					107.373	-24.1691
					107.55	-23.8896
					107.727	-23.9849
					107.904	-23.5361
					108.081	-23.3395
					108.258	-23.1031
					108.435	-22.7617
					108.611	-22.6735
					108.788	-22.4386
					108.965	-22.3925
					109.142	-22.4379
					109.319	-21.6624
					109.496	-21.715
					109.673	-21.713
					109.85	-21.2897
					110.027	-20.9991
					110.204	-20.8307
					110.38	-20.6737
					110.557	-20.5235
					110.734	-19.8342
					110.911	-19.4747
					111.088	-19.4488
					111.265	-19.2112
					111.442	-19.2546
					111.619	-18.9348
					111.796	-18.8914
					111.972	-18.5742
					112.149	-18.6352
					112.326	-18.1132
					112.503	-17.9536
					112.68	-17.2719
					112.857	-17.2229
					113.034	-16.966
					113.211	-16.8929
					113.388	-16.5538
					113.564	-16.4596
					113.741	-15.9445
					113.918	-15.9361
					114.095	-15.4487
					114.272	-15.361
					114.449	-14.939
					114.626	-14.9037
					114.803	-14.3822
					114.98	-14.388
					115.156	-13.6127
					115.333	-13.6127
					115.51	-13.642
					115.687	-13.642
					115.864	-13.3612
					116.041	-13.3612
					116.218	-12.6768
					116.395	-12.6768
					116.572	-11.753
					116.748	-11.753
					116.925	-11.2384
					117.102	-11.2384
					117.279	-10.9381
					117.456	-10.9381
					117.633	-10.2393
					117.81	-10.2393
					117.987	-10.1078
					118.164	-10.1078
					118.341	-9.21131
					118.517	-9.21131
					118.694	-8.34118
					118.871	-8.34118
					119.048	-7.42273
					119.225	-7.42273
					119.402	-7.20864
					119.579	-7.20864
					119.756	-6.20287
					119.933	-5.93691
					120.109	-5.73854
					120.286	-5.62507
					120.463	-5.49563
					120.64	-5.13637
					120.817	-4.69266
					120.994	-4.25427
					121.171	-3.20993
					121.348	-3.29615
					121.525	-2.9668
					121.701	-2.83072
					121.878	-2.78129
					122.055	-2.59911
					122.232	-2.70195
					122.409	-1.82361
					122.586	-1.00202
					122.763	-0.83868
					122.94	-0.42511
					123.117	-0.17355
					123.293	0.31493
					123.47	1.06715
					123.647	1.36148
					123.824	1.73515
					124.001	1.83267
					124.178	2.67222
					124.355	2.74314
					124.532	3.07049
					124.709	2.93241
					124.886	3.45281
					125.062	3.23561
					125.239	3.24137
					125.416	3.4107
					125.593	4.47808
					125.77	5.00956
					125.947	5.32029
					126.124	5.73962
					126.301	5.64609
					126.478	5.88191
					126.654	6.641
					126.831	7.53153
					127.008	7.94376
					127.185	8.3212
					127.362	8.52356
					127.539	8.66141
					127.716	8.67449
					127.893	8.61708
					128.07	8.9635
					128.246	9.53132
					128.423	10.0163
					128.6	10.821
					128.777	11.341
					128.954	11.1694
					129.131	11.2089
					129.308	11.0681
					129.485	11.026
					129.662	11.1031
					129.838	11.1874
					130.015	11.4835
					130.192	11.6679
					130.369	11.9349
					130.546	12.0814
					130.723	12.1599
					130.9	12.2053
					131.077	12.4079
					131.254	12.7532
					131.43	12.7459
					131.607	12.8658
					131.784	13.0837
					131.961	13.1105
					132.138	13.0874
					132.315	12.9589
					132.492	13.1965
					132.669	13.311
					132.846	13.4533
					133.023	13.7789
					133.199	14.2218
					133.376	14.1623
					133.553	14.2218
					133.73	14.4279
					133.907	14.5803
					134.084	14.6947
					134.261	14.7537
					134.438	14.9651
					134.615	15.1555
					134.791	15.2353
					134.968	15.2579
					135.145	15.1989
					135.322	15.2404
					135.499	15.3259
					135.676	15.3612
					135.853	15.5021
					136.03	15.6801
					136.207	15.7623
					136.383	15.8097
					136.56	15.7792
					136.737	15.788
					136.914	15.857
					137.091	15.8756
					137.268	15.9715
					137.445	16.0952
					137.622	16.0606
					137.799	16.0063
					137.975	15.9764
					138.152	16.0243
					138.329	16.0482
					138.506	16.1455
					138.683	16.2663
					138.86	16.3153
					139.037	16.3439
					139.214	16.359
					139.391	16.3246
					139.568	16.3
					139.744	16.2781
					139.921	16.2894
					140.098	16.335
					140.275	16.2916
					140.452	16.4786
					140.629	16.5655
					140.806	16.5941
					140.983	16.5946
					141.16	16.5664
					141.336	16.6067
					141.513	16.579
					141.69	16.5751
					141.867	16.6052
					142.044	16.6342
					142.221	16.6345
					142.398	16.6894
					142.575	16.6892
					142.752	16.7196
					142.928	16.7306
					143.105	16.7063
					143.282	16.7566
					143.459	16.7745
					143.636	16.7781
					143.813	16.7555
					143.99	16.7931
					144.167	16.792
					144.344	16.8262
					144.52	16.8824
					144.697	16.9175
					144.874	16.9035
					145.051	16.9039
					145.228	16.8716
					145.405	16.8532
					145.582	16.8095
					145.759	16.8062
					145.936	16.8246
					146.113	16.796
					146.289	16.8095
					146.466	16.9997
					146.643	17.0064
					146.82	17.0396
					146.997	17.0106
					147.174	16.9545
					147.351	16.9751
					147.528	16.9294
					147.705	16.941
					147.881	16.9454
					148.058	16.9631
					148.235	16.9492
					148.412	16.972
					148.589	17.0077
					148.766	17.023
					148.943	16.8762
					149.12	16.8676
					149.297	16.8694
					149.473	16.8694
					149.65	17.0086
					149.827	16.9935
					150.004	16.982
					150.181	16.9957
					150.358	17.0117
					150.535	16.9731
					150.712	16.9501
					150.889	16.9414
					151.065	16.9625
					151.242	16.9873
					151.419	17.038
					151.596	17.0505
					151.773	17.0387
					151.95	17.1165
					152.127	17.1885
					152.304	17.1766
					152.481	17.1482
					152.657	17.1101
					152.834	17.0801
					153.011	17.0713
					153.188	17.1147
					153.365	17.1096
					153.542	17.0358
					153.719	17.0906
					153.896	17.105
					154.073	17.0533
					154.25	17.1504
					154.426	17.1998
					154.603	17.1641
					154.78	17.1262
					154.957	17.0631
					155.134	17.0722
					155.311	17.0238
					155.488	17.0979
					155.665	17.0881
					155.842	17.1865
					156.018	17.2355
					156.195	17.1854
					156.372	17.1927
					156.549	17.2087
					156.726	17.236
					156.903	17.2362
					157.08	17.2145
					157.257	17.2302
					157.434	17.2539
					157.61	17.2845
					157.787	17.2732
					157.964	17.2133
					158.141	17.2209
					158.318	17.1967
					158.495	17.2071
					158.672	17.2674
					158.849	17.2643
					159.026	17.294
					159.202	17.2911
					159.379	17.2732
					159.556	17.2674
					159.733	17.2357
					159.91	17.2127
					160.087	17.1856
					160.264	17.1513
					160.441	17.2384
					160.618	17.1659
					160.795	17.2025
					160.971	17.2054
					161.148	17.1958
					161.325	17.2114
					161.502	17.1786
					161.679	17.2211
					161.856	17.1952
					162.033	17.179
					162.21	17.1976
					162.387	17.1794
					162.563	17.1471
					162.74	17.1444
					162.917	17.1322
					163.094	17.2417
					163.271	17.2213
					163.448	17.2189
					163.625	17.1945
					163.802	17.2049
					163.979	17.2251
					164.155	17.2619
					164.332	17.2674
					164.509	17.2386
					164.686	17.2595
					164.863	17.2723
					165.04	17.2832
					165.217	17.2224
					165.394	17.1078
					165.571	17.152
					165.747	17.1371
					165.924	17.2007
					166.101	17.2397
					166.278	17.1892
					166.455	17.2014
					166.632	17.1296
					166.809	17.177
					166.986	17.191
					167.163	17.2156
					167.34	17.2548
					167.516	17.2324
					167.693	17.2606
					167.87	17.2614
					168.047	17.2727
					168.224	17.2668
					168.401	17.2464
					168.578	17.2082
					168.755	17.1941
					168.932	17.2586
					169.108	17.2519
					169.285	17.2694
					169.462	17.265
					169.639	17.2284
					169.816	17.2149
					169.993	17.2442
					170.17	17.2078
					170.347	17.2295
					170.524	17.1848
					170.7	17.2074
					170.877	17.2014
					171.054	17.2054
					171.231	17.2224
					171.408	17.2796
					171.585	17.2355
					171.762	17.2455
					171.939	17.2548
					172.116	17.2328
					172.292	17.1994
					172.469	17.2142
					172.646	17.1974
					172.823	17.2191
					173	17.2419
					173.177	17.2426
					173.354	17.2595
					173.531	17.2535
					173.708	17.2528
					173.885	17.257
					174.061	17.1823
					174.238	17.2273
					174.415	17.2162
					174.592	17.2251
					174.769	17.2229
					174.946	17.2725
