# Supplementary material for: Micro-optical elements from optical-quality ZIF-62 hybrid glasses by hot imprinting
Source: Nat Commun. 2024 Jun 13;15:5079. doi: 10.1038/s41467-024-49428-1 (PMC11176310; doi:10.1038/s41467-024-49428-1)
Supplement: Supplementary file 3 — Source Data [file 41467_2024_49428_MOESM3_ESM.zip › Source data/Figure_6.xlsx]

## Sheet: Fig.6a
	AFM
		agZIF-62
		x, µm	y, µm	z, µm
		--	--	--
		0.01953	0.01953	2.38738
		0.05859	0.01953	4.19405
		0.09766	0.01953	4.65279
		0.13672	0.01953	4.34043
		0.17578	0.01953	6.13909
		0.21484	0.01953	6.72184
		0.25391	0.01953	5.20835
		0.29297	0.01953	3.27138
		0.33203	0.01953	1.72624
		0.37109	0.01953	1.61954
		0.41016	0.01953	2.65039
		0.44922	0.01953	2.79175
		0.48828	0.01953	2.9614
		0.52734	0.01953	3.22055
		0.56641	0.01953	1.39593
		0.60547	0.01953	1.13365
		0.64453	0.01953	-0.06599
		0.68359	0.01953	-2.15192
		0.72266	0.01953	-5.7915
		0.76172	0.01953	-7.91546
		0.80078	0.01953	-7.72559
		0.83984	0.01953	-6.83456
		0.87891	0.01953	-5.89466
		0.91797	0.01953	-3.19192
		0.95703	0.01953	-1.44889
		0.99609	0.01953	-1.39733
		1.03516	0.01953	-1.1724
		1.07422	0.01953	-0.57276
		1.11328	0.01953	1.39366
		1.15234	0.01953	1.38425
		1.19141	0.01953	2.50629
		1.23047	0.01953	4.05644
		1.26953	0.01953	5.94737
		1.30859	0.01953	6.58526
		1.34766	0.01953	4.31621
		1.38672	0.01953	4.27453
		1.42578	0.01953	6.60443
		1.46484	0.01953	8.75341
		1.50391	0.01953	12.5402
		1.54297	0.01953	8.87584
		1.58203	0.01953	3.1919
		1.62109	0.01953	4.02033
		1.66016	0.01953	-0.54741
		1.69922	0.01953	-3.71907
		1.73828	0.01953	-4.27718
		1.77734	0.01953	-2.99614
		1.81641	0.01953	-5.66775
		1.85547	0.01953	-5.95996
		1.89453	0.01953	-7.09174
		1.93359	0.01953	-9.15391
		1.97266	0.01953	-10.6792
		2.01172	0.01953	-10.0328
		2.05078	0.01953	-10.1116
		2.08984	0.01953	-11.3332
		2.12891	0.01953	-13.4072
		2.16797	0.01953	-19.5894
		2.20703	0.01953	-27.7766
		2.24609	0.01953	-24.3207
		2.28516	0.01953	-18.3354
		2.32422	0.01953	-20.3135
		2.36328	0.01953	-14.1994
		2.40234	0.01953	-11.5635
		2.44141	0.01953	-10.4757
		2.48047	0.01953	-8.0023
		2.51953	0.01953	-4.76422
		2.55859	0.01953	-3.26635
		2.59766	0.01953	-3.4202
		2.63672	0.01953	-3.13839
		2.67578	0.01953	-3.18635
		2.71484	0.01953	-1.5301
		2.75391	0.01953	-0.86517
		2.79297	0.01953	-0.78825
		2.83203	0.01953	-0.28032
		2.87109	0.01953	0.89076
		2.91016	0.01953	-1.32502
		2.94922	0.01953	1.66241
		2.98828	0.01953	2.9897
		3.02734	0.01953	0.00832
		3.06641	0.01953	0.6958
		3.10547	0.01953	2.32671
		3.14453	0.01953	2.87344
		3.18359	0.01953	1.34976
		3.22266	0.01953	1.23259
		3.26172	0.01953	1.51279
		3.30078	0.01953	1.48787
		3.33984	0.01953	1.16249
		3.37891	0.01953	-3.24292
		3.41797	0.01953	-2.79911
		3.45703	0.01953	-2.22026
		3.49609	0.01953	-2.27612
		3.53516	0.01953	-3.71357
		3.57422	0.01953	-0.13265
		3.61328	0.01953	-0.79947
		3.65234	0.01953	-2.75648
		3.69141	0.01953	0.50684
		3.73047	0.01953	4.06537
		3.76953	0.01953	5.52883
		3.80859	0.01953	1.75774
		3.84766	0.01953	-2.04224
		3.88672	0.01953	-4.31094
		3.92578	0.01953	-5.34633
		3.96484	0.01953	-8.75391
		4.00391	0.01953	-10.4401
		4.04297	0.01953	-7.33491
		4.08203	0.01953	-6.89375
		4.12109	0.01953	-7.43898
		4.16016	0.01953	-4.85069
		4.19922	0.01953	-4.93431
		4.23828	0.01953	-0.32713
		4.27734	0.01953	2.85638
		4.31641	0.01953	2.90693
		4.35547	0.01953	-0.95339
		4.39453	0.01953	-1.36217
		4.43359	0.01953	-2.3198
		4.47266	0.01953	-4.0256
		4.51172	0.01953	-6.57881
		4.55078	0.01953	-8.70042
		4.58984	0.01953	-7.37514
		4.62891	0.01953	-1.56335
		4.66797	0.01953	0.66081
		4.70703	0.01953	0.69443
		4.74609	0.01953	2.25818
		4.78516	0.01953	3.94653
		4.82422	0.01953	-0.03171
		4.86328	0.01953	-3.02242
		4.90234	0.01953	-1.23037
		4.94141	0.01953	-1.74433
		4.98047	0.01953	0.7493
		5.01953	0.01953	2.54234
		5.05859	0.01953	2.64594
		5.09766	0.01953	0.54218
		5.13672	0.01953	-4.10089
		5.17578	0.01953	-4.27225
		5.21484	0.01953	-3.09337
		5.25391	0.01953	-1.80062
		5.29297	0.01953	-2.92734
		5.33203	0.01953	-1.46341
		5.37109	0.01953	-1.98112
		5.41016	0.01953	-1.58731
		5.44922	0.01953	1.29037
		5.48828	0.01953	2.78123
		5.52734	0.01953	3.65507
		5.56641	0.01953	4.11761
		5.60547	0.01953	2.5724
		5.64453	0.01953	2.17403
		5.68359	0.01953	2.96281
		5.72266	0.01953	4.11443
		5.76172	0.01953	5.97938
		5.80078	0.01953	7.58507
		5.83984	0.01953	7.85472
		5.87891	0.01953	8.12654
		5.91797	0.01953	7.30926
		5.95703	0.01953	7.83233
		5.99609	0.01953	9.14099
		6.03516	0.01953	8.71263
		6.07422	0.01953	11.6311
		6.11328	0.01953	11.1435
		6.15234	0.01953	10.0688
		6.19141	0.01953	8.87551
		6.23047	0.01953	7.35219
		6.26953	0.01953	4.4264
		6.30859	0.01953	3.15608
		6.34766	0.01953	1.2992
		6.38672	0.01953	2.08954
		6.42578	0.01953	-1.6232
		6.46484	0.01953	-4.25787
		6.50391	0.01953	-6.93361
		6.54297	0.01953	-5.13124
		6.58203	0.01953	-1.63308
		6.62109	0.01953	-1.10481
		6.66016	0.01953	-1.06647
		6.69922	0.01953	1.21838
		6.73828	0.01953	0.03891
		6.77734	0.01953	0.60834
		6.81641	0.01953	4.93948
		6.85547	0.01953	5.56199
		6.89453	0.01953	0.12706
		6.93359	0.01953	0.3767
		6.97266	0.01953	2.27514
		7.01172	0.01953	0.36861
		7.05078	0.01953	0.59835
		7.08984	0.01953	-1.36478
		7.12891	0.01953	-2.0566
		7.16797	0.01953	-0.18476
		7.20703	0.01953	2.17873
		7.24609	0.01953	1.91413
		7.28516	0.01953	1.90298
		7.32422	0.01953	-1.06096
		7.36328	0.01953	-3.94409
		7.40234	0.01953	-3.78191
		7.44141	0.01953	-0.46793
		7.48047	0.01953	1.49204
		7.51953	0.01953	2.46415
		7.55859	0.01953	3.43293
		7.59766	0.01953	3.91002
		7.63672	0.01953	5.81278
		7.67578	0.01953	7.02192
		7.71484	0.01953	4.58074
		7.75391	0.01953	2.4934
		7.79297	0.01953	2.39028
		7.83203	0.01953	1.92604
		7.87109	0.01953	4.10352
		7.91016	0.01953	1.69262
		7.94922	0.01953	-0.08561
		7.98828	0.01953	-3.69111
		8.02734	0.01953	-5.19429
		8.06641	0.01953	-8.6762
		8.10547	0.01953	-10.422
		8.14453	0.01953	-13.5296
		8.18359	0.01953	-20.5881
		8.22266	0.01953	-30.1018
		8.26172	0.01953	-35.703
		8.30078	0.01953	-37.484
		8.33984	0.01953	-42.4465
		8.37891	0.01953	-45.9509
		8.41797	0.01953	-49.1762
		8.45703	0.01953	-57.5897
		8.49609	0.01953	-63.5608
		8.53516	0.01953	-58.4363
		8.57422	0.01953	-46.5202
		8.61328	0.01953	-35.4791
		8.65234	0.01953	-32.9447
		8.69141	0.01953	-36.6615
		8.73047	0.01953	-37.6872
		8.76953	0.01953	-31.7866
		8.80859	0.01953	-25.8562
		8.84766	0.01953	-18.4714
		8.88672	0.01953	-17.5317
		8.92578	0.01953	-18.1779
		8.96484	0.01953	-14.1692
		9.00391	0.01953	-13.848
		9.04297	0.01953	-13.4588
		9.08203	0.01953	-13.0096
		9.12109	0.01953	-9.17134
		9.16016	0.01953	-4.76653
		9.19922	0.01953	-3.6711
		9.23828	0.01953	-3.07518
		9.27734	0.01953	-3.80746
		9.31641	0.01953	-4.83295
		9.35547	0.01953	-8.33507
		9.39453	0.01953	-6.23619
		9.43359	0.01953	-1.457
		9.47266	0.01953	0.7852
		9.51172	0.01953	1.10554
		9.55078	0.01953	2.37802
		9.58984	0.01953	3.98896
		9.62891	0.01953	2.57081
		9.66797	0.01953	0.01248
		9.70703	0.01953	2.48877
		9.74609	0.01953	2.12922
		9.78516	0.01953	0.31293
		9.82422	0.01953	-1.18056
		9.86328	0.01953	0.14174
		9.90234	0.01953	-0.57793
		9.94141	0.01953	2.1281
		9.98047	0.01953	2.08157
		10.0195	0.01953	2.91318
		10.0586	0.01953	1.22812
		10.0977	0.01953	1.24582
		10.1367	0.01953	2.58648
		10.1758	0.01953	2.81801
		10.2148	0.01953	2.28975
		10.2539	0.01953	2.79749
		10.293	0.01953	4.20833
		10.332	0.01953	5.44375
		10.3711	0.01953	5.14874
		10.4102	0.01953	5.7548
		10.4492	0.01953	4.27681
		10.4883	0.01953	2.50154
		10.5273	0.01953	1.55509
		10.5664	0.01953	0.52666
		10.6055	0.01953	1.59271
		10.6445	0.01953	3.60683
		10.6836	0.01953	2.32957
		10.7227	0.01953	2.07291
		10.7617	0.01953	2.29921
		10.8008	0.01953	3.60995
		10.8398	0.01953	2.31582
		10.8789	0.01953	3.38223
		10.918	0.01953	2.51634
		10.957	0.01953	1.1196
		10.9961	0.01953	-0.3124
		11.0352	0.01953	-0.3019
		11.0742	0.01953	1.20883
		11.1133	0.01953	2.89322
		11.1523	0.01953	3.13247
		11.1914	0.01953	2.52344
		11.2305	0.01953	1.61105
		11.2695	0.01953	2.13448
		11.3086	0.01953	-1.67746
		11.3477	0.01953	-3.57134
		11.3867	0.01953	-1.91009
		11.4258	0.01953	-1.44444
		11.4648	0.01953	-1.41447
		11.5039	0.01953	-1.71863
		11.543	0.01953	-0.92267
		11.582	0.01953	-1.80977
		11.6211	0.01953	-1.13047
		11.6602	0.01953	-1.51069
		11.6992	0.01953	-1.59394
		11.7383	0.01953	-1.54852
		11.7773	0.01953	-1.79718
		11.8164	0.01953	-0.67211
		11.8555	0.01953	1.20489
		11.8945	0.01953	0.44189
		11.9336	0.01953	1.66399
		11.9727	0.01953	2.64713
		12.0117	0.01953	2.10825
		12.0508	0.01953	0.11409
		12.0898	0.01953	-3.34348
		12.1289	0.01953	-5.92929
		12.168	0.01953	-6.38145
		12.207	0.01953	-4.917
		12.2461	0.01953	-1.78606
		12.2852	0.01953	-1.78749
		12.3242	0.01953	-2.30614
		12.3633	0.01953	-1.85786
		12.4023	0.01953	-1.04791
		12.4414	0.01953	-0.16209
		12.4805	0.01953	-0.32011
		12.5195	0.01953	-0.38603
		12.5586	0.01953	1.23342
		12.5977	0.01953	3.41996
		12.6367	0.01953	3.6066
		12.6758	0.01953	4.94326
		12.7148	0.01953	1.79338
		12.7539	0.01953	-0.59848
		12.793	0.01953	1.05485
		12.832	0.01953	3.2805
		12.8711	0.01953	3.98936
		12.9102	0.01953	3.31518
		12.9492	0.01953	-3.2171
		12.9883	0.01953	-9.47592
		13.0273	0.01953	-6.46531
		13.0664	0.01953	-1.82678
		13.1055	0.01953	-0.092
		13.1445	0.01953	-1.7931
		13.1836	0.01953	-0.89224
		13.2227	0.01953	-1.17479
		13.2617	0.01953	-0.47503
		13.3008	0.01953	0.5214
		13.3398	0.01953	1.60356
		13.3789	0.01953	2.63828
		13.418	0.01953	2.14923
		13.457	0.01953	2.27196
		13.4961	0.01953	1.5557
		13.5352	0.01953	1.87311
		13.5742	0.01953	3.36404
		13.6133	0.01953	1.69938
		13.6523	0.01953	0.2603
		13.6914	0.01953	1.2163
		13.7305	0.01953	0.17355
		13.7695	0.01953	-0.41758
		13.8086	0.01953	-1.31121
		13.8477	0.01953	-1.7361
		13.8867	0.01953	-2.9788
		13.9258	0.01953	-3.01026
		13.9648	0.01953	-5.11185
		14.0039	0.01953	-6.70552
		14.043	0.01953	-6.06284
		14.082	0.01953	-5.98611
		14.1211	0.01953	-3.55493
		14.1602	0.01953	0.16787
		14.1992	0.01953	0.37789
		14.2383	0.01953	0.39451
		14.2773	0.01953	-1.73095
		14.3164	0.01953	-2.38634
		14.3555	0.01953	-1.48144
		14.3945	0.01953	0.000718007
		14.4336	0.01953	1.38001
		14.4727	0.01953	1.42181
		14.5117	0.01953	1.39353
		14.5508	0.01953	-0.24932
		14.5898	0.01953	-0.23613
		14.6289	0.01953	-1.97476
		14.668	0.01953	0.84567
		14.707	0.01953	3.59195
		14.7461	0.01953	4.49095
		14.7852	0.01953	4.64323
		14.8242	0.01953	4.51621
		14.8633	0.01953	4.46391
		14.9023	0.01953	4.16394
		14.9414	0.01953	3.49417
		14.9805	0.01953	3.49507
		15.0195	0.01953	5.26809
		15.0586	0.01953	7.67988
		15.0977	0.01953	4.8101
		15.1367	0.01953	1.51625
		15.1758	0.01953	1.42005
		15.2148	0.01953	2.63549
		15.2539	0.01953	3.61226
		15.293	0.01953	3.60902
		15.332	0.01953	3.40165
		15.3711	0.01953	5.17269
		15.4102	0.01953	6.93691
		15.4492	0.01953	9.80094
		15.4883	0.01953	7.94197
		15.5273	0.01953	5.47148
		15.5664	0.01953	6.61733
		15.6055	0.01953	7.07477
		15.6445	0.01953	6.55772
		15.6836	0.01953	4.60193
		15.7227	0.01953	4.2398
		15.7617	0.01953	6.24374
		15.8008	0.01953	5.76234
		15.8398	0.01953	2.24285
		15.8789	0.01953	1.53308
		15.918	0.01953	3.63679
		15.957	0.01953	3.44579
		15.9961	0.01953	1.55723
		16.0352	0.01953	4.53036
		16.0742	0.01953	8.191
		16.1133	0.01953	5.9535
		16.1523	0.01953	4.90692
		16.1914	0.01953	5.04374
		16.2305	0.01953	3.97945
		16.2695	0.01953	2.83405
		16.3086	0.01953	3.89571
		16.3477	0.01953	2.85446
		16.3867	0.01953	-0.47222
		16.4258	0.01953	0.1285
		16.4648	0.01953	1.57254
		16.5039	0.01953	3.87877
		16.543	0.01953	4.05568
		16.582	0.01953	5.17515
		16.6211	0.01953	4.4514
		16.6602	0.01953	2.14557
		16.6992	0.01953	1.98354
		16.7383	0.01953	2.30185
		16.7773	0.01953	1.69906
		16.8164	0.01953	0.24305
		16.8555	0.01953	-0.21991
		16.8945	0.01953	-0.82898
		16.9336	0.01953	-1.07957
		16.9727	0.01953	0.95234
		17.0117	0.01953	-0.34747
		17.0508	0.01953	0.22407
		17.0898	0.01953	1.21995
		17.1289	0.01953	1.11395
		17.168	0.01953	1.76249
		17.207	0.01953	3.21983
		17.2461	0.01953	3.16444
		17.2852	0.01953	2.1389
		17.3242	0.01953	1.43499
		17.3633	0.01953	-1.38141
		17.4023	0.01953	-4.65032
		17.4414	0.01953	-5.3724
		17.4805	0.01953	-6.09057
		17.5195	0.01953	-6.15982
		17.5586	0.01953	-3.99329
		17.5977	0.01953	-4.54334
		17.6367	0.01953	-6.41057
		17.6758	0.01953	-6.45317
		17.7148	0.01953	-7.45459
		17.7539	0.01953	-7.7508
		17.793	0.01953	-7.8635
		17.832	0.01953	-7.07542
		17.8711	0.01953	-3.0749
		17.9102	0.01953	0.67071
		17.9492	0.01953	3.89447
		17.9883	0.01953	2.0096
		18.0273	0.01953	-0.7636
		18.0664	0.01953	1.45227
		18.1055	0.01953	2.91968
		18.1445	0.01953	3.61512
		18.1836	0.01953	1.68681
		18.2227	0.01953	-1.58709
		18.2617	0.01953	-5.27347
		18.3008	0.01953	-8.55552
		18.3398	0.01953	-9.9082
		18.3789	0.01953	-7.89349
		18.418	0.01953	-2.22848
		18.457	0.01953	-1.49076
		18.4961	0.01953	-0.17753
		18.5352	0.01953	1.19386
		18.5742	0.01953	3.87197
		18.6133	0.01953	1.90627
		18.6523	0.01953	-0.58187
		18.6914	0.01953	-1.29847
		18.7305	0.01953	1.37814
		18.7695	0.01953	7.31768
		18.8086	0.01953	8.10362
		18.8477	0.01953	6.10507
		18.8867	0.01953	3.9906
		18.9258	0.01953	3.11783
		18.9648	0.01953	5.25266
		19.0039	0.01953	4.83948
		19.043	0.01953	4.24189
		19.082	0.01953	4.45485
		19.1211	0.01953	6.51797
		19.1602	0.01953	7.21575
		19.1992	0.01953	7.69576
		19.2383	0.01953	7.88169
		19.2773	0.01953	7.9221
		19.3164	0.01953	6.81652
		19.3555	0.01953	6.35494
		19.3945	0.01953	6.40446
		19.4336	0.01953	5.47425
		19.4727	0.01953	7.99036
		19.5117	0.01953	8.13864
		19.5508	0.01953	6.73037
		19.5898	0.01953	5.14612
		19.6289	0.01953	6.22504
		19.668	0.01953	7.17614
		19.707	0.01953	9.2764
		19.7461	0.01953	10.392
		19.7852	0.01953	9.04924
		19.8242	0.01953	8.41141
		19.8633	0.01953	7.06168
		19.9023	0.01953	6.41454
		19.9414	0.01953	4.976
		19.9805	0.01953	4.01779
		0.01953	0.05859	0.90152
		0.05859	0.05859	2.83991
		0.09766	0.05859	4.31941
		0.13672	0.05859	6.06106
		0.17578	0.05859	4.9686
		0.21484	0.05859	4.56336
		0.25391	0.05859	3.98445
		0.29297	0.05859	4.37131
		0.33203	0.05859	3.07802
		0.37109	0.05859	2.12666
		0.41016	0.05859	4.72578
		0.44922	0.05859	4.21834
		0.48828	0.05859	5.61938
		0.52734	0.05859	5.51175
		0.56641	0.05859	3.85396
		0.60547	0.05859	3.06095
		0.64453	0.05859	0.50133
		0.68359	0.05859	-0.713
		0.72266	0.05859	-1.22531
		0.76172	0.05859	-3.14242
		0.80078	0.05859	-5.28543
		0.83984	0.05859	-7.39783
		0.87891	0.05859	-7.32785
		0.91797	0.05859	-5.39754
		0.95703	0.05859	-4.02565
		0.99609	0.05859	-1.48488
		1.03516	0.05859	-0.92748
		1.07422	0.05859	-0.05629
		1.11328	0.05859	2.21649
		1.15234	0.05859	2.20239
		1.19141	0.05859	3.87481
		1.23047	0.05859	5.03989
		1.26953	0.05859	8.46192
		1.30859	0.05859	8.09147
		1.34766	0.05859	6.75087
		1.38672	0.05859	5.44145
		1.42578	0.05859	6.92027
		1.46484	0.05859	8.70505
		1.50391	0.05859	10.9942
		1.54297	0.05859	7.28462
		1.58203	0.05859	0.90831
		1.62109	0.05859	-0.74124
		1.66016	0.05859	-0.86212
		1.69922	0.05859	-2.18614
		1.73828	0.05859	-5.38878
		1.77734	0.05859	-5.06271
		1.81641	0.05859	-2.7971
		1.85547	0.05859	-3.08067
		1.89453	0.05859	-5.77094
		1.93359	0.05859	-8.22054
		1.97266	0.05859	-9.39651
		2.01172	0.05859	-9.61078
		2.05078	0.05859	-11.1872
		2.08984	0.05859	-13.0452
		2.12891	0.05859	-16.6771
		2.16797	0.05859	-25.236
		2.20703	0.05859	-32.2358
		2.24609	0.05859	-33.0066
		2.28516	0.05859	-28.7707
		2.32422	0.05859	-25.8598
		2.36328	0.05859	-20.7415
		2.40234	0.05859	-15.4842
		2.44141	0.05859	-12.2255
		2.48047	0.05859	-8.66908
		2.51953	0.05859	-5.14122
		2.55859	0.05859	-3.96899
		2.59766	0.05859	-3.57077
		2.63672	0.05859	-2.97772
		2.67578	0.05859	-2.83978
		2.71484	0.05859	-1.88319
		2.75391	0.05859	-1.27146
		2.79297	0.05859	-2.05437
		2.83203	0.05859	-1.21372
		2.87109	0.05859	1.4089
		2.91016	0.05859	0.33188
		2.94922	0.05859	0.30739
		2.98828	0.05859	-0.13537
		3.02734	0.05859	0.83041
		3.06641	0.05859	1.43451
		3.10547	0.05859	2.61238
		3.14453	0.05859	1.70329
		3.18359	0.05859	-1.99289
		3.22266	0.05859	-1.80928
		3.26172	0.05859	0.95453
		3.30078	0.05859	2.15541
		3.33984	0.05859	2.46681
		3.37891	0.05859	-1.54672
		3.41797	0.05859	-2.94843
		3.45703	0.05859	-3.18155
		3.49609	0.05859	-3.57644
		3.53516	0.05859	-6.11631
		3.57422	0.05859	-3.74749
		3.61328	0.05859	-0.78779
		3.65234	0.05859	-2.54268
		3.69141	0.05859	-0.33131
		3.73047	0.05859	1.05645
		3.76953	0.05859	-2.00258
		3.80859	0.05859	-4.42343
		3.84766	0.05859	-2.0502
		3.88672	0.05859	-4.36487
		3.92578	0.05859	-5.79647
		3.96484	0.05859	-7.9243
		4.00391	0.05859	-10.0886
		4.04297	0.05859	-7.71379
		4.08203	0.05859	-3.52716
		4.12109	0.05859	-5.21342
		4.16016	0.05859	-6.13993
		4.19922	0.05859	-6.03828
		4.23828	0.05859	-2.7532
		4.27734	0.05859	-1.12652
		4.31641	0.05859	-2.01854
		4.35547	0.05859	-2.54193
		4.39453	0.05859	-3.30689
		4.43359	0.05859	-3.89965
		4.47266	0.05859	-6.41804
		4.51172	0.05859	-6.21667
		4.55078	0.05859	-6.72866
		4.58984	0.05859	-5.99198
		4.62891	0.05859	-2.14237
		4.66797	0.05859	1.28258
		4.70703	0.05859	2.546
		4.74609	0.05859	4.23841
		4.78516	0.05859	2.82078
		4.82422	0.05859	-2.71664
		4.86328	0.05859	-3.87344
		4.90234	0.05859	1.55119
		4.94141	0.05859	-0.62321
		4.98047	0.05859	0.74444
		5.01953	0.05859	2.71257
		5.05859	0.05859	3.90872
		5.09766	0.05859	3.82194
		5.13672	0.05859	0.00505
		5.17578	0.05859	-0.00167
		5.21484	0.05859	-0.62484
		5.25391	0.05859	-2.69314
		5.29297	0.05859	-0.79662
		5.33203	0.05859	-0.44795
		5.37109	0.05859	-0.80306
		5.41016	0.05859	1.04859
		5.44922	0.05859	2.04935
		5.48828	0.05859	3.1019
		5.52734	0.05859	3.61256
		5.56641	0.05859	3.05617
		5.60547	0.05859	2.30551
		5.64453	0.05859	1.16762
		5.68359	0.05859	0.36442
		5.72266	0.05859	1.84952
		5.76172	0.05859	3.46938
		5.80078	0.05859	4.95039
		5.83984	0.05859	5.80828
		5.87891	0.05859	7.73233
		5.91797	0.05859	5.59841
		5.95703	0.05859	9.44211
		5.99609	0.05859	11.1185
		6.03516	0.05859	8.68203
		6.07422	0.05859	8.35515
		6.11328	0.05859	6.17692
		6.15234	0.05859	4.3708
		6.19141	0.05859	3.63752
		6.23047	0.05859	2.40037
		6.26953	0.05859	1.82898
		6.30859	0.05859	0.88893
		6.34766	0.05859	-0.6992
		6.38672	0.05859	1.61511
		6.42578	0.05859	1.30858
		6.46484	0.05859	-5.05046
		6.50391	0.05859	-7.80825
		6.54297	0.05859	-3.23919
		6.58203	0.05859	-0.25859
		6.62109	0.05859	-2.00044
		6.66016	0.05859	-1.32486
		6.69922	0.05859	0.69978
		6.73828	0.05859	-0.51126
		6.77734	0.05859	-2.07122
		6.81641	0.05859	-0.66856
		6.85547	0.05859	-1.26668
		6.89453	0.05859	-2.01873
		6.93359	0.05859	-0.78629
		6.97266	0.05859	0.69467
		7.01172	0.05859	1.46343
		7.05078	0.05859	0.34544
		7.08984	0.05859	0.14389
		7.12891	0.05859	-4.98378
		7.16797	0.05859	-2.36069
		7.20703	0.05859	0.67427
		7.24609	0.05859	0.25681
		7.28516	0.05859	1.39848
		7.32422	0.05859	-1.01006
		7.36328	0.05859	-2.89038
		7.40234	0.05859	-3.3668
		7.44141	0.05859	-0.8008
		7.48047	0.05859	1.59269
		7.51953	0.05859	1.03456
		7.55859	0.05859	0.93327
		7.59766	0.05859	1.46321
		7.63672	0.05859	4.0496
		7.67578	0.05859	5.10817
		7.71484	0.05859	2.48858
		7.75391	0.05859	4.00441
		7.79297	0.05859	2.79843
		7.83203	0.05859	3.75279
		7.87109	0.05859	3.84088
		7.91016	0.05859	2.43799
		7.94922	0.05859	-0.83858
		7.98828	0.05859	-4.30421
		8.02734	0.05859	-5.95564
		8.06641	0.05859	-6.46693
		8.10547	0.05859	-8.69261
		8.14453	0.05859	-15.9265
		8.18359	0.05859	-25.015
		8.22266	0.05859	-29.1771
		8.26172	0.05859	-32.3623
		8.30078	0.05859	-34.39
		8.33984	0.05859	-36.7408
		8.37891	0.05859	-39.1368
		8.41797	0.05859	-45.1325
		8.45703	0.05859	-52.9036
		8.49609	0.05859	-58.4064
		8.53516	0.05859	-52.2773
		8.57422	0.05859	-40.4301
		8.61328	0.05859	-32.6651
		8.65234	0.05859	-33.0743
		8.69141	0.05859	-36.2891
		8.73047	0.05859	-38.8156
		8.76953	0.05859	-38.1505
		8.80859	0.05859	-32.3188
		8.84766	0.05859	-25.3309
		8.88672	0.05859	-24.5233
		8.92578	0.05859	-22.2862
		8.96484	0.05859	-14.9033
		9.00391	0.05859	-12.1103
		9.04297	0.05859	-13.3932
		9.08203	0.05859	-12.6177
		9.12109	0.05859	-7.4212
		9.16016	0.05859	-1.08659
		9.19922	0.05859	-2.96528
		9.23828	0.05859	-3.25494
		9.27734	0.05859	-1.29634
		9.31641	0.05859	-1.78304
		9.35547	0.05859	-3.21029
		9.39453	0.05859	-3.1698
		9.43359	0.05859	-0.21544
		9.47266	0.05859	2.6671
		9.51172	0.05859	3.90256
		9.55078	0.05859	5.42628
		9.58984	0.05859	6.95825
		9.62891	0.05859	6.17376
		9.66797	0.05859	3.71173
		9.70703	0.05859	3.78549
		9.74609	0.05859	6.56335
		9.78516	0.05859	5.08505
		9.82422	0.05859	0.41808
		9.86328	0.05859	-1.03094
		9.90234	0.05859	-2.02196
		9.94141	0.05859	0.10372
		9.98047	0.05859	0.40619
		10.0195	0.05859	3.06254
		10.0586	0.05859	2.34422
		10.0977	0.05859	1.80013
		10.1367	0.05859	1.45203
		10.1758	0.05859	2.75214
		10.2148	0.05859	2.99738
		10.2539	0.05859	3.46879
		10.293	0.05859	4.70083
		10.332	0.05859	5.88251
		10.3711	0.05859	5.00742
		10.4102	0.05859	4.87816
		10.4492	0.05859	4.83115
		10.4883	0.05859	3.91264
		10.5273	0.05859	3.08392
		10.5664	0.05859	1.38372
		10.6055	0.05859	0.40671
		10.6445	0.05859	1.88774
		10.6836	0.05859	1.80352
		10.7227	0.05859	1.86886
		10.7617	0.05859	1.41757
		10.8008	0.05859	2.125
		10.8398	0.05859	0.55833
		10.8789	0.05859	1.91279
		10.918	0.05859	2.12387
		10.957	0.05859	0.72386
		10.9961	0.05859	0.83395
		11.0352	0.05859	0.26173
		11.0742	0.05859	1.34643
		11.1133	0.05859	2.14023
		11.1523	0.05859	2.57148
		11.1914	0.05859	2.52033
		11.2305	0.05859	2.49804
		11.2695	0.05859	1.15045
		11.3086	0.05859	-0.56956
		11.3477	0.05859	-4.95016
		11.3867	0.05859	-2.55579
		11.4258	0.05859	-1.63354
		11.4648	0.05859	-1.5732
		11.5039	0.05859	-0.49893
		11.543	0.05859	-1.15705
		11.582	0.05859	-1.05221
		11.6211	0.05859	-2.53061
		11.6602	0.05859	-1.94994
		11.6992	0.05859	-1.15094
		11.7383	0.05859	-1.71989
		11.7773	0.05859	-1.40286
		11.8164	0.05859	-0.11454
		11.8555	0.05859	-1.08437
		11.8945	0.05859	1.65382
		11.9336	0.05859	2.93587
		11.9727	0.05859	2.28706
		12.0117	0.05859	1.62735
		12.0508	0.05859	-1.73095
		12.0898	0.05859	-4.68029
		12.1289	0.05859	-7.63936
		12.168	0.05859	-7.1263
		12.207	0.05859	-5.91906
		12.2461	0.05859	-2.90314
		12.2852	0.05859	-2.27942
		12.3242	0.05859	-2.29159
		12.3633	0.05859	-1.85823
		12.4023	0.05859	1.25281
		12.4414	0.05859	3.36963
		12.4805	0.05859	4.60479
		12.5195	0.05859	4.30981
		12.5586	0.05859	2.8468
		12.5977	0.05859	2.52539
		12.6367	0.05859	0.84241
		12.6758	0.05859	0.26884
		12.7148	0.05859	-1.98286
		12.7539	0.05859	-2.75261
		12.793	0.05859	-1.67625
		12.832	0.05859	1.52273
		12.8711	0.05859	3.556
		12.9102	0.05859	3.06272
		12.9492	0.05859	-2.26034
		12.9883	0.05859	-9.83633
		13.0273	0.05859	-8.41157
		13.0664	0.05859	-3.00719
		13.1055	0.05859	-1.46174
		13.1445	0.05859	-3.47521
		13.1836	0.05859	-3.03585
		13.2227	0.05859	-1.56951
		13.2617	0.05859	-2.10858
		13.3008	0.05859	-0.91994
		13.3398	0.05859	-0.50704
		13.3789	0.05859	2.29165
		13.418	0.05859	3.00658
		13.457	0.05859	3.16542
		13.4961	0.05859	1.47291
		13.5352	0.05859	1.60706
		13.5742	0.05859	2.59585
		13.6133	0.05859	0.50274
		13.6523	0.05859	0.31812
		13.6914	0.05859	1.4109
		13.7305	0.05859	1.78219
		13.7695	0.05859	0.06479
		13.8086	0.05859	-1.03561
		13.8477	0.05859	-3.90959
		13.8867	0.05859	-5.91791
		13.9258	0.05859	-4.86785
		13.9648	0.05859	-4.61588
		14.0039	0.05859	-5.75507
		14.043	0.05859	-4.55577
		14.082	0.05859	-2.8207
		14.1211	0.05859	-2.84327
		14.1602	0.05859	-1.63282
		14.1992	0.05859	1.42749
		14.2383	0.05859	1.76454
		14.2773	0.05859	0.32162
		14.3164	0.05859	-2.62098
		14.3555	0.05859	-2.70425
		14.3945	0.05859	-1.37956
		14.4336	0.05859	1.37574
		14.4727	0.05859	0.93249
		14.5117	0.05859	0.96901
		14.5508	0.05859	0.41171
		14.5898	0.05859	1.46084
		14.6289	0.05859	-0.45644
		14.668	0.05859	0.41393
		14.707	0.05859	3.07296
		14.7461	0.05859	4.5863
		14.7852	0.05859	4.84745
		14.8242	0.05859	6.1681
		14.8633	0.05859	5.72851
		14.9023	0.05859	4.53001
		14.9414	0.05859	3.04294
		14.9805	0.05859	2.04462
		15.0195	0.05859	3.211
		15.0586	0.05859	5.9809
		15.0977	0.05859	5.52964
		15.1367	0.05859	5.00162
		15.1758	0.05859	4.96322
		15.2148	0.05859	6.02842
		15.2539	0.05859	5.58755
		15.293	0.05859	4.00622
		15.332	0.05859	2.77089
		15.3711	0.05859	4.9543
		15.4102	0.05859	5.80051
		15.4492	0.05859	7.22805
		15.4883	0.05859	5.88096
		15.5273	0.05859	5.21877
		15.5664	0.05859	5.0552
		15.6055	0.05859	6.93881
		15.6445	0.05859	6.95047
		15.6836	0.05859	4.34681
		15.7227	0.05859	3.64089
		15.7617	0.05859	4.50862
		15.8008	0.05859	4.89425
		15.8398	0.05859	4.09037
		15.8789	0.05859	3.35075
		15.918	0.05859	3.74142
		15.957	0.05859	2.34255
		15.9961	0.05859	2.78629
		16.0352	0.05859	3.83602
		16.0742	0.05859	4.90183
		16.1133	0.05859	3.26295
		16.1523	0.05859	6.12625
		16.1914	0.05859	6.1334
		16.2305	0.05859	4.15515
		16.2695	0.05859	3.82715
		16.3086	0.05859	4.73302
		16.3477	0.05859	5.09179
		16.3867	0.05859	0.18408
		16.4258	0.05859	0.09947
		16.4648	0.05859	1.8009
		16.5039	0.05859	5.85882
		16.543	0.05859	6.59488
		16.582	0.05859	5.63947
		16.6211	0.05859	5.93766
		16.6602	0.05859	3.99512
		16.6992	0.05859	3.75708
		16.7383	0.05859	3.15474
		16.7773	0.05859	2.44866
		16.8164	0.05859	0.85164
		16.8555	0.05859	-0.17247
		16.8945	0.05859	0.93271
		16.9336	0.05859	0.85419
		16.9727	0.05859	-0.01371
		17.0117	0.05859	-0.38096
		17.0508	0.05859	1.23891
		17.0898	0.05859	2.73617
		17.1289	0.05859	3.72667
		17.168	0.05859	1.75133
		17.207	0.05859	1.62558
		17.2461	0.05859	1.549
		17.2852	0.05859	0.77734
		17.3242	0.05859	0.40942
		17.3633	0.05859	-1.81943
		17.4023	0.05859	-4.23094
		17.4414	0.05859	-5.37694
		17.4805	0.05859	-5.23685
		17.5195	0.05859	-6.0463
		17.5586	0.05859	-2.56654
		17.5977	0.05859	-1.88577
		17.6367	0.05859	0.58045
		17.6758	0.05859	0.24333
		17.7148	0.05859	-1.40284
		17.7539	0.05859	-2.40125
		17.793	0.05859	-4.13304
		17.832	0.05859	-5.51042
		17.8711	0.05859	-4.49736
		17.9102	0.05859	-0.83796
		17.9492	0.05859	1.92501
		17.9883	0.05859	1.07712
		18.0273	0.05859	0.67156
		18.0664	0.05859	0.57921
		18.1055	0.05859	0.39531
		18.1445	0.05859	2.61199
		18.1836	0.05859	3.27329
		18.2227	0.05859	3.39996
		18.2617	0.05859	-3.03422
		18.3008	0.05859	-8.49132
		18.3398	0.05859	-11.5548
		18.3789	0.05859	-7.97764
		18.418	0.05859	-0.53635
		18.457	0.05859	0.71838
		18.4961	0.05859	3.47943
		18.5352	0.05859	5.7108
		18.5742	0.05859	5.04336
		18.6133	0.05859	2.95052
		18.6523	0.05859	0.76497
		18.6914	0.05859	1.22402
		18.7305	0.05859	2.24669
		18.7695	0.05859	6.09619
		18.8086	0.05859	9.39452
		18.8477	0.05859	7.6646
		18.8867	0.05859	4.16747
		18.9258	0.05859	3.63499
		18.9648	0.05859	5.49324
		19.0039	0.05859	5.72762
		19.043	0.05859	6.14348
		19.082	0.05859	7.01618
		19.1211	0.05859	8.20441
		19.1602	0.05859	8.45326
		19.1992	0.05859	6.24897
		19.2383	0.05859	6.90024
		19.2773	0.05859	6.83147
		19.3164	0.05859	7.53204
		19.3555	0.05859	6.95141
		19.3945	0.05859	7.14767
		19.4336	0.05859	5.12756
		19.4727	0.05859	6.01755
		19.5117	0.05859	7.8298
		19.5508	0.05859	7.06037
		19.5898	0.05859	4.63574
		19.6289	0.05859	5.78015
		19.668	0.05859	7.40839
		19.707	0.05859	8.87804
		19.7461	0.05859	9.17387
		19.7852	0.05859	8.51027
		19.8242	0.05859	7.74526
		19.8633	0.05859	8.33367
		19.9023	0.05859	6.58849
		19.9414	0.05859	4.78832
		19.9805	0.05859	2.43698
		0.01953	0.09766	2.48253
		0.05859	0.09766	2.50125
		0.09766	0.09766	5.66973
		0.13672	0.09766	6.27541
		0.17578	0.09766	4.99927
		0.21484	0.09766	1.11158
		0.25391	0.09766	2.4471
		0.29297	0.09766	2.99006
		0.33203	0.09766	2.98185
		0.37109	0.09766	3.43918
		0.41016	0.09766	5.06568
		0.44922	0.09766	5.15942
		0.48828	0.09766	6.34311
		0.52734	0.09766	5.89395
		0.56641	0.09766	4.98154
		0.60547	0.09766	4.4894
		0.64453	0.09766	0.99052
		0.68359	0.09766	-0.37095
		0.72266	0.09766	-0.23363
		0.76172	0.09766	0.33093
		0.80078	0.09766	-1.13169
		0.83984	0.09766	-3.92222
		0.87891	0.09766	-5.32075
		0.91797	0.09766	-5.39893
		0.95703	0.09766	-3.31156
		0.99609	0.09766	-1.44079
		1.03516	0.09766	-0.39017
		1.07422	0.09766	0.2419
		1.11328	0.09766	1.02991
		1.15234	0.09766	3.93647
		1.19141	0.09766	3.41527
		1.23047	0.09766	5.43887
		1.26953	0.09766	8.81589
		1.30859	0.09766	8.07457
		1.34766	0.09766	6.22412
		1.38672	0.09766	5.00111
		1.42578	0.09766	4.91885
		1.46484	0.09766	7.38166
		1.50391	0.09766	4.7312
		1.54297	0.09766	1.71383
		1.58203	0.09766	-0.2693
		1.62109	0.09766	-1.17843
		1.66016	0.09766	-1.02024
		1.69922	0.09766	-2.88256
		1.73828	0.09766	-4.8315
		1.77734	0.09766	-3.69567
		1.81641	0.09766	-3.25927
		1.85547	0.09766	-3.17353
		1.89453	0.09766	-4.95859
		1.93359	0.09766	-7.21182
		1.97266	0.09766	-8.34812
		2.01172	0.09766	-10.6974
		2.05078	0.09766	-14.6204
		2.08984	0.09766	-16.1767
		2.12891	0.09766	-20.0707
		2.16797	0.09766	-26.3403
		2.20703	0.09766	-33.0964
		2.24609	0.09766	-36.327
		2.28516	0.09766	-33.7381
		2.32422	0.09766	-28.8014
		2.36328	0.09766	-25.5626
		2.40234	0.09766	-21.7291
		2.44141	0.09766	-15.4178
		2.48047	0.09766	-9.66122
		2.51953	0.09766	-6.15695
		2.55859	0.09766	-4.0981
		2.59766	0.09766	-3.34308
		2.63672	0.09766	-3.50916
		2.67578	0.09766	-3.48333
		2.71484	0.09766	-3.44952
		2.75391	0.09766	-3.03258
		2.79297	0.09766	-3.06147
		2.83203	0.09766	-1.70997
		2.87109	0.09766	-0.50892
		2.91016	0.09766	-0.13816
		2.94922	0.09766	0.55625
		2.98828	0.09766	0.84457
		3.02734	0.09766	1.17307
		3.06641	0.09766	0.24533
		3.10547	0.09766	0.24767
		3.14453	0.09766	-0.24138
		3.18359	0.09766	-1.78095
		3.22266	0.09766	-1.84785
		3.26172	0.09766	-0.56482
		3.30078	0.09766	1.01547
		3.33984	0.09766	2.93333
		3.37891	0.09766	-0.46228
		3.41797	0.09766	-0.61673
		3.45703	0.09766	-4.08578
		3.49609	0.09766	-4.34761
		3.53516	0.09766	-5.55492
		3.57422	0.09766	-6.36749
		3.61328	0.09766	-5.00145
		3.65234	0.09766	-5.70698
		3.69141	0.09766	-4.67463
		3.73047	0.09766	-5.53165
		3.76953	0.09766	-7.65216
		3.80859	0.09766	-4.81059
		3.84766	0.09766	-1.36043
		3.88672	0.09766	-3.67524
		3.92578	0.09766	-6.11323
		3.96484	0.09766	-5.62342
		4.00391	0.09766	-8.55761
		4.04297	0.09766	-6.71831
		4.08203	0.09766	-3.66807
		4.12109	0.09766	-4.16426
		4.16016	0.09766	-5.64946
		4.19922	0.09766	-5.01001
		4.23828	0.09766	-4.66435
		4.27734	0.09766	-4.22455
		4.31641	0.09766	-4.16443
		4.35547	0.09766	-3.53084
		4.39453	0.09766	-4.03103
		4.43359	0.09766	-4.49686
		4.47266	0.09766	-6.78908
		4.51172	0.09766	-5.24068
		4.55078	0.09766	-3.48207
		4.58984	0.09766	-3.00697
		4.62891	0.09766	-1.25361
		4.66797	0.09766	1.27576
		4.70703	0.09766	3.21828
		4.74609	0.09766	2.05568
		4.78516	0.09766	0.15507
		4.82422	0.09766	-1.41522
		4.86328	0.09766	0.12277
		4.90234	0.09766	2.03287
		4.94141	0.09766	1.62418
		4.98047	0.09766	2.38582
		5.01953	0.09766	5.25412
		5.05859	0.09766	5.48997
		5.09766	0.09766	4.93297
		5.13672	0.09766	1.92282
		5.17578	0.09766	-0.34149
		5.21484	0.09766	-1.57909
		5.25391	0.09766	-0.71439
		5.29297	0.09766	0.2607
		5.33203	0.09766	-0.46758
		5.37109	0.09766	-0.03597
		5.41016	0.09766	-0.21037
		5.44922	0.09766	0.52761
		5.48828	0.09766	2.17653
		5.52734	0.09766	2.31154
		5.56641	0.09766	0.4864
		5.60547	0.09766	-0.62541
		5.64453	0.09766	-0.29327
		5.68359	0.09766	0.422
		5.72266	0.09766	2.35316
		5.76172	0.09766	5.02377
		5.80078	0.09766	4.50657
		5.83984	0.09766	2.80596
		5.87891	0.09766	5.86374
		5.91797	0.09766	6.37263
		5.95703	0.09766	4.85754
		5.99609	0.09766	5.61798
		6.03516	0.09766	3.15753
		6.07422	0.09766	0.42708
		6.11328	0.09766	0.87222
		6.15234	0.09766	-0.00706
		6.19141	0.09766	0.43341
		6.23047	0.09766	1.28924
		6.26953	0.09766	1.49756
		6.30859	0.09766	0.56223
		6.34766	0.09766	0.13334
		6.38672	0.09766	-1.34693
		6.42578	0.09766	0.11076
		6.46484	0.09766	-0.93315
		6.50391	0.09766	-5.08797
		6.54297	0.09766	-3.22106
		6.58203	0.09766	-3.50668
		6.62109	0.09766	-5.05376
		6.66016	0.09766	-4.54642
		6.69922	0.09766	-3.19836
		6.73828	0.09766	-3.34708
		6.77734	0.09766	-4.41836
		6.81641	0.09766	-2.25805
		6.85547	0.09766	-1.20339
		6.89453	0.09766	-2.5711
		6.93359	0.09766	-0.59203
		6.97266	0.09766	-2.40951
		7.01172	0.09766	-2.1212
		7.05078	0.09766	-5.30011
		7.08984	0.09766	-8.16901
		7.12891	0.09766	-9.60615
		7.16797	0.09766	-6.37339
		7.20703	0.09766	-1.43961
		7.24609	0.09766	2.21645
		7.28516	0.09766	0.86283
		7.32422	0.09766	-0.06414
		7.36328	0.09766	-1.70214
		7.40234	0.09766	-1.78681
		7.44141	0.09766	-1.41
		7.48047	0.09766	1.29748
		7.51953	0.09766	2.73362
		7.55859	0.09766	2.16492
		7.59766	0.09766	2.25791
		7.63672	0.09766	4.757
		7.67578	0.09766	4.85025
		7.71484	0.09766	3.20096
		7.75391	0.09766	4.87669
		7.79297	0.09766	2.92068
		7.83203	0.09766	3.3139
		7.87109	0.09766	1.32073
		7.91016	0.09766	1.28014
		7.94922	0.09766	1.44599
		7.98828	0.09766	-0.51313
		8.02734	0.09766	-3.64028
		8.06641	0.09766	-1.87993
		8.10547	0.09766	-4.68445
		8.14453	0.09766	-12.7801
		8.18359	0.09766	-19.057
		8.22266	0.09766	-23.3484
		8.26172	0.09766	-22.8029
		8.30078	0.09766	-26.3965
		8.33984	0.09766	-26.4409
		8.37891	0.09766	-27.3257
		8.41797	0.09766	-35.5136
		8.45703	0.09766	-46.636
		8.49609	0.09766	-51.5332
		8.53516	0.09766	-46.4113
		8.57422	0.09766	-36.8611
		8.61328	0.09766	-31.9702
		8.65234	0.09766	-32.2941
		8.69141	0.09766	-36.6225
		8.73047	0.09766	-40.9828
		8.76953	0.09766	-36.1296
		8.80859	0.09766	-27.7402
		8.84766	0.09766	-20.5803
		8.88672	0.09766	-19.7854
		8.92578	0.09766	-22.1908
		8.96484	0.09766	-17.0918
		9.00391	0.09766	-13.1512
		9.04297	0.09766	-12.9793
		9.08203	0.09766	-9.99484
		9.12109	0.09766	-5.51419
		9.16016	0.09766	-1.62851
		9.19922	0.09766	-0.19568
		9.23828	0.09766	-0.49697
		9.27734	0.09766	0.39412
		9.31641	0.09766	1.1687
		9.35547	0.09766	0.87244
		9.39453	0.09766	0.77914
		9.43359	0.09766	0.02355
		9.47266	0.09766	1.87803
		9.51172	0.09766	2.97244
		9.55078	0.09766	3.82297
		9.58984	0.09766	5.06707
		9.62891	0.09766	7.06339
		9.66797	0.09766	5.38648
		9.70703	0.09766	5.10331
		9.74609	0.09766	5.97945
		9.78516	0.09766	3.81953
		9.82422	0.09766	2.18957
		9.86328	0.09766	1.44297
		9.90234	0.09766	-2.97135
		9.94141	0.09766	-3.81343
		9.98047	0.09766	-1.27362
		10.0195	0.09766	-0.42702
		10.0586	0.09766	1.1126
		10.0977	0.09766	1.90636
		10.1367	0.09766	2.77134
		10.1758	0.09766	4.90008
		10.2148	0.09766	4.56844
		10.2539	0.09766	4.07531
		10.293	0.09766	3.6032
		10.332	0.09766	4.7207
		10.3711	0.09766	4.6368
		10.4102	0.09766	3.56824
		10.4492	0.09766	3.44688
		10.4883	0.09766	3.79368
		10.5273	0.09766	4.33965
		10.5664	0.09766	2.19717
		10.6055	0.09766	-0.29335
		10.6445	0.09766	-0.11838
		10.6836	0.09766	1.03251
		10.7227	0.09766	0.78615
		10.7617	0.09766	2.30175
		10.8008	0.09766	3.27314
		10.8398	0.09766	3.19199
		10.8789	0.09766	2.40995
		10.918	0.09766	3.68902
		10.957	0.09766	2.67541
		10.9961	0.09766	2.0815
		11.0352	0.09766	1.55068
		11.0742	0.09766	1.09109
		11.1133	0.09766	0.88493
		11.1523	0.09766	2.24313
		11.1914	0.09766	2.24383
		11.2305	0.09766	1.50563
		11.2695	0.09766	2.00799
		11.3086	0.09766	1.16589
		11.3477	0.09766	-2.051
		11.3867	0.09766	-3.81552
		11.4258	0.09766	-2.2086
		11.4648	0.09766	-1.74012
		11.5039	0.09766	-1.44357
		11.543	0.09766	-0.03674
		11.582	0.09766	0.18986
		11.6211	0.09766	-2.15303
		11.6602	0.09766	-1.80604
		11.6992	0.09766	-0.39753
		11.7383	0.09766	-0.92915
		11.7773	0.09766	-1.41045
		11.8164	0.09766	-1.40967
		11.8555	0.09766	1.04364
		11.8945	0.09766	2.28191
		11.9336	0.09766	3.32446
		11.9727	0.09766	1.20792
		12.0117	0.09766	0.5954
		12.0508	0.09766	-1.45123
		12.0898	0.09766	-3.15767
		12.1289	0.09766	-6.90376
		12.168	0.09766	-8.75414
		12.207	0.09766	-6.87531
		12.2461	0.09766	-4.34669
		12.2852	0.09766	-1.02843
		12.3242	0.09766	0.34651
		12.3633	0.09766	2.69273
		12.4023	0.09766	5.59937
		12.4414	0.09766	5.63796
		12.4805	0.09766	7.52323
		12.5195	0.09766	9.46666
		12.5586	0.09766	6.70681
		12.5977	0.09766	2.92429
		12.6367	0.09766	1.49129
		12.6758	0.09766	-0.72442
		12.7148	0.09766	-1.61224
		12.7539	0.09766	-3.14872
		12.793	0.09766	-3.01784
		12.832	0.09766	1.73768
		12.8711	0.09766	3.76558
		12.9102	0.09766	2.70432
		12.9492	0.09766	-1.04045
		12.9883	0.09766	-9.37912
		13.0273	0.09766	-10.1855
		13.0664	0.09766	-4.63853
		13.1055	0.09766	-1.57485
		13.1445	0.09766	-2.78503
		13.1836	0.09766	-5.2944
		13.2227	0.09766	-3.45159
		13.2617	0.09766	-0.31166
		13.3008	0.09766	0.8951
		13.3398	0.09766	1.94705
		13.3789	0.09766	4.0907
		13.418	0.09766	4.99813
		13.457	0.09766	3.79684
		13.4961	0.09766	1.38254
		13.5352	0.09766	1.4817
		13.5742	0.09766	1.5073
		13.6133	0.09766	1.16511
		13.6523	0.09766	2.26309
		13.6914	0.09766	1.18881
		13.7305	0.09766	1.55267
		13.7695	0.09766	1.24148
		13.8086	0.09766	-3.33777
		13.8477	0.09766	-4.13732
		13.8867	0.09766	-3.32986
		13.9258	0.09766	-0.97487
		13.9648	0.09766	1.34891
		14.0039	0.09766	-2.70914
		14.043	0.09766	-3.35976
		14.082	0.09766	-1.16673
		14.1211	0.09766	-3.07723
		14.1602	0.09766	-3.33575
		14.1992	0.09766	-0.89365
		14.2383	0.09766	3.44735
		14.2773	0.09766	4.98355
		14.3164	0.09766	-1.49914
		14.3555	0.09766	-4.06112
		14.3945	0.09766	-2.67192
		14.4336	0.09766	-0.13241
		14.4727	0.09766	0.07815
		14.5117	0.09766	1.41262
		14.5508	0.09766	1.92898
		14.5898	0.09766	2.70052
		14.6289	0.09766	1.88968
		14.668	0.09766	-1.38792
		14.707	0.09766	0.0064
		14.7461	0.09766	2.94013
		14.7852	0.09766	4.20356
		14.8242	0.09766	5.28752
		14.8633	0.09766	2.23371
		14.9023	0.09766	1.84713
		14.9414	0.09766	1.04751
		14.9805	0.09766	1.30274
		15.0195	0.09766	3.17368
		15.0586	0.09766	3.28409
		15.0977	0.09766	4.70324
		15.1367	0.09766	5.74241
		15.1758	0.09766	7.20331
		15.2148	0.09766	7.14596
		15.2539	0.09766	5.3893
		15.293	0.09766	2.94482
		15.332	0.09766	1.98316
		15.3711	0.09766	4.80004
		15.4102	0.09766	5.3196
		15.4492	0.09766	9.11138
		15.4883	0.09766	7.10308
		15.5273	0.09766	5.64505
		15.5664	0.09766	4.55651
		15.6055	0.09766	7.54335
		15.6445	0.09766	6.12691
		15.6836	0.09766	5.26684
		15.7227	0.09766	3.83558
		15.7617	0.09766	4.3749
		15.8008	0.09766	5.93338
		15.8398	0.09766	5.23807
		15.8789	0.09766	3.89845
		15.918	0.09766	2.16928
		15.957	0.09766	0.16402
		15.9961	0.09766	0.68411
		16.0352	0.09766	0.31559
		16.0742	0.09766	0.12652
		16.1133	0.09766	2.67404
		16.1523	0.09766	6.37824
		16.1914	0.09766	7.07686
		16.2305	0.09766	5.094
		16.2695	0.09766	5.39943
		16.3086	0.09766	5.81032
		16.3477	0.09766	6.63279
		16.3867	0.09766	1.34529
		16.4258	0.09766	-0.97117
		16.4648	0.09766	1.96025
		16.5039	0.09766	4.36401
		16.543	0.09766	4.5546
		16.582	0.09766	5.50901
		16.6211	0.09766	5.91777
		16.6602	0.09766	3.95144
		16.6992	0.09766	3.94061
		16.7383	0.09766	3.68705
		16.7773	0.09766	4.0296
		16.8164	0.09766	3.16147
		16.8555	0.09766	0.60157
		16.8945	0.09766	2.36802
		16.9336	0.09766	1.50609
		16.9727	0.09766	0.27318
		17.0117	0.09766	0.34174
		17.0508	0.09766	2.78072
		17.0898	0.09766	3.5439
		17.1289	0.09766	0.58161
		17.168	0.09766	-1.01305
		17.207	0.09766	0.06447
		17.2461	0.09766	0.88563
		17.2852	0.09766	1.61203
		17.3242	0.09766	0.62665
		17.3633	0.09766	-0.83097
		17.4023	0.09766	-3.9966
		17.4414	0.09766	-4.36616
		17.4805	0.09766	-4.67321
		17.5195	0.09766	-4.20744
		17.5586	0.09766	-3.93739
		17.5977	0.09766	-0.22481
		17.6367	0.09766	3.78995
		17.6758	0.09766	1.72726
		17.7148	0.09766	-0.07359
		17.7539	0.09766	0.89901
		17.793	0.09766	0.10353
		17.832	0.09766	-5.314
		17.8711	0.09766	-8.12115
		17.9102	0.09766	-3.32117
		17.9492	0.09766	0.7846
		17.9883	0.09766	0.96412
		18.0273	0.09766	0.76686
		18.0664	0.09766	-0.03204
		18.1055	0.09766	0.34344
		18.1445	0.09766	2.6335
		18.1836	0.09766	10.8124
		18.2227	0.09766	8.74227
		18.2617	0.09766	-1.26958
		18.3008	0.09766	-10.1085
		18.3398	0.09766	-11.4456
		18.3789	0.09766	-11.2177
		18.418	0.09766	-5.15413
		18.457	0.09766	-0.37261
		18.4961	0.09766	2.91417
		18.5352	0.09766	3.35465
		18.5742	0.09766	2.70341
		18.6133	0.09766	1.49636
		18.6523	0.09766	-0.31031
		18.6914	0.09766	1.04557
		18.7305	0.09766	-0.10741
		18.7695	0.09766	-0.67906
		18.8086	0.09766	1.33644
		18.8477	0.09766	1.72952
		18.8867	0.09766	1.10922
		18.9258	0.09766	3.052
		18.9648	0.09766	5.10923
		19.0039	0.09766	6.93534
		19.043	0.09766	7.99326
		19.082	0.09766	7.92317
		19.1211	0.09766	7.11304
		19.1602	0.09766	6.26793
		19.1992	0.09766	5.31646
		19.2383	0.09766	6.20558
		19.2773	0.09766	7.61131
		19.3164	0.09766	7.66534
		19.3555	0.09766	7.53061
		19.3945	0.09766	7.6499
		19.4336	0.09766	5.80467
		19.4727	0.09766	6.32957
		19.5117	0.09766	8.25373
		19.5508	0.09766	6.62652
		19.5898	0.09766	3.91485
		19.6289	0.09766	5.51472
		19.668	0.09766	6.42183
		19.707	0.09766	8.62927
		19.7461	0.09766	9.71915
		19.7852	0.09766	8.9043
		19.8242	0.09766	7.72051
		19.8633	0.09766	7.68383
		19.9023	0.09766	4.34734
		19.9414	0.09766	0.71329
		19.9805	0.09766	-1.63321
		0.01953	0.13672	3.60647
		0.05859	0.13672	1.41681
		0.09766	0.13672	2.63718
		0.13672	0.13672	3.37516
		0.17578	0.13672	0.83278
		0.21484	0.13672	-0.48096
		0.25391	0.13672	-0.04725
		0.29297	0.13672	2.87786
		0.33203	0.13672	4.93293
		0.37109	0.13672	4.43621
		0.41016	0.13672	4.30493
		0.44922	0.13672	3.9315
		0.48828	0.13672	4.89089
		0.52734	0.13672	6.42085
		0.56641	0.13672	5.7005
		0.60547	0.13672	4.63325
		0.64453	0.13672	4.82686
		0.68359	0.13672	2.26731
		0.72266	0.13672	0.98661
		0.76172	0.13672	1.09531
		0.80078	0.13672	1.06283
		0.83984	0.13672	0.5703
		0.87891	0.13672	-1.74196
		0.91797	0.13672	-3.34379
		0.95703	0.13672	-0.35203
		0.99609	0.13672	2.95873
		1.03516	0.13672	2.37429
		1.07422	0.13672	1.76126
		1.11328	0.13672	-1.1343
		1.15234	0.13672	-1.59967
		1.19141	0.13672	2.3559
		1.23047	0.13672	9.49866
		1.26953	0.13672	9.96595
		1.30859	0.13672	7.25965
		1.34766	0.13672	3.86378
		1.38672	0.13672	3.47899
		1.42578	0.13672	1.06469
		1.46484	0.13672	0.96538
		1.50391	0.13672	1.25297
		1.54297	0.13672	-0.50286
		1.58203	0.13672	1.84365
		1.62109	0.13672	-0.22529
		1.66016	0.13672	-0.60627
		1.69922	0.13672	-2.03486
		1.73828	0.13672	-3.64874
		1.77734	0.13672	-3.41535
		1.81641	0.13672	-3.16617
		1.85547	0.13672	-2.60523
		1.89453	0.13672	-4.35147
		1.93359	0.13672	-5.882
		1.97266	0.13672	-8.75552
		2.01172	0.13672	-12.5406
		2.05078	0.13672	-16.1108
		2.08984	0.13672	-16.5748
		2.12891	0.13672	-15.0949
		2.16797	0.13672	-18.2573
		2.20703	0.13672	-25.2767
		2.24609	0.13672	-33.0178
		2.28516	0.13672	-34.8474
		2.32422	0.13672	-34.0679
		2.36328	0.13672	-28.0358
		2.40234	0.13672	-22.619
		2.44141	0.13672	-18.1834
		2.48047	0.13672	-11.3336
		2.51953	0.13672	-7.20296
		2.55859	0.13672	-5.74105
		2.59766	0.13672	-4.68174
		2.63672	0.13672	-3.2071
		2.67578	0.13672	-3.42044
		2.71484	0.13672	-3.81239
		2.75391	0.13672	-3.83658
		2.79297	0.13672	-3.6613
		2.83203	0.13672	-2.6546
		2.87109	0.13672	-2.59338
		2.91016	0.13672	-2.42439
		2.94922	0.13672	-2.18417
		2.98828	0.13672	-1.16563
		3.02734	0.13672	-0.22472
		3.06641	0.13672	1.13095
		3.10547	0.13672	1.81215
		3.14453	0.13672	1.28788
		3.18359	0.13672	-1.88103
		3.22266	0.13672	-3.23314
		3.26172	0.13672	-0.08249
		3.30078	0.13672	0.78448
		3.33984	0.13672	2.87226
		3.37891	0.13672	0.50222
		3.41797	0.13672	-0.3403
		3.45703	0.13672	-2.79306
		3.49609	0.13672	-3.81348
		3.53516	0.13672	-4.80359
		3.57422	0.13672	-4.96866
		3.61328	0.13672	-5.92398
		3.65234	0.13672	-7.05065
		3.69141	0.13672	-7.50171
		3.73047	0.13672	-8.63537
		3.76953	0.13672	-8.6933
		3.80859	0.13672	-5.2643
		3.84766	0.13672	-2.4944
		3.88672	0.13672	-4.0471
		3.92578	0.13672	-4.54816
		3.96484	0.13672	-3.64443
		4.00391	0.13672	-8.08031
		4.04297	0.13672	-9.21177
		4.08203	0.13672	-4.93779
		4.12109	0.13672	-4.20763
		4.16016	0.13672	-3.69613
		4.19922	0.13672	-5.30756
		4.23828	0.13672	-5.95264
		4.27734	0.13672	-3.93019
		4.31641	0.13672	-2.78156
		4.35547	0.13672	-3.69928
		4.39453	0.13672	-4.61601
		4.43359	0.13672	-6.65753
		4.47266	0.13672	-5.41234
		4.51172	0.13672	-3.08009
		4.55078	0.13672	-1.44872
		4.58984	0.13672	-1.83787
		4.62891	0.13672	0.15239
		4.66797	0.13672	3.58485
		4.70703	0.13672	5.19353
		4.74609	0.13672	3.36806
		4.78516	0.13672	-1.24684
		4.82422	0.13672	0.00302
		4.86328	0.13672	1.94996
		4.90234	0.13672	2.56812
		4.94141	0.13672	2.06554
		4.98047	0.13672	3.172
		5.01953	0.13672	3.76995
		5.05859	0.13672	4.43129
		5.09766	0.13672	5.16385
		5.13672	0.13672	2.29454
		5.17578	0.13672	-0.22876
		5.21484	0.13672	0.48591
		5.25391	0.13672	2.39295
		5.29297	0.13672	1.46038
		5.33203	0.13672	-0.40259
		5.37109	0.13672	-0.14584
		5.41016	0.13672	0.40787
		5.44922	0.13672	1.10272
		5.48828	0.13672	1.30995
		5.52734	0.13672	0.153
		5.56641	0.13672	0.6257
		5.60547	0.13672	5.6618
		5.64453	0.13672	5.99694
		5.68359	0.13672	6.36325
		5.72266	0.13672	4.77434
		5.76172	0.13672	3.07036
		5.80078	0.13672	3.39847
		5.83984	0.13672	2.55333
		5.87891	0.13672	3.1768
		5.91797	0.13672	5.04226
		5.95703	0.13672	3.2133
		5.99609	0.13672	1.34646
		6.03516	0.13672	0.85248
		6.07422	0.13672	-1.71366
		6.11328	0.13672	-1.81828
		6.15234	0.13672	-0.21695
		6.19141	0.13672	1.46925
		6.23047	0.13672	2.47428
		6.26953	0.13672	1.08131
		6.30859	0.13672	1.43521
		6.34766	0.13672	0.85727
		6.38672	0.13672	-1.13564
		6.42578	0.13672	-1.08021
		6.46484	0.13672	-0.90336
		6.50391	0.13672	-6.80775
		6.54297	0.13672	-9.42919
		6.58203	0.13672	-8.67251
		6.62109	0.13672	-4.64274
		6.66016	0.13672	-4.6463
		6.69922	0.13672	-4.76607
		6.73828	0.13672	-4.2703
		6.77734	0.13672	-5.52983
		6.81641	0.13672	-2.77
		6.85547	0.13672	-1.96511
		6.89453	0.13672	-1.75693
		6.93359	0.13672	-3.18191
		6.97266	0.13672	-3.82799
		7.01172	0.13672	-6.98899
		7.05078	0.13672	-7.70676
		7.08984	0.13672	-11.1141
		7.12891	0.13672	-12.5599
		7.16797	0.13672	-8.08788
		7.20703	0.13672	-1.86519
		7.24609	0.13672	0.96659
		7.28516	0.13672	2.24065
		7.32422	0.13672	2.88956
		7.36328	0.13672	0.63008
		7.40234	0.13672	-1.29878
		7.44141	0.13672	-1.41171
		7.48047	0.13672	1.04626
		7.51953	0.13672	0.48356
		7.55859	0.13672	0.00368
		7.59766	0.13672	2.47481
		7.63672	0.13672	3.60439
		7.67578	0.13672	3.42086
		7.71484	0.13672	4.40273
		7.75391	0.13672	3.45607
		7.79297	0.13672	3.02136
		7.83203	0.13672	0.99152
		7.87109	0.13672	-0.307
		7.91016	0.13672	1.3365
		7.94922	0.13672	2.84056
		7.98828	0.13672	1.11097
		8.02734	0.13672	-2.3484
		8.06641	0.13672	-3.58504
		8.10547	0.13672	-2.80701
		8.14453	0.13672	-6.1975
		8.18359	0.13672	-13.4292
		8.22266	0.13672	-17.7874
		8.26172	0.13672	-16.9047
		8.30078	0.13672	-18.3309
		8.33984	0.13672	-13.048
		8.37891	0.13672	-13.8524
		8.41797	0.13672	-25.2755
		8.45703	0.13672	-38.2062
		8.49609	0.13672	-41.5166
		8.53516	0.13672	-39.1964
		8.57422	0.13672	-37.2631
		8.61328	0.13672	-35.0094
		8.65234	0.13672	-35.6814
		8.69141	0.13672	-37.6126
		8.73047	0.13672	-37.7909
		8.76953	0.13672	-30.9116
		8.80859	0.13672	-22.8079
		8.84766	0.13672	-19.6017
		8.88672	0.13672	-17.8357
		8.92578	0.13672	-18.7152
		8.96484	0.13672	-13.864
		9.00391	0.13672	-10.4352
		9.04297	0.13672	-8.6687
		9.08203	0.13672	-5.41585
		9.12109	0.13672	-5.49878
		9.16016	0.13672	-3.12222
		9.19922	0.13672	-1.7782
		9.23828	0.13672	-0.51761
		9.27734	0.13672	0.55944
		9.31641	0.13672	1.78663
		9.35547	0.13672	1.84028
		9.39453	0.13672	0.65625
		9.43359	0.13672	0.66548
		9.47266	0.13672	0.25207
		9.51172	0.13672	0.39213
		9.55078	0.13672	1.77534
		9.58984	0.13672	3.49469
		9.62891	0.13672	5.04384
		9.66797	0.13672	3.21165
		9.70703	0.13672	4.79588
		9.74609	0.13672	5.62846
		9.78516	0.13672	3.63533
		9.82422	0.13672	4.02249
		9.86328	0.13672	2.02702
		9.90234	0.13672	-1.14635
		9.94141	0.13672	-5.15901
		9.98047	0.13672	-4.2505
		10.0195	0.13672	-3.13324
		10.0586	0.13672	0.06601
		10.0977	0.13672	3.10958
		10.1367	0.13672	3.75951
		10.1758	0.13672	4.08981
		10.2148	0.13672	3.04316
		10.2539	0.13672	2.06194
		10.293	0.13672	2.95437
		10.332	0.13672	3.93137
		10.3711	0.13672	3.75949
		10.4102	0.13672	2.47383
		10.4492	0.13672	3.29425
		10.4883	0.13672	3.3691
		10.5273	0.13672	4.00931
		10.5664	0.13672	2.25935
		10.6055	0.13672	-0.0647
		10.6445	0.13672	-0.7742
		10.6836	0.13672	0.01973
		10.7227	0.13672	0.91651
		10.7617	0.13672	2.30436
		10.8008	0.13672	6.39456
		10.8398	0.13672	6.20365
		10.8789	0.13672	4.47214
		10.918	0.13672	3.38955
		10.957	0.13672	2.03174
		10.9961	0.13672	2.83629
		11.0352	0.13672	0.97097
		11.0742	0.13672	1.82627
		11.1133	0.13672	1.35859
		11.1523	0.13672	1.64023
		11.1914	0.13672	0.55276
		11.2305	0.13672	1.305
		11.2695	0.13672	2.82019
		11.3086	0.13672	3.22451
		11.3477	0.13672	2.11289
		11.3867	0.13672	-1.93438
		11.4258	0.13672	-1.35964
		11.4648	0.13672	1.32669
		11.5039	0.13672	-0.10038
		11.543	0.13672	-0.01909
		11.582	0.13672	-0.92304
		11.6211	0.13672	-1.04112
		11.6602	0.13672	-0.81784
		11.6992	0.13672	-0.9786
		11.7383	0.13672	0.60084
		11.7773	0.13672	-0.3573
		11.8164	0.13672	-0.73441
		11.8555	0.13672	0.25612
		11.8945	0.13672	-0.20285
		11.9336	0.13672	0.24157
		11.9727	0.13672	0.27556
		12.0117	0.13672	0.34362
		12.0508	0.13672	-1.12253
		12.0898	0.13672	-2.49512
		12.1289	0.13672	-5.36129
		12.168	0.13672	-7.60525
		12.207	0.13672	-5.32003
		12.2461	0.13672	-0.92787
		12.2852	0.13672	3.68929
		12.3242	0.13672	4.99998
		12.3633	0.13672	4.46134
		12.4023	0.13672	3.09822
		12.4414	0.13672	2.24386
		12.4805	0.13672	7.03665
		12.5195	0.13672	9.47321
		12.5586	0.13672	7.60138
		12.5977	0.13672	4.63609
		12.6367	0.13672	3.075
		12.6758	0.13672	2.58877
		12.7148	0.13672	0.88895
		12.7539	0.13672	-2.00386
		12.793	0.13672	-3.39905
		12.832	0.13672	-0.55986
		12.8711	0.13672	2.55046
		12.9102	0.13672	1.63762
		12.9492	0.13672	0.04971
		12.9883	0.13672	-7.59883
		13.0273	0.13672	-11.3963
		13.0664	0.13672	-6.85108
		13.1055	0.13672	-3.42603
		13.1445	0.13672	-2.95666
		13.1836	0.13672	-2.59306
		13.2227	0.13672	1.79106
		13.2617	0.13672	3.75222
		13.3008	0.13672	6.27468
		13.3398	0.13672	5.12419
		13.3789	0.13672	3.99356
		13.418	0.13672	3.60992
		13.457	0.13672	2.64262
		13.4961	0.13672	2.77485
		13.5352	0.13672	1.71757
		13.5742	0.13672	1.54743
		13.6133	0.13672	1.3101
		13.6523	0.13672	2.50686
		13.6914	0.13672	0.86544
		13.7305	0.13672	-1.8352
		13.7695	0.13672	-0.95201
		13.8086	0.13672	-1.74636
		13.8477	0.13672	-0.85361
		13.8867	0.13672	0.13936
		13.9258	0.13672	-0.22748
		13.9648	0.13672	0.55278
		14.0039	0.13672	-0.72344
		14.043	0.13672	-3.37342
		14.082	0.13672	-3.50443
		14.1211	0.13672	-1.8288
		14.1602	0.13672	-1.25679
		14.1992	0.13672	-0.56714
		14.2383	0.13672	-0.60245
		14.2773	0.13672	-0.68377
		14.3164	0.13672	-2.57901
		14.3555	0.13672	-3.53895
		14.3945	0.13672	-1.62999
		14.4336	0.13672	0.76918
		14.4727	0.13672	1.44553
		14.5117	0.13672	2.49689
		14.5508	0.13672	4.30192
		14.5898	0.13672	3.51512
		14.6289	0.13672	2.02454
		14.668	0.13672	-3.82086
		14.707	0.13672	-4.35628
		14.7461	0.13672	-0.56768
		14.7852	0.13672	-0.38151
		14.8242	0.13672	0.69237
		14.8633	0.13672	1.8279
		14.9023	0.13672	2.92671
		14.9414	0.13672	1.69773
		14.9805	0.13672	3.0031
		15.0195	0.13672	4.35502
		15.0586	0.13672	3.69166
		15.0977	0.13672	3.17206
		15.1367	0.13672	3.97337
		15.1758	0.13672	4.57751
		15.2148	0.13672	4.64499
		15.2539	0.13672	3.75944
		15.293	0.13672	2.93612
		15.332	0.13672	4.15562
		15.3711	0.13672	7.62164
		15.4102	0.13672	8.83676
		15.4492	0.13672	8.23419
		15.4883	0.13672	7.30503
		15.5273	0.13672	5.82007
		15.5664	0.13672	5.26257
		15.6055	0.13672	8.78567
		15.6445	0.13672	8.36394
		15.6836	0.13672	6.33371
		15.7227	0.13672	5.61513
		15.7617	0.13672	4.85431
		15.8008	0.13672	4.87791
		15.8398	0.13672	3.57389
		15.8789	0.13672	3.22577
		15.918	0.13672	0.84699
		15.957	0.13672	-0.23437
		15.9961	0.13672	1.12518
		16.0352	0.13672	0.72187
		16.0742	0.13672	-0.45137
		16.1133	0.13672	0.44259
		16.1523	0.13672	5.23781
		16.1914	0.13672	8.59051
		16.2305	0.13672	6.80092
		16.2695	0.13672	5.45337
		16.3086	0.13672	7.02607
		16.3477	0.13672	7.39302
		16.3867	0.13672	3.45477
		16.4258	0.13672	0.08159
		16.4648	0.13672	1.94381
		16.5039	0.13672	3.5221
		16.543	0.13672	4.61045
		16.582	0.13672	4.31373
		16.6211	0.13672	4.35691
		16.6602	0.13672	4.04246
		16.6992	0.13672	4.07313
		16.7383	0.13672	4.4971
		16.7773	0.13672	6.79473
		16.8164	0.13672	4.38646
		16.8555	0.13672	3.89683
		16.8945	0.13672	4.01027
		16.9336	0.13672	4.3728
		16.9727	0.13672	4.25467
		17.0117	0.13672	2.8832
		17.0508	0.13672	2.75373
		17.0898	0.13672	2.59218
		17.1289	0.13672	-0.4586
		17.168	0.13672	-2.3791
		17.207	0.13672	-1.87725
		17.2461	0.13672	-0.93801
		17.2852	0.13672	0.13368
		17.3242	0.13672	0.06083
		17.3633	0.13672	-2.14656
		17.4023	0.13672	-3.12269
		17.4414	0.13672	-5.64986
		17.4805	0.13672	-5.08094
		17.5195	0.13672	-2.45352
		17.5586	0.13672	0.75782
		17.5977	0.13672	3.18296
		17.6367	0.13672	3.50868
		17.6758	0.13672	1.3888
		17.7148	0.13672	0.12444
		17.7539	0.13672	-0.50465
		17.793	0.13672	-1.95881
		17.832	0.13672	-5.77034
		17.8711	0.13672	-10.2929
		17.9102	0.13672	-8.36608
		17.9492	0.13672	-1.28886
[truncated: 260,151+ more rows]
