# Supplementary material for: Micro-optical elements from optical-quality ZIF-62 hybrid glasses by hot imprinting
Source: Nat Commun. 2024 Jun 13;15:5079. doi: 10.1038/s41467-024-49428-1 (PMC11176310; doi:10.1038/s41467-024-49428-1)
Supplement: Supplementary file 3 — Source Data [file 41467_2024_49428_MOESM3_ESM.zip › Source data/Figure_S3.xlsx]

## Sheet: Fig.S3
	LSM 2D profiles - convex
		agZIF-62			Negative silica template
		Width (µm)	Depth (µm)		Width (µm)	Depth (µm)
		40.636	0.19086		40.4592	-0.1044
		41.2612	0.29335		41.7095	-1.09598
		41.8864	0.42653		42.9599	-2.10427
		42.5115	0.53887		44.2102	-3.1369
		43.1367	0.63298		45.4605	-4.18185
		43.7619	0.7199		46.7109	-5.21953
		44.3871	0.81768		47.9612	-6.28965
		45.0122	0.90105		49.2116	-7.28905
		45.6374	0.97783		50.4619	-8.26362
		46.2626	1.05902		51.7122	-9.20867
		46.8877	1.13441		52.9626	-10.1056
		47.5129	1.21617		54.2129	-11.0048
		48.1381	1.31302		55.4632	-11.9437
		48.7632	1.37947		56.7136	-12.8363
		49.3884	1.43744		57.9639	-13.6225
		50.0136	1.50064		59.2143	-14.4094
		50.6388	1.57775		60.4646	-15.1095
		51.2639	1.64303		61.7149	-15.7438
		51.8891	1.7085		62.9653	-16.32
		52.5143	1.78001		64.2156	-16.8958
		53.1394	1.85452		65.466	-17.4429
		53.7646	1.91841		66.7163	-17.9906
		54.3898	1.97842		67.9666	-18.5416
		55.0149	2.03749		69.217	-19.0339
		55.6401	2.09016		70.4673	-19.4507
		56.2653	2.14777		71.7177	-19.8237
		56.8905	2.21087		72.968	-20.1743
		57.5156	2.27734		74.2183	-20.4043
		58.1408	2.34386		75.4687	-20.621
		58.766	2.40974		76.719	-20.8467
		59.3911	2.47297		77.9694	-21.0671
		60.0163	2.534		79.2197	-21.2581
		60.6415	2.59108		80.47	-21.4014
		61.2666	2.64293		81.7204	-21.5877
		61.8918	2.70141		82.9707	-21.8116
		62.517	2.77138		84.2211	-21.9706
		63.1422	2.83691		85.4714	-22.1848
		63.7673	2.90986		86.7217	-22.3605
		64.3925	2.97793		87.9721	-22.5554
		65.0177	3.03528		89.2224	-22.7609
		65.6428	3.0872		90.4728	-22.9018
		66.268	3.13611		91.7231	-23.0733
		66.8932	3.18257		92.9734	-23.208
		67.5183	3.22464		94.2238	-23.3615
		68.1435	3.27329		95.4741	-23.4815
		68.7687	3.32342		96.7245	-23.6
		69.3939	3.36964		97.9748	-23.7282
		70.019	3.42053		99.2251	-23.9026
		70.6442	3.47022		100.475	-24.0384
		71.2694	3.51755		101.726	-24.2347
		71.8945	3.56505		102.976	-24.3305
		72.5197	3.61573		104.226	-24.4285
		73.1449	3.66829		105.477	-24.4903
		73.77	3.71744		106.727	-24.6017
		74.3952	3.76347		107.978	-24.7216
		75.0204	3.80473		109.228	-24.8113
		75.6455	3.84273		110.478	-24.9118
		76.2707	3.88381		111.729	-24.934
		76.8959	3.92474		112.979	-25.0147
		77.5211	3.96807		114.229	-25.0585
		78.1462	4.01704		115.48	-25.0667
		78.7714	4.05878		116.73	-25.0691
		79.3966	4.09902		117.98	-25.0476
		80.0217	4.1441		119.231	-24.9558
		80.6469	4.18696		120.481	-24.8473
		81.2721	4.23003		121.731	-24.7024
		81.8972	4.26979		122.982	-24.6063
		82.5224	4.30749		124.232	-24.4437
		83.1476	4.34819		125.482	-24.33
		83.7728	4.39326		126.733	-24.223
		84.3979	4.43844		127.983	-24.0682
		85.0231	4.46609		129.233	-23.917
		85.6483	4.49481		130.484	-23.7057
		86.2734	4.52982		131.734	-23.4984
		86.8986	4.56013		132.984	-23.278
		87.5238	4.58796		134.235	-23.0443
		88.1489	4.61324		135.485	-22.835
		88.7741	4.63467		136.735	-22.6137
		89.3993	4.66166		137.986	-22.4071
		90.0245	4.69019		139.236	-22.2176
		90.6496	4.71401		140.486	-21.965
		91.2748	4.73097		141.737	-21.7158
		91.9	4.74989		142.987	-21.4382
		92.5251	4.76966		144.237	-21.1528
		93.1503	4.7895		145.488	-20.8118
		93.7755	4.80821		146.738	-20.3926
		94.4006	4.82788		147.988	-19.9144
		95.0258	4.84542		149.239	-19.4047
		95.651	4.85478		150.489	-18.8373
		96.2762	4.86505		151.739	-18.1513
		96.9013	4.87053		152.99	-17.3585
		97.5265	4.87704		154.24	-16.5833
		98.1517	4.88633		155.49	-15.7469
		98.7768	4.89634		156.741	-14.9011
		99.402	4.90963		157.991	-14.0725
		100.027	4.91694		159.241	-13.2461
		100.652	4.92616		160.492	-12.4087
		101.278	4.93705		161.742	-11.5685
		101.903	4.94154		162.992	-10.6269
		102.528	4.94634		164.243	-9.75315
		103.153	4.94924		165.493	-8.7644
		103.778	4.95689		166.743	-7.8625
		104.403	4.96305		167.994	-6.9067
		105.029	4.96794		169.244	-5.94406
		105.654	4.96913		170.494	-5.00976
		106.279	4.9704		171.745	-4.04961
		106.904	4.98393		172.995	-3.13992
		107.529	4.98737		174.245	-2.2597
		108.154	4.98974		175.496	-1.3857
		108.78	4.98837		176.746	-0.57825
		109.405	4.98491
		110.03	4.9854
		110.655	4.98101
		111.28	4.97272
		111.905	4.96921
		112.531	4.96733
		113.156	4.96793
		113.781	4.96436
		114.406	4.95255
		115.031	4.94352
		115.656	4.93076
		116.282	4.92885
		116.907	4.91871
		117.532	4.90622
		118.157	4.89601
		118.782	4.87426
		119.407	4.85914
		120.033	4.84619
		120.658	4.82288
		121.283	4.8079
		121.908	4.78686
		122.533	4.77146
		123.158	4.7508
		123.784	4.7297
		124.409	4.70399
		125.034	4.67302
		125.659	4.6456
		126.284	4.62168
		126.909	4.59968
		127.535	4.5749
		128.16	4.55596
		128.785	4.53836
		129.41	4.52143
		130.035	4.49898
		130.66	4.47569
		131.286	4.45049
		131.911	4.42111
		132.536	4.39402
		133.161	4.36362
		133.786	4.33384
		134.411	4.31697
		135.037	4.29665
		135.662	4.27231
		136.287	4.24868
		136.912	4.22526
		137.537	4.19627
		138.163	4.1591
		138.788	4.12071
		139.413	4.08355
		140.038	4.05103
		140.663	4.02145
		141.288	3.98922
		141.914	3.96223
		142.539	3.94246
		143.164	3.9171
		143.789	3.88915
		144.414	3.85159
		145.039	3.81501
		145.665	3.77955
		146.29	3.74444
		146.915	3.70477
		147.54	3.66535
		148.165	3.63231
		148.79	3.60273
		149.416	3.57035
		150.041	3.5401
		150.666	3.50974
		151.291	3.47786
		151.916	3.44339
		152.541	3.4073
		153.167	3.36345
		153.792	3.3198
		154.417	3.27708
		155.042	3.2357
		155.667	3.20129
		156.292	3.17213
		156.918	3.14772
		157.543	3.11084
		158.168	3.06949
		158.793	3.02653
		159.418	2.98675
		160.043	2.94584
		160.669	2.90337
		161.294	2.84997
		161.919	2.79657
		162.544	2.7409
		163.169	2.68417
		163.794	2.60908
		164.42	2.54337
		165.045	2.47512
		165.67	2.40562
		166.295	2.37384
		166.92	2.32573
		167.546	2.27766
		168.171	2.23113
		168.796	2.1782
		169.421	2.12296
		170.046	2.06216
		170.671	2.00129
		171.297	1.88923
		171.922	1.78955
		172.547	1.7568
		173.172	1.70654
		173.797	1.63223
		174.422	1.50495
		175.048	1.28091
		175.673	1.00759
		176.298	0.73449
		176.923	0.47563
		177.548	0.23078
