# Supplementary material for: Micro-optical elements from optical-quality ZIF-62 hybrid glasses by hot imprinting
Source: Nat Commun. 2024 Jun 13;15:5079. doi: 10.1038/s41467-024-49428-1 (PMC11176310; doi:10.1038/s41467-024-49428-1)
Supplement: Supplementary file 3 — Source Data [file 41467_2024_49428_MOESM3_ESM.zip › Source data/Figure_S5.xlsx]

## Sheet: Fig.S3
	2D profiles - optical path
		Pre-activated											DCM											MeOH											Re-activated
		Profile 1		Profile 2		Profile 3		Profile 4		Profile 5			Profile 1		Profile 2		Profile 3		Profile 4		Profile 5			Profile 1		Profile 2		Profile 3		Profile 4		Profile 5			Profile 1		Profile 2		Profile 3		Profile 4		Profile 5
		x (µm)	z (µm)	x (µm)	z (µm)	x (µm)	z (µm)	x (µm)	z (µm)	x (µm)	z (µm)		x (µm)	z (µm)	x (µm)	z (µm)	x (µm)	z (µm)	x (µm)	z (µm)	x (µm)	z (µm)		x (µm)	z (µm)	x (µm)	z (µm)	x (µm)	z (µm)	x (µm)	z (µm)	x (µm)	z (µm)		x (µm)	z (µm)	x (µm)	z (µm)	x (µm)	z (µm)	x (µm)	z (µm)	x (µm)	z (µm)
		-179.74	55.825	-179.74	56.1931	-179.74	56.4214	-179.74	55.3894	-179.74	55.8007		-179.62	57.4736	-179.87	56.4588	-179.6	56.7977	-179.78	56.1649	-179.57	56.9554		-179.735	56.2641	-179.74	56.1838	-179.765	56.5409	-179.605	56.1757	-179.775	56.2737		-179.82	55.2337	-179.91	55.8102	-179.92	56.2825	-179.69	55.9131	-179.78	55.7047
		-179.31	55.825	-179.31	56.1831	-179.31	56.4414	-179.31	55.3794	-179.31	55.8007		-179.19	57.4736	-179.44	56.4488	-179.17	56.7877	-179.35	56.1849	-179.14	56.9354		-179.305	56.2541	-179.31	56.1938	-179.335	56.5309	-179.175	56.1757	-179.345	56.2636		-179.39	55.2237	-179.48	55.8102	-179.49	56.2825	-179.26	55.8931	-179.35	55.6947
		-178.88	55.835	-178.88	56.1731	-178.88	56.4514	-178.88	55.3694	-178.88	55.7907		-178.76	57.4636	-179.01	56.4388	-178.74	56.7777	-178.92	56.2049	-178.71	56.9154		-178.875	56.2441	-178.88	56.2038	-178.905	56.5309	-178.745	56.1657	-178.915	56.2636		-178.96	55.2137	-179.05	55.8002	-179.06	56.2725	-178.83	55.8831	-178.92	55.6947
		-178.45	55.835	-178.45	56.1631	-178.45	56.4714	-178.45	55.3494	-178.45	55.7907		-178.33	57.4636	-178.58	56.4188	-178.31	56.7677	-178.49	56.2149	-178.28	56.8954		-178.445	56.2341	-178.45	56.2138	-178.475	56.5209	-178.315	56.1657	-178.485	56.2636		-178.53	55.2137	-178.62	55.8002	-178.63	56.2725	-178.4	55.8731	-178.49	55.6747
		-178.02	55.835	-178.02	56.1531	-178.02	56.4814	-178.02	55.3394	-178.02	55.7907		-177.9	57.4536	-178.15	56.4088	-177.88	56.7677	-178.06	56.2249	-177.85	56.8754		-178.015	56.2341	-178.02	56.2238	-178.045	56.5209	-177.885	56.1557	-178.055	56.2636		-178.1	55.2037	-178.19	55.8002	-178.2	56.2825	-177.97	55.8631	-178.06	55.6647
		-177.59	55.835	-177.59	56.1431	-177.59	56.4914	-177.59	55.3294	-177.59	55.7807		-177.47	57.4536	-177.72	56.3988	-177.45	56.7577	-177.63	56.2449	-177.42	56.8454		-177.585	56.2241	-177.59	56.2338	-177.615	56.5109	-177.455	56.1557	-177.625	56.2537		-177.67	55.2037	-177.76	55.7902	-177.77	56.2825	-177.54	55.8531	-177.63	55.6447
		-177.16	55.845	-177.16	56.1331	-177.16	56.4914	-177.16	55.3094	-177.16	55.7807		-177.04	57.4436	-177.29	56.3788	-177.02	56.7477	-177.2	56.2549	-176.99	56.8254		-177.155	56.2141	-177.16	56.2438	-177.185	56.5109	-177.025	56.1457	-177.195	56.2537		-177.24	55.2037	-177.33	55.7902	-177.34	56.2825	-177.11	55.8431	-177.2	55.6347
		-176.73	55.845	-176.73	56.1231	-176.73	56.5014	-176.73	55.2994	-176.73	55.7707		-176.61	57.4436	-176.86	56.3688	-176.59	56.7277	-176.77	56.2649	-176.56	56.8054		-176.725	56.2041	-176.73	56.2538	-176.755	56.5109	-176.595	56.1457	-176.765	56.2537		-176.81	55.1937	-176.9	55.7902	-176.91	56.2825	-176.68	55.8331	-176.77	55.6247
		-176.3	55.855	-176.3	56.1131	-176.3	56.5114	-176.3	55.2794	-176.3	55.7607		-176.18	57.4336	-176.43	56.3488	-176.16	56.7177	-176.34	56.2749	-176.13	56.7854		-176.295	56.2041	-176.3	56.2638	-176.325	56.5009	-176.165	56.1357	-176.335	56.2537		-176.38	55.1937	-176.47	55.7802	-176.48	56.2925	-176.25	55.8331	-176.34	55.6147
		-175.87	55.855	-175.87	56.1131	-175.87	56.5214	-175.87	55.2694	-175.87	55.7607		-175.75	57.4336	-176	56.3388	-175.73	56.6977	-175.91	56.2949	-175.7	56.7654		-175.865	56.1941	-175.87	56.2738	-175.895	56.5009	-175.735	56.1357	-175.905	56.2537		-175.95	55.1937	-176.04	55.7802	-176.05	56.2925	-175.82	55.8231	-175.91	55.6047
		-175.44	55.855	-175.44	56.1031	-175.44	56.5214	-175.44	55.2594	-175.44	55.7507		-175.32	57.4336	-175.57	56.3288	-175.3	56.6877	-175.48	56.3049	-175.27	56.7354		-175.435	56.1941	-175.44	56.2838	-175.465	56.5009	-175.305	56.1257	-175.475	56.2437		-175.52	55.1937	-175.61	55.7702	-175.62	56.3025	-175.39	55.8131	-175.48	55.5947
		-175.01	55.865	-175.01	56.1031	-175.01	56.5314	-175.01	55.2494	-175.01	55.7507		-174.89	57.4336	-175.14	56.3188	-174.87	56.6677	-175.05	56.3149	-174.84	56.7154		-175.005	56.1941	-175.01	56.2938	-175.035	56.4909	-174.875	56.1257	-175.045	56.2437		-175.09	55.1937	-175.18	55.7702	-175.19	56.3025	-174.96	55.8031	-175.05	55.5847
		-174.58	55.865	-174.58	56.0931	-174.58	56.5414	-174.58	55.2294	-174.58	55.7407		-174.46	57.4236	-174.71	56.2988	-174.44	56.6477	-174.62	56.3249	-174.41	56.6954		-174.575	56.1941	-174.58	56.3038	-174.605	56.4909	-174.445	56.1257	-174.615	56.2437		-174.66	55.1937	-174.75	55.7702	-174.76	56.3125	-174.53	55.7931	-174.62	55.5747
		-174.15	55.865	-174.15	56.0931	-174.15	56.5414	-174.15	55.2194	-174.15	55.7307		-174.03	57.4236	-174.28	56.2888	-174.01	56.6377	-174.19	56.3349	-173.98	56.6654		-174.145	56.1941	-174.15	56.3138	-174.175	56.4909	-174.015	56.1157	-174.185	56.2437		-174.23	55.1937	-174.32	55.7602	-174.33	56.3125	-174.1	55.7831	-174.19	55.5647
		-173.72	55.875	-173.72	56.0931	-173.72	56.5414	-173.72	55.2094	-173.72	55.7307		-173.6	57.4136	-173.85	56.2788	-173.58	56.6177	-173.76	56.3449	-173.55	56.6354		-173.715	56.1941	-173.72	56.3238	-173.745	56.4909	-173.585	56.1157	-173.755	56.2437		-173.8	55.1937	-173.89	55.7602	-173.9	56.3225	-173.67	55.7831	-173.76	55.5547
		-173.29	55.875	-173.29	56.0831	-173.29	56.5414	-173.29	55.1994	-173.29	55.7207		-173.17	57.4136	-173.42	56.2688	-173.15	56.5977	-173.33	56.3549	-173.12	56.6054		-173.285	56.2041	-173.29	56.3338	-173.315	56.4909	-173.155	56.1157	-173.325	56.2437		-173.37	55.1937	-173.46	55.7502	-173.47	56.3225	-173.24	55.7731	-173.33	55.5447
		-172.86	55.885	-172.86	56.0831	-172.86	56.5414	-172.86	55.1894	-172.86	55.7107		-172.74	57.4136	-172.99	56.2588	-172.72	56.5777	-172.9	56.3749	-172.69	56.5754		-172.855	56.2041	-172.86	56.3438	-172.885	56.4809	-172.725	56.1057	-172.895	56.2437		-172.94	55.1937	-173.03	55.7502	-173.04	56.3325	-172.81	55.7631	-172.9	55.5347
		-172.43	55.885	-172.43	56.0831	-172.43	56.5314	-172.43	55.1794	-172.43	55.7007		-172.31	57.4036	-172.56	56.2388	-172.29	56.5577	-172.47	56.3849	-172.26	56.5554		-172.425	56.2141	-172.43	56.3438	-172.455	56.4809	-172.295	56.1057	-172.465	56.2437		-172.51	55.1937	-172.6	55.7502	-172.61	56.3325	-172.38	55.7531	-172.47	55.5247
		-172	55.895	-172	56.0731	-172	56.5314	-172	55.1694	-172	55.7007		-171.88	57.3936	-172.13	56.2288	-171.86	56.5377	-172.04	56.4049	-171.83	56.5254		-171.995	56.2141	-172	56.3538	-172.025	56.4809	-171.865	56.1057	-172.035	56.2537		-172.08	55.2037	-172.17	55.7402	-172.18	56.3325	-171.95	55.7431	-172.04	55.5147
		-171.57	55.905	-171.57	56.0731	-171.57	56.5314	-171.57	55.1494	-171.57	55.6907		-171.45	57.3836	-171.7	56.2188	-171.43	56.5177	-171.61	56.4249	-171.4	56.5054		-171.565	56.2141	-171.57	56.3638	-171.595	56.4809	-171.435	56.1057	-171.605	56.2537		-171.65	55.2037	-171.74	55.7402	-171.75	56.3325	-171.52	55.7431	-171.61	55.5047
		-171.14	55.905	-171.14	56.0731	-171.14	56.5214	-171.14	55.1394	-171.14	55.6807		-171.02	57.3836	-171.27	56.1988	-171	56.5077	-171.18	56.4449	-170.97	56.4754		-171.135	56.2241	-171.14	56.3738	-171.165	56.4809	-171.005	56.1057	-171.175	56.2537		-171.22	55.2137	-171.31	55.7302	-171.32	56.3325	-171.09	55.7331	-171.18	55.5047
		-170.71	55.915	-170.71	56.0731	-170.71	56.5214	-170.71	55.1294	-170.71	55.6707		-170.59	57.3736	-170.84	56.1888	-170.57	56.4877	-170.75	56.4549	-170.54	56.4554		-170.705	56.2241	-170.71	56.3838	-170.735	56.4809	-170.575	56.0957	-170.745	56.2537		-170.79	55.2137	-170.88	55.7302	-170.89	56.3325	-170.66	55.7231	-170.75	55.5047
		-170.28	55.925	-170.28	56.0731	-170.28	56.5114	-170.28	55.1194	-170.28	55.6607		-170.16	57.3636	-170.41	56.1788	-170.14	56.4677	-170.32	56.4749	-170.11	56.4254		-170.275	56.2341	-170.28	56.3938	-170.305	56.4909	-170.145	56.0957	-170.315	56.2537		-170.36	55.2237	-170.45	55.7302	-170.46	56.3325	-170.23	55.7231	-170.32	55.5047
		-169.85	55.935	-169.85	56.0731	-169.85	56.5014	-169.85	55.1094	-169.85	55.6507		-169.73	57.3636	-169.98	56.1688	-169.71	56.4477	-169.89	56.4949	-169.68	56.4054		-169.845	56.2441	-169.85	56.4038	-169.875	56.4909	-169.715	56.0957	-169.885	56.2537		-169.93	55.2337	-170.02	55.7202	-170.03	56.3325	-169.8	55.7131	-169.89	55.5047
		-169.42	55.945	-169.42	56.0731	-169.42	56.5014	-169.42	55.0994	-169.42	55.6407		-169.3	57.3536	-169.55	56.1588	-169.28	56.4377	-169.46	56.5049	-169.25	56.3754		-169.415	56.2541	-169.42	56.4138	-169.445	56.4909	-169.285	56.1057	-169.455	56.2537		-169.5	55.2337	-169.59	55.7202	-169.6	56.3325	-169.37	55.7131	-169.46	55.5147
		-168.99	55.955	-168.99	56.0731	-168.99	56.4914	-168.99	55.0994	-168.99	55.6307		-168.87	57.3436	-169.12	56.1588	-168.85	56.4177	-169.03	56.5149	-168.82	56.3554		-168.985	56.2641	-168.99	56.4338	-169.015	56.4909	-168.855	56.1057	-169.025	56.2537		-169.07	55.2437	-169.16	55.7202	-169.17	56.3225	-168.94	55.7031	-169.03	55.5147
		-168.56	55.965	-168.56	56.0731	-168.56	56.4814	-168.56	55.0894	-168.56	55.6207		-168.44	57.3336	-168.69	56.1488	-168.42	56.4077	-168.6	56.5249	-168.39	56.3254		-168.555	56.2641	-168.56	56.4438	-168.585	56.4909	-168.425	56.1057	-168.595	56.2537		-168.64	55.2537	-168.73	55.7102	-168.74	56.3225	-168.51	55.7031	-168.6	55.5147
		-168.13	55.975	-168.13	56.0731	-168.13	56.4714	-168.13	55.0894	-168.13	55.6107		-168.01	57.3236	-168.26	56.1488	-167.99	56.3777	-168.17	56.5349	-167.96	56.3054		-168.125	56.2741	-168.13	56.4438	-168.155	56.5009	-167.995	56.1057	-168.165	56.2636		-168.21	55.2537	-168.3	55.7102	-168.31	56.3125	-168.08	55.7031	-168.17	55.5247
		-167.7	55.975	-167.7	56.0731	-167.7	56.4614	-167.7	55.0794	-167.7	55.5907		-167.58	57.3136	-167.83	56.1388	-167.56	56.3577	-167.74	56.5449	-167.53	56.2754		-167.695	56.2841	-167.7	56.4538	-167.725	56.5109	-167.565	56.1057	-167.735	56.2636		-167.78	55.2637	-167.87	55.7102	-167.88	56.3125	-167.65	55.6931	-167.74	55.5247
		-167.27	55.985	-167.27	56.0831	-167.27	56.4414	-167.27	55.0794	-167.27	55.5807		-167.15	57.3036	-167.4	56.1388	-167.13	56.3377	-167.31	56.5549	-167.1	56.2554		-167.265	56.3041	-167.27	56.4638	-167.295	56.5109	-167.135	56.1057	-167.305	56.2636		-167.35	55.2737	-167.44	55.7102	-167.45	56.3025	-167.22	55.6931	-167.31	55.5247
		-166.84	56.005	-166.84	56.0831	-166.84	56.4314	-166.84	55.0694	-166.84	55.5607		-166.72	57.2936	-166.97	56.1288	-166.7	56.3077	-166.88	56.5649	-166.67	56.2254		-166.835	56.3141	-166.84	56.4738	-166.865	56.5209	-166.705	56.1057	-166.875	56.2737		-166.92	55.2837	-167.01	55.7102	-167.02	56.3025	-166.79	55.6931	-166.88	55.5347
		-166.41	56.015	-166.41	56.0831	-166.41	56.4214	-166.41	55.0594	-166.41	55.5507		-166.29	57.2936	-166.54	56.1188	-166.27	56.2877	-166.45	56.5649	-166.24	56.2054		-166.405	56.3241	-166.41	56.4838	-166.435	56.5309	-166.275	56.1057	-166.445	56.2737		-166.49	55.2937	-166.58	55.7102	-166.59	56.2925	-166.36	55.6831	-166.45	55.5347
		-165.98	56.025	-165.98	56.0931	-165.98	56.4014	-165.98	55.0594	-165.98	55.5307		-165.86	57.2836	-166.11	56.1188	-165.84	56.2677	-166.02	56.5649	-165.81	56.1754		-165.975	56.3441	-165.98	56.4938	-166.005	56.5309	-165.845	56.1157	-166.015	56.2737		-166.06	55.3037	-166.15	55.7002	-166.16	56.2825	-165.93	55.6831	-166.02	55.5447
		-165.55	56.035	-165.55	56.0931	-165.55	56.3914	-165.55	55.0494	-165.55	55.5207		-165.43	57.2736	-165.68	56.1088	-165.41	56.2477	-165.59	56.5749	-165.38	56.1454		-165.545	56.3541	-165.55	56.5038	-165.575	56.5409	-165.415	56.1157	-165.585	56.2737		-165.63	55.3137	-165.72	55.7002	-165.73	56.2825	-165.5	55.6731	-165.59	55.5447
		-165.12	56.045	-165.12	56.1031	-165.12	56.3714	-165.12	55.0494	-165.12	55.5107		-165	57.2636	-165.25	56.1088	-164.98	56.2377	-165.16	56.5749	-164.95	56.1254		-165.115	56.3641	-165.12	56.5138	-165.145	56.5409	-164.985	56.1157	-165.155	56.2737		-165.2	55.3237	-165.29	55.7102	-165.3	56.2725	-165.07	55.6731	-165.16	55.5547
		-164.69	56.055	-164.69	56.1031	-164.69	56.3514	-164.69	55.0394	-164.69	55.4907		-164.57	57.2536	-164.82	56.1088	-164.55	56.2177	-164.73	56.5749	-164.52	56.0954		-164.685	56.3741	-164.69	56.5238	-164.715	56.5409	-164.555	56.1257	-164.725	56.2837		-164.77	55.3337	-164.86	55.7102	-164.87	56.2625	-164.64	55.6731	-164.73	55.5647
		-164.26	56.065	-164.26	56.1131	-164.26	56.3314	-164.26	55.0394	-164.26	55.4807		-164.14	57.2436	-164.39	56.0988	-164.12	56.2077	-164.3	56.5849	-164.09	56.0654		-164.255	56.3941	-164.26	56.5338	-164.285	56.5409	-164.125	56.1257	-164.295	56.2837		-164.34	55.3437	-164.43	55.7102	-164.44	56.2525	-164.21	55.6731	-164.3	55.5747
		-163.83	56.075	-163.83	56.1231	-163.83	56.3214	-163.83	55.0394	-163.83	55.4607		-163.71	57.2336	-163.96	56.0988	-163.69	56.1877	-163.87	56.5849	-163.66	56.0454		-163.825	56.4041	-163.83	56.5438	-163.855	56.5509	-163.695	56.1357	-163.865	56.2837		-163.91	55.3537	-164	55.7102	-164.01	56.2425	-163.78	55.6731	-163.87	55.5847
		-163.4	56.085	-163.4	56.1331	-163.4	56.3014	-163.4	55.0394	-163.4	55.4507		-163.28	57.2336	-163.53	56.0988	-163.26	56.1777	-163.44	56.5949	-163.23	56.0154		-163.395	56.4241	-163.4	56.5438	-163.425	56.5509	-163.265	56.1357	-163.435	56.2837		-163.48	55.3637	-163.57	55.7102	-163.58	56.2325	-163.35	55.6731	-163.44	55.5947
		-162.97	56.105	-162.97	56.1431	-162.97	56.2814	-162.97	55.0294	-162.97	55.4407		-162.85	57.2236	-163.1	56.0888	-162.83	56.1577	-163.01	56.5949	-162.8	55.9854		-162.965	56.4441	-162.97	56.5538	-162.995	56.5609	-162.835	56.1457	-163.005	56.2837		-163.05	55.3737	-163.14	55.7102	-163.15	56.2225	-162.92	55.6631	-163.01	55.6047
		-162.54	56.115	-162.54	56.1531	-162.54	56.2614	-162.54	55.0294	-162.54	55.4207		-162.42	57.2136	-162.67	56.0888	-162.4	56.1477	-162.58	56.5949	-162.37	55.9654		-162.535	56.4541	-162.54	56.5638	-162.565	56.5709	-162.405	56.1457	-162.575	56.2837		-162.62	55.3837	-162.71	55.7102	-162.72	56.2125	-162.49	55.6631	-162.58	55.6147
		-162.11	56.125	-162.11	56.1631	-162.11	56.2414	-162.11	55.0294	-162.11	55.4107		-161.99	57.2036	-162.24	56.0888	-161.97	56.1277	-162.15	56.5949	-161.94	55.9454		-162.105	56.4741	-162.11	56.5738	-162.135	56.5709	-161.975	56.1457	-162.145	56.2837		-162.19	55.3937	-162.28	55.7102	-162.29	56.2025	-162.06	55.6631	-162.15	55.6247
		-161.68	56.125	-161.68	56.1731	-161.68	56.2114	-161.68	55.0294	-161.68	55.4007		-161.56	57.2036	-161.81	56.0888	-161.54	56.1077	-161.72	56.5949	-161.51	55.9154		-161.675	56.4841	-161.68	56.5738	-161.705	56.5709	-161.545	56.1557	-161.715	56.2837		-161.76	55.4037	-161.85	55.7102	-161.86	56.1925	-161.63	55.6631	-161.72	55.6347
		-161.25	56.135	-161.25	56.1831	-161.25	56.1914	-161.25	55.0294	-161.25	55.3807		-161.13	57.1936	-161.38	56.0888	-161.11	56.0977	-161.29	56.5949	-161.08	55.8954		-161.245	56.5041	-161.25	56.5838	-161.275	56.5709	-161.115	56.1557	-161.285	56.2837		-161.33	55.4137	-161.42	55.7102	-161.43	56.1825	-161.2	55.6631	-161.29	55.6347
		-160.82	56.145	-160.82	56.1931	-160.82	56.1714	-160.82	55.0294	-160.82	55.3707		-160.7	57.1936	-160.95	56.0888	-160.68	56.0877	-160.86	56.5849	-160.65	55.8754		-160.815	56.5141	-160.82	56.5938	-160.845	56.5709	-160.685	56.1657	-160.855	56.2936		-160.9	55.4237	-160.99	55.7102	-161	56.1725	-160.77	55.6631	-160.86	55.6447
		-160.39	56.155	-160.39	56.2131	-160.39	56.1414	-160.39	55.0294	-160.39	55.3607		-160.27	57.1836	-160.52	56.0888	-160.25	56.0777	-160.43	56.5849	-160.22	55.8554		-160.385	56.5341	-160.39	56.5938	-160.415	56.5709	-160.255	56.1757	-160.425	56.2936		-160.47	55.4337	-160.56	55.7102	-160.57	56.1625	-160.34	55.6531	-160.43	55.6547
		-159.96	56.165	-159.96	56.2231	-159.96	56.1214	-159.96	55.0294	-159.96	55.3407		-159.84	57.1836	-160.09	56.0888	-159.82	56.0577	-160	56.5749	-159.79	55.8354		-159.955	56.5441	-159.96	56.5938	-159.985	56.5809	-159.825	56.1757	-159.995	56.2936		-160.04	55.4437	-160.13	55.7002	-160.14	56.1525	-159.91	55.6531	-160	55.6647
		-159.53	56.175	-159.53	56.2331	-159.53	56.0914	-159.53	55.0294	-159.53	55.3307		-159.41	57.1836	-159.66	56.0988	-159.39	56.0577	-159.57	56.5749	-159.36	55.8154		-159.525	56.5541	-159.53	56.6038	-159.555	56.5809	-159.395	56.1857	-159.565	56.2936		-159.61	55.4537	-159.7	55.7002	-159.71	56.1425	-159.48	55.6531	-159.57	55.6747
		-159.1	56.195	-159.1	56.2431	-159.1	56.0714	-159.1	55.0294	-159.1	55.3207		-158.98	57.1736	-159.23	56.0988	-158.96	56.0477	-159.14	56.5649	-158.93	55.7954		-159.095	56.5741	-159.1	56.6038	-159.125	56.5909	-158.965	56.1957	-159.135	56.2936		-159.18	55.4737	-159.27	55.7002	-159.28	56.1325	-159.05	55.6531	-159.14	55.6847
		-158.67	56.205	-158.67	56.2631	-158.67	56.0414	-158.67	55.0394	-158.67	55.3007		-158.55	57.1736	-158.8	56.0988	-158.53	56.0377	-158.71	56.5649	-158.5	55.7654		-158.665	56.5841	-158.67	56.6038	-158.695	56.5909	-158.535	56.1957	-158.705	56.2936		-158.75	55.4837	-158.84	55.7002	-158.85	56.1225	-158.62	55.6531	-158.71	55.6947
		-158.24	56.215	-158.24	56.2731	-158.24	56.0214	-158.24	55.0394	-158.24	55.2907		-158.12	57.1636	-158.37	56.1088	-158.1	56.0277	-158.28	56.5549	-158.07	55.7454		-158.235	56.5941	-158.24	56.6038	-158.265	56.6009	-158.105	56.2057	-158.275	56.2936		-158.32	55.4937	-158.41	55.7002	-158.42	56.1125	-158.19	55.6531	-158.28	55.7147
		-157.81	56.235	-157.81	56.2931	-157.81	55.9914	-157.81	55.0394	-157.81	55.2807		-157.69	57.1536	-157.94	56.1088	-157.67	56.0277	-157.85	56.5449	-157.64	55.7254		-157.805	56.6141	-157.81	56.6038	-157.835	56.6009	-157.675	56.2157	-157.845	56.2936		-157.89	55.5037	-157.98	55.7002	-157.99	56.1025	-157.76	55.6531	-157.85	55.7247
		-157.38	56.245	-157.38	56.3031	-157.38	55.9714	-157.38	55.0394	-157.38	55.2707		-157.26	57.1436	-157.51	56.1188	-157.24	56.0277	-157.42	56.5449	-157.21	55.7054		-157.375	56.6241	-157.38	56.6038	-157.405	56.6109	-157.245	56.2157	-157.415	56.2936		-157.46	55.5137	-157.55	55.7002	-157.56	56.0925	-157.33	55.6531	-157.42	55.7347
		-156.95	56.255	-156.95	56.3131	-156.95	55.9414	-156.95	55.0494	-156.95	55.2607		-156.83	57.1436	-157.08	56.1288	-156.81	56.0277	-156.99	56.5349	-156.78	55.6854		-156.945	56.6341	-156.95	56.6038	-156.975	56.6109	-156.815	56.2257	-156.985	56.2936		-157.03	55.5237	-157.12	55.7002	-157.13	56.0825	-156.9	55.6531	-156.99	55.7447
		-156.52	56.265	-156.52	56.3331	-156.52	55.9114	-156.52	55.0494	-156.52	55.2507		-156.4	57.1336	-156.65	56.1288	-156.38	56.0177	-156.56	56.5249	-156.35	55.6754		-156.515	56.6541	-156.52	56.6038	-156.545	56.6109	-156.385	56.2357	-156.555	56.2837		-156.6	55.5337	-156.69	55.7002	-156.7	56.0725	-156.47	55.6531	-156.56	55.7547
		-156.09	56.285	-156.09	56.3431	-156.09	55.8814	-156.09	55.0594	-156.09	55.2407		-155.97	57.1336	-156.22	56.1388	-155.95	56.0277	-156.13	56.5249	-155.92	55.6554		-156.085	56.6641	-156.09	56.5938	-156.115	56.6109	-155.955	56.2457	-156.125	56.2837		-156.17	55.5437	-156.26	55.7002	-156.27	56.0625	-156.04	55.6531	-156.13	55.7747
		-155.66	56.295	-155.66	56.3631	-155.66	55.8614	-155.66	55.0594	-155.66	55.2307		-155.54	57.1336	-155.79	56.1488	-155.52	56.0277	-155.7	56.5149	-155.49	55.6354		-155.655	56.6841	-155.66	56.5938	-155.685	56.6109	-155.525	56.2457	-155.695	56.2837		-155.74	55.5537	-155.83	55.7002	-155.84	56.0525	-155.61	55.6531	-155.7	55.7847
		-155.23	56.305	-155.23	56.3731	-155.23	55.8314	-155.23	55.0594	-155.23	55.2207		-155.11	57.1236	-155.36	56.1588	-155.09	56.0277	-155.27	56.5049	-155.06	55.6154		-155.225	56.6941	-155.23	56.5838	-155.255	56.6109	-155.095	56.2557	-155.265	56.2837		-155.31	55.5637	-155.4	55.7002	-155.41	56.0425	-155.18	55.6531	-155.27	55.8047
		-154.8	56.315	-154.8	56.3831	-154.8	55.8014	-154.8	55.0694	-154.8	55.2107		-154.68	57.1236	-154.93	56.1688	-154.66	56.0277	-154.84	56.5049	-154.63	55.6054		-154.795	56.7041	-154.8	56.5838	-154.825	56.6009	-154.665	56.2657	-154.835	56.2737		-154.88	55.5737	-154.97	55.7002	-154.98	56.0325	-154.75	55.6531	-154.84	55.8247
		-154.37	56.335	-154.37	56.3931	-154.37	55.7814	-154.37	55.0694	-154.37	55.1907		-154.25	57.1236	-154.5	56.1788	-154.23	56.0377	-154.41	56.4949	-154.2	55.5854		-154.365	56.7141	-154.37	56.5738	-154.395	56.6009	-154.235	56.2757	-154.405	56.2737		-154.45	55.5837	-154.54	55.7002	-154.55	56.0225	-154.32	55.6531	-154.41	55.8347
		-153.94	56.345	-153.94	56.4031	-153.94	55.7514	-153.94	55.0694	-153.94	55.1807		-153.82	57.1236	-154.07	56.1888	-153.8	56.0377	-153.98	56.4849	-153.77	55.5754		-153.935	56.7341	-153.94	56.5738	-153.965	56.6009	-153.805	56.2857	-153.975	56.2737		-154.02	55.5937	-154.11	55.7002	-154.12	56.0025	-153.89	55.6531	-153.98	55.8547
		-153.51	56.355	-153.51	56.4131	-153.51	55.7314	-153.51	55.0794	-153.51	55.1707		-153.39	57.1236	-153.64	56.1988	-153.37	56.0477	-153.55	56.4749	-153.34	55.5554		-153.505	56.7441	-153.51	56.5638	-153.535	56.6009	-153.375	56.2857	-153.545	56.2636		-153.59	55.6037	-153.68	55.7002	-153.69	55.9925	-153.46	55.6531	-153.55	55.8647
		-153.08	56.365	-153.08	56.4231	-153.08	55.7014	-153.08	55.0794	-153.08	55.1607		-152.96	57.1236	-153.21	56.2188	-152.94	56.0477	-153.12	56.4649	-152.91	55.5454		-153.075	56.7541	-153.08	56.5638	-153.105	56.5909	-152.945	56.2957	-153.115	56.2636		-153.16	55.6037	-153.25	55.7002	-153.26	55.9825	-153.03	55.6531	-153.12	55.8847
		-152.65	56.375	-152.65	56.4331	-152.65	55.6714	-152.65	55.0894	-152.65	55.1507		-152.53	57.1236	-152.78	56.2288	-152.51	56.0577	-152.69	56.4649	-152.48	55.5354		-152.645	56.7641	-152.65	56.5538	-152.675	56.5909	-152.515	56.3057	-152.685	56.2537		-152.73	55.6137	-152.82	55.7002	-152.83	55.9725	-152.6	55.6531	-152.69	55.8947
		-152.22	56.395	-152.22	56.4431	-152.22	55.6514	-152.22	55.0894	-152.22	55.1407		-152.1	57.1236	-152.35	56.2488	-152.08	56.0677	-152.26	56.4549	-152.05	55.5154		-152.215	56.7741	-152.22	56.5438	-152.245	56.5809	-152.085	56.3057	-152.255	56.2537		-152.3	55.6237	-152.39	55.7002	-152.4	55.9625	-152.17	55.6531	-152.26	55.9047
		-151.79	56.405	-151.79	56.4531	-151.79	55.6314	-151.79	55.0894	-151.79	55.1307		-151.67	57.1136	-151.92	56.2588	-151.65	56.0777	-151.83	56.4449	-151.62	55.5054		-151.785	56.7841	-151.79	56.5438	-151.815	56.5809	-151.655	56.3157	-151.825	56.2437		-151.87	55.6337	-151.96	55.7002	-151.97	55.9425	-151.74	55.6531	-151.83	55.9147
		-151.36	56.415	-151.36	56.4631	-151.36	55.6114	-151.36	55.0994	-151.36	55.1207		-151.24	57.1136	-151.49	56.2788	-151.22	56.0877	-151.4	56.4449	-151.19	55.4954		-151.355	56.7941	-151.36	56.5338	-151.385	56.5709	-151.225	56.3257	-151.395	56.2437		-151.44	55.6437	-151.53	55.7002	-151.54	55.9325	-151.31	55.6531	-151.4	55.9247
		-150.93	56.425	-150.93	56.4731	-150.93	55.5814	-150.93	55.0994	-150.93	55.1107		-150.81	57.1136	-151.06	56.2988	-150.79	56.1077	-150.97	56.4349	-150.76	55.4854		-150.925	56.8041	-150.93	56.5238	-150.955	56.5609	-150.795	56.3257	-150.965	56.2336		-151.01	55.6437	-151.1	55.6902	-151.11	55.9225	-150.88	55.6531	-150.97	55.9347
		-150.5	56.435	-150.5	56.4831	-150.5	55.5614	-150.5	55.1094	-150.5	55.1107		-150.38	57.1136	-150.63	56.3088	-150.36	56.1177	-150.54	56.4249	-150.33	55.4754		-150.495	56.8041	-150.5	56.5138	-150.525	56.5609	-150.365	56.3357	-150.535	56.2236		-150.58	55.6537	-150.67	55.6902	-150.68	55.9125	-150.45	55.6531	-150.54	55.9447
		-150.07	56.445	-150.07	56.4931	-150.07	55.5414	-150.07	55.1094	-150.07	55.1007		-149.95	57.1136	-150.2	56.3288	-149.93	56.1277	-150.11	56.4149	-149.9	55.4654		-150.065	56.8141	-150.07	56.5138	-150.095	56.5509	-149.935	56.3357	-150.105	56.2137		-150.15	55.6637	-150.24	55.6902	-150.25	55.9025	-150.02	55.6531	-150.11	55.9447
		-149.64	56.455	-149.64	56.5031	-149.64	55.5214	-149.64	55.1094	-149.64	55.0907		-149.52	57.1136	-149.77	56.3488	-149.5	56.1377	-149.68	56.4049	-149.47	55.4554		-149.635	56.8241	-149.64	56.5038	-149.665	56.5409	-149.505	56.3457	-149.675	56.2037		-149.72	55.6737	-149.81	55.6802	-149.82	55.8925	-149.59	55.6531	-149.68	55.9547
		-149.21	56.455	-149.21	56.5131	-149.21	55.5014	-149.21	55.1094	-149.21	55.0807		-149.09	57.1136	-149.34	56.3688	-149.07	56.1577	-149.25	56.3949	-149.04	55.4354		-149.205	56.8341	-149.21	56.4938	-149.235	56.5309	-149.075	56.3457	-149.245	56.1936		-149.29	55.6737	-149.38	55.6802	-149.39	55.8825	-149.16	55.6431	-149.25	55.9647
		-148.78	56.465	-148.78	56.5231	-148.78	55.4814	-148.78	55.1094	-148.78	55.0707		-148.66	57.1136	-148.91	56.3888	-148.64	56.1677	-148.82	56.3849	-148.61	55.4254		-148.775	56.8341	-148.78	56.4838	-148.805	56.5309	-148.645	56.3557	-148.815	56.1837		-148.86	55.6837	-148.95	55.6702	-148.96	55.8625	-148.73	55.6431	-148.82	55.9647
		-148.35	56.475	-148.35	56.5231	-148.35	55.4614	-148.35	55.1194	-148.35	55.0707		-148.23	57.1136	-148.48	56.3988	-148.21	56.1877	-148.39	56.3749	-148.18	55.4154		-148.345	56.8441	-148.35	56.4738	-148.375	56.5209	-148.215	56.3657	-148.385	56.1737		-148.43	55.6937	-148.52	55.6602	-148.53	55.8525	-148.3	55.6431	-148.39	55.9747
		-147.92	56.485	-147.92	56.5331	-147.92	55.4414	-147.92	55.1194	-147.92	55.0607		-147.8	57.1136	-148.05	56.4188	-147.78	56.2077	-147.96	56.3649	-147.75	55.4054		-147.915	56.8441	-147.92	56.4638	-147.945	56.5109	-147.785	56.3657	-147.955	56.1636		-148	55.6937	-148.09	55.6502	-148.1	55.8325	-147.87	55.6431	-147.96	55.9747
		-147.49	56.485	-147.49	56.5331	-147.49	55.4214	-147.49	55.1194	-147.49	55.0607		-147.37	57.1136	-147.62	56.4388	-147.35	56.2177	-147.53	56.3549	-147.32	55.3854		-147.485	56.8441	-147.49	56.4538	-147.515	56.5009	-147.355	56.3757	-147.525	56.1536		-147.57	55.7037	-147.66	55.6502	-147.67	55.8225	-147.44	55.6331	-147.53	55.9847
		-147.06	56.495	-147.06	56.5431	-147.06	55.4114	-147.06	55.1194	-147.06	55.0507		-146.94	57.1136	-147.19	56.4488	-146.92	56.2377	-147.1	56.3449	-146.89	55.3754		-147.055	56.8441	-147.06	56.4438	-147.085	56.4909	-146.925	56.3757	-147.095	56.1437		-147.14	55.7037	-147.23	55.6402	-147.24	55.8025	-147.01	55.6331	-147.1	55.9847
		-146.63	56.495	-146.63	56.5431	-146.63	55.4014	-146.63	55.1294	-146.63	55.0507		-146.51	57.1136	-146.76	56.4688	-146.49	56.2577	-146.67	56.3449	-146.46	55.3654		-146.625	56.8541	-146.63	56.4338	-146.655	56.4809	-146.495	56.3857	-146.665	56.1337		-146.71	55.7037	-146.8	55.6302	-146.81	55.7925	-146.58	55.6331	-146.67	55.9847
		-146.2	56.505	-146.2	56.5431	-146.2	55.3914	-146.2	55.1294	-146.2	55.0407		-146.08	57.1236	-146.33	56.4788	-146.06	56.2777	-146.24	56.3349	-146.03	55.3454		-146.195	56.8541	-146.2	56.4238	-146.225	56.4709	-146.065	56.3857	-146.235	56.1136		-146.28	55.7037	-146.37	55.6102	-146.38	55.7825	-146.15	55.6231	-146.24	55.9947
		-145.77	56.505	-145.77	56.5431	-145.77	55.3714	-145.77	55.1294	-145.77	55.0407		-145.65	57.1236	-145.9	56.4988	-145.63	56.2877	-145.81	56.3249	-145.6	55.3354		-145.765	56.8641	-145.77	56.4038	-145.795	56.4609	-145.635	56.3857	-145.805	56.1037		-145.85	55.7137	-145.94	55.6002	-145.95	55.7625	-145.72	55.6231	-145.81	55.9947
		-145.34	56.515	-145.34	56.5431	-145.34	55.3714	-145.34	55.1394	-145.34	55.0407		-145.22	57.1236	-145.47	56.5088	-145.2	56.3077	-145.38	56.3149	-145.17	55.3254		-145.335	56.8641	-145.34	56.3938	-145.365	56.4509	-145.205	56.3857	-145.375	56.0936		-145.42	55.7137	-145.51	55.5902	-145.52	55.7525	-145.29	55.6131	-145.38	55.9947
		-144.91	56.525	-144.91	56.5431	-144.91	55.3614	-144.91	55.1394	-144.91	55.0307		-144.79	57.1236	-145.04	56.5288	-144.77	56.3177	-144.95	56.3149	-144.74	55.3054		-144.905	56.8641	-144.91	56.3838	-144.935	56.4409	-144.775	56.3957	-144.945	56.0737		-144.99	55.7137	-145.08	55.5802	-145.09	55.7325	-144.86	55.6131	-144.95	55.9947
		-144.48	56.525	-144.48	56.5431	-144.48	55.3514	-144.48	55.1394	-144.48	55.0307		-144.36	57.1336	-144.61	56.5388	-144.34	56.3377	-144.52	56.3049	-144.31	55.2954		-144.475	56.8641	-144.48	56.3738	-144.505	56.4209	-144.345	56.3957	-144.515	56.0637		-144.56	55.7137	-144.65	55.5602	-144.66	55.7225	-144.43	55.6031	-144.52	55.9847
		-144.05	56.525	-144.05	56.5431	-144.05	55.3414	-144.05	55.1394	-144.05	55.0207		-143.93	57.1336	-144.18	56.5488	-143.91	56.3577	-144.09	56.2949	-143.88	55.2854		-144.045	56.8641	-144.05	56.3638	-144.075	56.4109	-143.915	56.3957	-144.085	56.0536		-144.13	55.7137	-144.22	55.5502	-144.23	55.7125	-144	55.6031	-144.09	55.9847
		-143.62	56.535	-143.62	56.5431	-143.62	55.3414	-143.62	55.1494	-143.62	55.0207		-143.5	57.1336	-143.75	56.5688	-143.48	56.3677	-143.66	56.2949	-143.45	55.2754		-143.615	56.8541	-143.62	56.3538	-143.645	56.4009	-143.485	56.3957	-143.655	56.0436		-143.7	55.7137	-143.79	55.5302	-143.8	55.6925	-143.57	55.5931	-143.66	55.9747
		-143.19	56.535	-143.19	56.5331	-143.19	55.3314	-143.19	55.1494	-143.19	55.0107		-143.07	57.1336	-143.32	56.5788	-143.05	56.3777	-143.23	56.2849	-143.02	55.2554		-143.185	56.8541	-143.19	56.3338	-143.215	56.3909	-143.055	56.3957	-143.225	56.0237		-143.27	55.7137	-143.36	55.5202	-143.37	55.6725	-143.14	55.5931	-143.23	55.9647
		-142.76	56.535	-142.76	56.5331	-142.76	55.3314	-142.76	55.1494	-142.76	55.0107		-142.64	57.1436	-142.89	56.5888	-142.62	56.3977	-142.8	56.2749	-142.59	55.2454		-142.755	56.8541	-142.76	56.3238	-142.785	56.3809	-142.625	56.3957	-142.795	56.0136		-142.84	55.7137	-142.93	55.5002	-142.94	55.6625	-142.71	55.5831	-142.8	55.9647
		-142.33	56.545	-142.33	56.5231	-142.33	55.3214	-142.33	55.1594	-142.33	55.0107		-142.21	57.1436	-142.46	56.6088	-142.19	56.4077	-142.37	56.2749	-142.16	55.2354		-142.325	56.8441	-142.33	56.3138	-142.355	56.3709	-142.195	56.3957	-142.365	56.0037		-142.41	55.7137	-142.5	55.4902	-142.51	55.6525	-142.28	55.5831	-142.37	55.9547
		-141.9	56.545	-141.9	56.5131	-141.9	55.3214	-141.9	55.1594	-141.9	55.0107		-141.78	57.1536	-142.03	56.6188	-141.76	56.4277	-141.94	56.2649	-141.73	55.2154		-141.895	56.8441	-141.9	56.3038	-141.925	56.3609	-141.765	56.3957	-141.935	55.9937		-141.98	55.7137	-142.07	55.4702	-142.08	55.6325	-141.85	55.5731	-141.94	55.9447
		-141.47	56.545	-141.47	56.5031	-141.47	55.3114	-141.47	55.1594	-141.47	55.0007		-141.35	57.1536	-141.6	56.6288	-141.33	56.4477	-141.51	56.2649	-141.3	55.2054		-141.465	56.8441	-141.47	56.2938	-141.495	56.3509	-141.335	56.3957	-141.505	55.9736		-141.55	55.7237	-141.64	55.4502	-141.65	55.6225	-141.42	55.5731	-141.51	55.9347
		-141.04	56.545	-141.04	56.4931	-141.04	55.3114	-141.04	55.1694	-141.04	55.0007		-140.92	57.1536	-141.17	56.6488	-140.9	56.4677	-141.08	56.2649	-140.87	55.1854		-141.035	56.8341	-141.04	56.2938	-141.065	56.3409	-140.905	56.3957	-141.075	55.9637		-141.12	55.7337	-141.21	55.4302	-141.22	55.6125	-140.99	55.5631	-141.08	55.9247
		-140.61	56.545	-140.61	56.4831	-140.61	55.3014	-140.61	55.1694	-140.61	55.0007		-140.49	57.1536	-140.74	56.6588	-140.47	56.4877	-140.65	56.2549	-140.44	55.1754		-140.605	56.8341	-140.61	56.2838	-140.635	56.3309	-140.475	56.3957	-140.645	55.9537		-140.69	55.7337	-140.78	55.4102	-140.79	55.6025	-140.56	55.5631	-140.65	55.9147
		-140.18	56.545	-140.18	56.4731	-140.18	55.3014	-140.18	55.1694	-140.18	55.0007		-140.06	57.1536	-140.31	56.6688	-140.04	56.4977	-140.22	56.2549	-140.01	55.1554		-140.175	56.8341	-140.18	56.2738	-140.205	56.3209	-140.045	56.3957	-140.215	55.9337		-140.26	55.7437	-140.35	55.3902	-140.36	55.5825	-140.13	55.5531	-140.22	55.9047
		-139.75	56.535	-139.75	56.4631	-139.75	55.3014	-139.75	55.1694	-139.75	55.0007		-139.63	57.1536	-139.88	56.6788	-139.61	56.5177	-139.79	56.2449	-139.58	55.1454		-139.745	56.8341	-139.75	56.2638	-139.775	56.3109	-139.615	56.3957	-139.785	55.9237		-139.83	55.7437	-139.92	55.3702	-139.93	55.5725	-139.7	55.5531	-139.79	55.8947
		-139.32	56.535	-139.32	56.4431	-139.32	55.3014	-139.32	55.1694	-139.32	55.0007		-139.2	57.1536	-139.45	56.6888	-139.18	56.5377	-139.36	56.2449	-139.15	55.1254		-139.315	56.8241	-139.32	56.2538	-139.345	56.2909	-139.185	56.3957	-139.355	55.9136		-139.4	55.7537	-139.49	55.3502	-139.5	55.5625	-139.27	55.5431	-139.36	55.8847
		-138.89	56.535	-138.89	56.4231	-138.89	55.3014	-138.89	55.1694	-138.89	55.0107		-138.77	57.1536	-139.02	56.7088	-138.75	56.5477	-138.93	56.2449	-138.72	55.1154		-138.885	56.8241	-138.89	56.2438	-138.915	56.2809	-138.755	56.3857	-138.925	55.8937		-138.97	55.7537	-139.06	55.3302	-139.07	55.5425	-138.84	55.5431	-138.93	55.8747
		-138.46	56.535	-138.46	56.4131	-138.46	55.3014	-138.46	55.1694	-138.46	55.0107		-138.34	57.1536	-138.59	56.7188	-138.32	56.5677	-138.5	56.2349	-138.29	55.1054		-138.455	56.8141	-138.46	56.2338	-138.485	56.2709	-138.325	56.3857	-138.495	55.8837		-138.54	55.7637	-138.63	55.3002	-138.64	55.5325	-138.41	55.5331	-138.5	55.8647
		-138.03	56.535	-138.03	56.3931	-138.03	55.3014	-138.03	55.1694	-138.03	55.0107		-137.91	57.1536	-138.16	56.7288	-137.89	56.5877	-138.07	56.2349	-137.86	55.0854		-138.025	56.8141	-138.03	56.2238	-138.055	56.2509	-137.895	56.3857	-138.065	55.8636		-138.11	55.7637	-138.2	55.2802	-138.21	55.5225	-137.98	55.5331	-138.07	55.8447
		-137.6	56.525	-137.6	56.3731	-137.6	55.3014	-137.6	55.1594	-137.6	55.0107		-137.48	57.1536	-137.73	56.7288	-137.46	56.5977	-137.64	56.2349	-137.43	55.0754		-137.595	56.7941	-137.6	56.2238	-137.625	56.2409	-137.465	56.3857	-137.635	55.8537		-137.68	55.7737	-137.77	55.2602	-137.78	55.5025	-137.55	55.5231	-137.64	55.8347
		-137.17	56.525	-137.17	56.3531	-137.17	55.3014	-137.17	55.1594	-137.17	55.0107		-137.05	57.1536	-137.3	56.7388	-137.03	56.6177	-137.21	56.2349	-137	55.0654		-137.165	56.7841	-137.17	56.2138	-137.195	56.2309	-137.035	56.3857	-137.205	55.8336		-137.25	55.7737	-137.34	55.2402	-137.35	55.4925	-137.12	55.5131	-137.21	55.8247
		-136.74	56.515	-136.74	56.3431	-136.74	55.3014	-136.74	55.1494	-136.74	55.0107		-136.62	57.1536	-136.87	56.7488	-136.6	56.6277	-136.78	56.2249	-136.57	55.0454		-136.735	56.7741	-136.74	56.2138	-136.765	56.2209	-136.605	56.3857	-136.775	55.8237		-136.82	55.7837	-136.91	55.2102	-136.92	55.4925	-136.69	55.5131	-136.78	55.8147
		-136.31	56.515	-136.31	56.3231	-136.31	55.3114	-136.31	55.1494	-136.31	55.0107		-136.19	57.1536	-136.44	56.7588	-136.17	56.6477	-136.35	56.2249	-136.14	55.0354		-136.305	56.7641	-136.31	56.2038	-136.335	56.2109	-136.175	56.3757	-136.345	55.8137		-136.39	55.7837	-136.48	55.1902	-136.49	55.4825	-136.26	55.5031	-136.35	55.7947
		-135.88	56.505	-135.88	56.3031	-135.88	55.3114	-135.88	55.1494	-135.88	55.0107		-135.76	57.1536	-136.01	56.7588	-135.74	56.6677	-135.92	56.2149	-135.71	55.0254		-135.875	56.7641	-135.88	56.2038	-135.905	56.2009	-135.745	56.3757	-135.915	55.7936		-135.96	55.7937	-136.05	55.1702	-136.06	55.4725	-135.83	55.4931	-135.92	55.7847
		-135.45	56.505	-135.45	56.2931	-135.45	55.3214	-135.45	55.1394	-135.45	55.0107		-135.33	57.1536	-135.58	56.7588	-135.31	56.6777	-135.49	56.2149	-135.28	55.0054		-135.445	56.7641	-135.45	56.1938	-135.475	56.2009	-135.315	56.3757	-135.485	55.7837		-135.53	55.7937	-135.62	55.1502	-135.63	55.4625	-135.4	55.4831	-135.49	55.7647
		-135.02	56.495	-135.02	56.2731	-135.02	55.3214	-135.02	55.1394	-135.02	55.0107		-134.9	57.1536	-135.15	56.7588	-134.88	56.6877	-135.06	56.2149	-134.85	54.9954		-135.015	56.7541	-135.02	56.1938	-135.045	56.1909	-134.885	56.3757	-135.055	55.7737		-135.1	55.7937	-135.19	55.1202	-135.2	55.4625	-134.97	55.4731	-135.06	55.7547
		-134.59	56.485	-134.59	56.2531	-134.59	55.3314	-134.59	55.1294	-134.59	55.0107		-134.47	57.1536	-134.72	56.7588	-134.45	56.7077	-134.63	56.2149	-134.42	54.9854		-134.585	56.7541	-134.59	56.1838	-134.615	56.1809	-134.455	56.3657	-134.625	55.7537		-134.67	55.8037	-134.76	55.1002	-134.77	55.4525	-134.54	55.4731	-134.63	55.7447
		-134.16	56.475	-134.16	56.2431	-134.16	55.3414	-134.16	55.1294	-134.16	55.0107		-134.04	57.1536	-134.29	56.7588	-134.02	56.7177	-134.2	56.2149	-133.99	54.9654		-134.155	56.7441	-134.16	56.1838	-134.185	56.1709	-134.025	56.3657	-134.195	55.7437		-134.24	55.8037	-134.33	55.0802	-134.34	55.4425	-134.11	55.4631	-134.2	55.7247
		-133.73	56.465	-133.73	56.2231	-133.73	55.3414	-133.73	55.1194	-133.73	55.0107		-133.61	57.1536	-133.86	56.7588	-133.59	56.7277	-133.77	56.2149	-133.56	54.9554		-133.725	56.7341	-133.73	56.1738	-133.755	56.1609	-133.595	56.3557	-133.765	55.7336		-133.81	55.8137	-133.9	55.0502	-133.91	55.4425	-133.68	55.4531	-133.77	55.7147
		-133.3	56.455	-133.3	56.2031	-133.3	55.3514	-133.3	55.1094	-133.3	55.0007		-133.18	57.1436	-133.43	56.7588	-133.16	56.7377	-133.34	56.2149	-133.13	54.9354		-133.295	56.7241	-133.3	56.1738	-133.325	56.1509	-133.165	56.3557	-133.335	55.7236		-133.38	55.8137	-133.47	55.0302	-133.48	55.4425	-133.25	55.4331	-133.34	55.6947
		-132.87	56.435	-132.87	56.1831	-132.87	55.3614	-132.87	55.1094	-132.87	55.0007		-132.75	57.1436	-133	56.7588	-132.73	56.7477	-132.91	56.2149	-132.7	54.9254		-132.865	56.7141	-132.87	56.1738	-132.895	56.1409	-132.735	56.3457	-132.905	55.7137		-132.95	55.8237	-133.04	55.0002	-133.05	55.4425	-132.82	55.4231	-132.91	55.6747
		-132.44	56.425	-132.44	56.1631	-132.44	55.3614	-132.44	55.0994	-132.44	55.0007		-132.32	57.1436	-132.57	56.7488	-132.3	56.7577	-132.48	56.2149	-132.27	54.9154		-132.435	56.7041	-132.44	56.1738	-132.465	56.1309	-132.305	56.3357	-132.475	55.7137		-132.52	55.8237	-132.61	54.9802	-132.62	55.4425	-132.39	55.4131	-132.48	55.6547
		-132.01	56.415	-132.01	56.1431	-132.01	55.3714	-132.01	55.0894	-132.01	54.9907		-131.89	57.1436	-132.14	56.7488	-131.87	56.7677	-132.05	56.2149	-131.84	54.9054		-132.005	56.6941	-132.01	56.1738	-132.035	56.1209	-131.875	56.3357	-132.045	55.7037		-132.09	55.8337	-132.18	54.9602	-132.19	55.4425	-131.96	55.4131	-132.05	55.6447
		-131.58	56.395	-131.58	56.1131	-131.58	55.3814	-131.58	55.0794	-131.58	54.9907		-131.46	57.1436	-131.71	56.7388	-131.44	56.7677	-131.62	56.2149	-131.41	54.8954		-131.575	56.6841	-131.58	56.1738	-131.605	56.1109	-131.445	56.3257	-131.615	55.6936		-131.66	55.8437	-131.75	54.9302	-131.76	55.4325	-131.53	55.4031	-131.62	55.6247
		-131.15	56.385	-131.15	56.0931	-131.15	55.3914	-131.15	55.0794	-131.15	54.9807		-131.03	57.1436	-131.28	56.7388	-131.01	56.7777	-131.19	56.2149	-130.98	54.8854		-131.145	56.6841	-131.15	56.1738	-131.175	56.1009	-131.015	56.3257	-131.185	55.6837		-131.23	55.8437	-131.32	54.9102	-131.33	55.4325	-131.1	55.3931	-131.19	55.6147
		-130.72	56.365	-130.72	56.0731	-130.72	55.4014	-130.72	55.0694	-130.72	54.9707		-130.6	57.1336	-130.85	56.7288	-130.58	56.7777	-130.76	56.2149	-130.55	54.8754		-130.715	56.6941	-130.72	56.1738	-130.745	56.0909	-130.585	56.3157	-130.755	55.6737		-130.8	55.8537	-130.89	54.8902	-130.9	55.4325	-130.67	55.3831	-130.76	55.5947
		-130.29	56.355	-130.29	56.0531	-130.29	55.4114	-130.29	55.0594	-130.29	54.9607		-130.17	57.1336	-130.42	56.7188	-130.15	56.7877	-130.33	56.2149	-130.12	54.8654		-130.285	56.7041	-130.29	56.1738	-130.315	56.0909	-130.155	56.3057	-130.325	55.6737		-130.37	55.8537	-130.46	54.8702	-130.47	55.4325	-130.24	55.3731	-130.33	55.5847
		-129.86	56.335	-129.86	56.0231	-129.86	55.4114	-129.86	55.0594	-129.86	54.9507		-129.74	57.1336	-129.99	56.7088	-129.72	56.7877	-129.9	56.2149	-129.69	54.8554		-129.855	56.7241	-129.86	56.1738	-129.885	56.0809	-129.725	56.3057	-129.895	55.6636		-129.94	55.8637	-130.03	54.8402	-130.04	55.4225	-129.81	55.3631	-129.9	55.5747
		-129.43	56.325	-129.43	56.0031	-129.43	55.4214	-129.43	55.0494	-129.43	54.9507		-129.31	57.1236	-129.56	56.7088	-129.29	56.7977	-129.47	56.2149	-129.26	54.8454		-129.425	56.7341	-129.43	56.1738	-129.455	56.0709	-129.295	56.2957	-129.465	55.6636		-129.51	55.8637	-129.6	54.8302	-129.61	55.4225	-129.38	55.3631	-129.47	55.5647
		-129	56.305	-129	55.9831	-129	55.4314	-129	55.0394	-129	54.9307		-128.88	57.1136	-129.13	56.6988	-128.86	56.7977	-129.04	56.2149	-128.83	54.8354		-128.995	56.7441	-129	56.1738	-129.025	56.0709	-128.865	56.2857	-129.035	55.6636		-129.08	55.8737	-129.17	54.8102	-129.18	55.4225	-128.95	55.3531	-129.04	55.5447
		-128.57	56.295	-128.57	55.9731	-128.57	55.4314	-128.57	55.0394	-128.57	54.9207		-128.45	57.1136	-128.7	56.6888	-128.43	56.7977	-128.61	56.2149	-128.4	54.8254		-128.565	56.7541	-128.57	56.1838	-128.595	56.0609	-128.435	56.2857	-128.605	55.6636		-128.65	55.8737	-128.74	54.7902	-128.75	55.4225	-128.52	55.3431	-128.61	55.5347
		-128.14	56.275	-128.14	55.9531	-128.14	55.4414	-128.14	55.0294	-128.14	54.9107		-128.02	57.1036	-128.27	56.6788	-128	56.8077	-128.18	56.2149	-127.97	54.8154		-128.135	56.7641	-128.14	56.1838	-128.165	56.0609	-128.005	56.2757	-128.175	55.6636		-128.22	55.8837	-128.31	54.7702	-128.32	55.4225	-128.09	55.3331	-128.18	55.5247
		-127.71	56.265	-127.71	55.9331	-127.71	55.4514	-127.71	55.0194	-127.71	54.9007		-127.59	57.0936	-127.84	56.6688	-127.57	56.8077	-127.75	56.2149	-127.54	54.8154		-127.705	56.7541	-127.71	56.1838	-127.735	56.0509	-127.575	56.2757	-127.745	55.6636		-127.79	55.8837	-127.88	54.7502	-127.89	55.4125	-127.66	55.3231	-127.75	55.5147
		-127.28	56.255	-127.28	55.9131	-127.28	55.4514	-127.28	55.0094	-127.28	54.8907		-127.16	57.0836	-127.41	56.6688	-127.14	56.8077	-127.32	56.2149	-127.11	54.8054		-127.275	56.7441	-127.28	56.1838	-127.305	56.0509	-127.145	56.2657	-127.315	55.6636		-127.36	55.8937	-127.45	54.7402	-127.46	55.4125	-127.23	55.3131	-127.32	55.5047
		-126.85	56.235	-126.85	55.9031	-126.85	55.4614	-126.85	55.0094	-126.85	54.8807		-126.73	57.0836	-126.98	56.6588	-126.71	56.7977	-126.89	56.2149	-126.68	54.7954		-126.845	56.7241	-126.85	56.1938	-126.875	56.0409	-126.715	56.2657	-126.885	55.6636		-126.93	55.9037	-127.02	54.7302	-127.03	55.4125	-126.8	55.3031	-126.89	55.4947
		-126.42	56.225	-126.42	55.8831	-126.42	55.4714	-126.42	54.9994	-126.42	54.8707		-126.3	57.0736	-126.55	56.6488	-126.28	56.7977	-126.46	56.2149	-126.25	54.7954		-126.415	56.7141	-126.42	56.1938	-126.445	56.0409	-126.285	56.2557	-126.455	55.6636		-126.5	55.9037	-126.59	54.7102	-126.6	55.4125	-126.37	55.3031	-126.46	55.4947
		-125.99	56.215	-125.99	55.8731	-125.99	55.4714	-125.99	54.9894	-125.99	54.8607		-125.87	57.0636	-126.12	56.6388	-125.85	56.7977	-126.03	56.2149	-125.82	54.7954		-125.985	56.7141	-125.99	56.2038	-126.015	56.0409	-125.855	56.2557	-126.025	55.6636		-126.07	55.9137	-126.16	54.7002	-126.17	55.4125	-125.94	55.2931	-126.03	55.4847
		-125.56	56.195	-125.56	55.8531	-125.56	55.4714	-125.56	54.9694	-125.56	54.8507		-125.44	57.0536	-125.69	56.6288	-125.42	56.7877	-125.6	56.2149	-125.39	54.7854		-125.555	56.7141	-125.56	56.2038	-125.585	56.0409	-125.425	56.2557	-125.595	55.6636		-125.64	55.9137	-125.73	54.6902	-125.74	55.4025	-125.51	55.2831	-125.6	55.4747
		-125.13	56.185	-125.13	55.8431	-125.13	55.4814	-125.13	54.9594	-125.13	54.8307		-125.01	57.0436	-125.26	56.6088	-124.99	56.7877	-125.17	56.2149	-124.96	54.7854		-125.125	56.7141	-125.13	56.2138	-125.155	56.0409	-124.995	56.2557	-125.165	55.6636		-125.21	55.9237	-125.3	54.6802	-125.31	55.4025	-125.08	55.2831	-125.17	55.4747
		-124.7	56.175	-124.7	55.8331	-124.7	55.4814	-124.7	54.9494	-124.7	54.8207		-124.58	57.0436	-124.83	56.5988	-124.56	56.7777	-124.74	56.2149	-124.53	54.7854		-124.695	56.7241	-124.7	56.2238	-124.725	56.0409	-124.565	56.2457	-124.735	55.6737		-124.78	55.9237	-124.87	54.6702	-124.88	55.4025	-124.65	55.2731	-124.74	55.4747
		-124.27	56.165	-124.27	55.8231	-124.27	55.4814	-124.27	54.9394	-124.27	54.8107		-124.15	57.0336	-124.4	56.5888	-124.13	56.7777	-124.31	56.2149	-124.1	54.7854		-124.265	56.7341	-124.27	56.2338	-124.295	56.0409	-124.135	56.2457	-124.305	55.6737		-124.35	55.9337	-124.44	54.6602	-124.45	55.3925	-124.22	55.2731	-124.31	55.4647
		-123.84	56.155	-123.84	55.8131	-123.84	55.4814	-123.84	54.9194	-123.84	54.7907		-123.72	57.0236	-123.97	56.5688	-123.7	56.7677	-123.88	56.2149	-123.67	54.7754		-123.835	56.7441	-123.84	56.2438	-123.865	56.0409	-123.705	56.2457	-123.875	55.6837		-123.92	55.9337	-124.01	54.6502	-124.02	55.3925	-123.79	55.2631	-123.88	55.4647
		-123.41	56.135	-123.41	55.8031	-123.41	55.4814	-123.41	54.9094	-123.41	54.7707		-123.29	57.0136	-123.54	56.5488	-123.27	56.7677	-123.45	56.2049	-123.24	54.7754		-123.405	56.7641	-123.41	56.2538	-123.435	56.0409	-123.275	56.2457	-123.445	55.6837		-123.49	55.9437	-123.58	54.6402	-123.59	55.3925	-123.36	55.2531	-123.45	55.4647
		-122.98	56.125	-122.98	55.8031	-122.98	55.4814	-122.98	54.8994	-122.98	54.7607		-122.86	57.0136	-123.11	56.5388	-122.84	56.7577	-123.02	56.2049	-122.81	54.7754		-122.975	56.7741	-122.98	56.2538	-123.005	56.0509	-122.845	56.2357	-123.015	55.6936		-123.06	55.9437	-123.15	54.6402	-123.16	55.3925	-122.93	55.2531	-123.02	55.4547
		-122.55	56.115	-122.55	55.7931	-122.55	55.4814	-122.55	54.8794	-122.55	54.7407		-122.43	57.0036	-122.68	56.5188	-122.41	56.7477	-122.59	56.2049	-122.38	54.7854		-122.545	56.7841	-122.55	56.2638	-122.575	56.0509	-122.415	56.2357	-122.585	55.7037		-122.63	55.9537	-122.72	54.6402	-122.73	55.3925	-122.5	55.2431	-122.59	55.4547
		-122.12	56.115	-122.12	55.7931	-122.12	55.4814	-122.12	54.8594	-122.12	54.7307		-122	56.9936	-122.25	56.5088	-121.98	56.7377	-122.16	56.1949	-121.95	54.7854		-122.115	56.7941	-122.12	56.2738	-122.145	56.0509	-121.985	56.2357	-122.155	55.7137		-122.2	55.9537	-122.29	54.6402	-122.3	55.3925	-122.07	55.2431	-122.16	55.4547
		-121.69	56.105	-121.69	55.7831	-121.69	55.4914	-121.69	54.8494	-121.69	54.7107		-121.57	56.9936	-121.82	56.4888	-121.55	56.7277	-121.73	56.1949	-121.52	54.7854		-121.685	56.8041	-121.69	56.2838	-121.715	56.0509	-121.555	56.2357	-121.725	55.7236		-121.77	55.9537	-121.86	54.6402	-121.87	55.3925	-121.64	55.2331	-121.73	55.4547
		-121.26	56.095	-121.26	55.7831	-121.26	55.4814	-121.26	54.8294	-121.26	54.7007		-121.14	56.9836	-121.39	56.4688	-121.12	56.7277	-121.3	56.1849	-121.09	54.7954		-121.255	56.8141	-121.26	56.3038	-121.285	56.0509	-121.125	56.2357	-121.295	55.7336		-121.34	55.9637	-121.43	54.6402	-121.44	55.3925	-121.21	55.2231	-121.3	55.4547
		-120.83	56.085	-120.83	55.7731	-120.83	55.4814	-120.83	54.8194	-120.83	54.6807		-120.71	56.9736	-120.96	56.4588	-120.69	56.7177	-120.87	56.1749	-120.66	54.7954		-120.825	56.8241	-120.83	56.3138	-120.855	56.0609	-120.695	56.2357	-120.865	55.7336		-120.91	55.9637	-121	54.6402	-121.01	55.3925	-120.78	55.2231	-120.87	55.4647
		-120.4	56.075	-120.4	55.7731	-120.4	55.4814	-120.4	54.8094	-120.4	54.6707		-120.28	56.9636	-120.53	56.4488	-120.26	56.7077	-120.44	56.1649	-120.23	54.7954		-120.395	56.8341	-120.4	56.3238	-120.425	56.0609	-120.265	56.2257	-120.435	55.7437		-120.48	55.9637	-120.57	54.6502	-120.58	55.3925	-120.35	55.2131	-120.44	55.4647
		-119.97	56.065	-119.97	55.7731	-119.97	55.4814	-119.97	54.7894	-119.97	54.6507		-119.85	56.9636	-120.1	56.4288	-119.83	56.6977	-120.01	56.1649	-119.8	54.8054		-119.965	56.8441	-119.97	56.3338	-119.995	56.0709	-119.835	56.2257	-120.005	55.7537		-120.05	55.9637	-120.14	54.6502	-120.15	55.3925	-119.92	55.2131	-120.01	55.4647
		-119.54	56.055	-119.54	55.7731	-119.54	55.4714	-119.54	54.7794	-119.54	54.6307		-119.42	56.9536	-119.67	56.4188	-119.4	56.6877	-119.58	56.1549	-119.37	54.8154		-119.535	56.8541	-119.54	56.3438	-119.565	56.0809	-119.405	56.2257	-119.575	55.7636		-119.62	55.9737	-119.71	54.6602	-119.72	55.4025	-119.49	55.2031	-119.58	55.4647
		-119.11	56.045	-119.11	55.7731	-119.11	55.4714	-119.11	54.7694	-119.11	54.6207		-118.99	56.9436	-119.24	56.3988	-118.97	56.6777	-119.15	56.1449	-118.94	54.8154		-119.105	56.8641	-119.11	56.3538	-119.135	56.0909	-118.975	56.2257	-119.145	55.7737		-119.19	55.9737	-119.28	54.6702	-119.29	55.4025	-119.06	55.2031	-119.15	55.4747
		-118.68	56.045	-118.68	55.7731	-118.68	55.4614	-118.68	54.7594	-118.68	54.6107		-118.56	56.9436	-118.81	56.3888	-118.54	56.6777	-118.72	56.1349	-118.51	54.8254		-118.675	56.8841	-118.68	56.3738	-118.705	56.1109	-118.545	56.2257	-118.715	55.7837		-118.76	55.9737	-118.85	54.6802	-118.86	55.4025	-118.63	55.2031	-118.72	55.4747
		-118.25	56.035	-118.25	55.7731	-118.25	55.4514	-118.25	54.7494	-118.25	54.5907		-118.13	56.9336	-118.38	56.3688	-118.11	56.6677	-118.29	56.1249	-118.08	54.8354		-118.245	56.9141	-118.25	56.3838	-118.275	56.1209	-118.115	56.2257	-118.285	55.7936		-118.33	55.9737	-118.42	54.6902	-118.43	55.4025	-118.2	55.1931	-118.29	55.4847
		-117.82	56.025	-117.82	55.7631	-117.82	55.4514	-117.82	54.7394	-117.82	54.5807		-117.7	56.9236	-117.95	56.3588	-117.68	56.6577	-117.86	56.1149	-117.65	54.8354		-117.815	56.9341	-117.82	56.3938	-117.845	56.1309	-117.685	56.2257	-117.855	55.8036		-117.9	55.9837	-117.99	54.7002	-118	55.4025	-117.77	55.1931	-117.86	55.4847
		-117.39	56.025	-117.39	55.7731	-117.39	55.4414	-117.39	54.7294	-117.39	54.5707		-117.27	56.9136	-117.52	56.3488	-117.25	56.6477	-117.43	56.1049	-117.22	54.8454		-117.385	56.9441	-117.39	56.4038	-117.415	56.1409	-117.255	56.2357	-117.425	55.8137		-117.47	55.9837	-117.56	54.7202	-117.57	55.4025	-117.34	55.1831	-117.43	55.4947
		-116.96	56.015	-116.96	55.7731	-116.96	55.4314	-116.96	54.7194	-116.96	54.5607		-116.84	56.9136	-117.09	56.3288	-116.82	56.6377	-117	56.0949	-116.79	54.8554		-116.955	56.9541	-116.96	56.4138	-116.985	56.1509	-116.825	56.2357	-116.995	55.8237		-117.04	55.9837	-117.13	54.7302	-117.14	55.4025	-116.91	55.1831	-117	55.4947
		-116.53	56.015	-116.53	55.7731	-116.53	55.4214	-116.53	54.7094	-116.53	54.5507		-116.41	56.9036	-116.66	56.3188	-116.39	56.6277	-116.57	56.0849	-116.36	54.8654		-116.525	56.9641	-116.53	56.4238	-116.555	56.1609	-116.395	56.2357	-116.565	55.8336		-116.61	55.9837	-116.7	54.7402	-116.71	55.4125	-116.48	55.1831	-116.57	55.5047
		-116.1	56.015	-116.1	55.7831	-116.1	55.4214	-116.1	54.6994	-116.1	54.5407		-115.98	56.8936	-116.23	56.2988	-115.96	56.6177	-116.14	56.0749	-115.93	54.8754		-116.095	56.9741	-116.1	56.4338	-116.125	56.1709	-115.965	56.2357	-116.135	55.8537		-116.18	55.9837	-116.27	54.7602	-116.28	55.4125	-116.05	55.1731	-116.14	55.5047
		-115.67	56.005	-115.67	55.7831	-115.67	55.4114	-115.67	54.6894	-115.67	54.5307		-115.55	56.8836	-115.8	56.2888	-115.53	56.6077	-115.71	56.0649	-115.5	54.8854		-115.665	56.9741	-115.67	56.4438	-115.695	56.1709	-115.535	56.2357	-115.705	55.8636		-115.75	55.9837	-115.84	54.7802	-115.85	55.4225	-115.62	55.1731	-115.71	55.5147
		-115.24	56.005	-115.24	55.7831	-115.24	55.4014	-115.24	54.6794	-115.24	54.5307		-115.12	56.8836	-115.37	56.2788	-115.1	56.5877	-115.28	56.0549	-115.07	54.8954		-115.235	56.9841	-115.24	56.4538	-115.265	56.1809	-115.105	56.2357	-115.275	55.8736		-115.32	55.9837	-115.41	54.8002	-115.42	55.4225	-115.19	55.1731	-115.28	55.5247
		-114.81	56.005	-114.81	55.7931	-114.81	55.3914	-114.81	54.6794	-114.81	54.5207		-114.69	56.8736	-114.94	56.2688	-114.67	56.5777	-114.85	56.0449	-114.64	54.9054		-114.805	56.9941	-114.81	56.4638	-114.835	56.1909	-114.675	56.2357	-114.845	55.8837		-114.89	55.9837	-114.98	54.8202	-114.99	55.4325	-114.76	55.1731	-114.85	55.5347
		-114.38	56.005	-114.38	55.7931	-114.38	55.3814	-114.38	54.6694	-114.38	54.5107		-114.26	56.8636	-114.51	56.2588	-114.24	56.5677	-114.42	56.0349	-114.21	54.9154		-114.375	57.0041	-114.38	56.4738	-114.405	56.2009	-114.245	56.2357	-114.415	55.8937		-114.46	55.9837	-114.55	54.8502	-114.56	55.4325	-114.33	55.1731	-114.42	55.5347
		-113.95	56.005	-113.95	55.7931	-113.95	55.3614	-113.95	54.6694	-113.95	54.5107		-113.83	56.8636	-114.08	56.2588	-113.81	56.5677	-113.99	56.0249	-113.78	54.9254		-113.945	57.0141	-113.95	56.4838	-113.975	56.2109	-113.815	56.2357	-113.985	55.9036		-114.03	55.9937	-114.12	54.8702	-114.13	55.4325	-113.9	55.1731	-113.99	55.5447
		-113.52	56.005	-113.52	55.8031	-113.52	55.3514	-113.52	54.6594	-113.52	54.5107		-113.4	56.8536	-113.65	56.2488	-113.38	56.5577	-113.56	56.0149	-113.35	54.9354		-113.515	57.0241	-113.52	56.4938	-113.545	56.2209	-113.385	56.2357	-113.555	55.9136		-113.6	55.9937	-113.69	54.9002	-113.7	55.4425	-113.47	55.1631	-113.56	55.5547
		-113.09	56.005	-113.09	55.8031	-113.09	55.3414	-113.09	54.6594	-113.09	54.5007		-112.97	56.8436	-113.22	56.2388	-112.95	56.5377	-113.13	56.0049	-112.92	54.9454		-113.085	57.0341	-113.09	56.5038	-113.115	56.2309	-112.955	56.2357	-113.125	55.9237		-113.17	55.9937	-113.26	54.9202	-113.27	55.4425	-113.04	55.1631	-113.13	55.5647
		-112.66	56.005	-112.66	55.8131	-112.66	55.3214	-112.66	54.6594	-112.66	54.5007		-112.54	56.8436	-112.79	56.2288	-112.52	56.5277	-112.7	55.9949	-112.49	54.9554		-112.655	57.0441	-112.66	56.5138	-112.685	56.2409	-112.525	56.2357	-112.695	55.9337		-112.74	56.0037	-112.83	54.9502	-112.84	55.4525	-112.61	55.1631	-112.7	55.5747
		-112.23	56.005	-112.23	55.8131	-112.23	55.3114	-112.23	54.6594	-112.23	54.5007		-112.11	56.8436	-112.36	56.2288	-112.09	56.5177	-112.27	55.9849	-112.06	54.9654		-112.225	57.0541	-112.23	56.5238	-112.255	56.2509	-112.095	56.2357	-112.265	55.9436		-112.31	56.0037	-112.4	54.9802	-112.41	55.4525	-112.18	55.1531	-112.27	55.5847
		-111.8	56.015	-111.8	55.8231	-111.8	55.3014	-111.8	54.6594	-111.8	54.4907		-111.68	56.8336	-111.93	56.2188	-111.66	56.5077	-111.84	55.9749	-111.63	54.9754		-111.795	57.0641	-111.8	56.5338	-111.825	56.2609	-111.665	56.2357	-111.835	55.9537		-111.88	56.0037	-111.97	55.0002	-111.98	55.4625	-111.75	55.1531	-111.84	55.5847
		-111.37	56.015	-111.37	55.8331	-111.37	55.2914	-111.37	54.6594	-111.37	54.4907		-111.25	56.8336	-111.5	56.2188	-111.23	56.4977	-111.41	55.9649	-111.2	54.9954		-111.365	57.0741	-111.37	56.5438	-111.395	56.2709	-111.235	56.2357	-111.405	55.9637		-111.45	56.0037	-111.54	55.0302	-111.55	55.4625	-111.32	55.1431	-111.41	55.5947
		-110.94	56.015	-110.94	55.8431	-110.94	55.2814	-110.94	54.6494	-110.94	54.4807		-110.82	56.8336	-111.07	56.2088	-110.8	56.4877	-110.98	55.9549	-110.77	55.0054		-110.935	57.0841	-110.94	56.5538	-110.965	56.2809	-110.805	56.2357	-110.975	55.9736		-111.02	56.0037	-111.11	55.0602	-111.12	55.4725	-110.89	55.1431	-110.98	55.6047
		-110.51	56.025	-110.51	55.8531	-110.51	55.2614	-110.51	54.6494	-110.51	54.4807		-110.39	56.8236	-110.64	56.2088	-110.37	56.4777	-110.55	55.9449	-110.34	55.0254		-110.505	57.0941	-110.51	56.5638	-110.535	56.2809	-110.375	56.2357	-110.545	55.9836		-110.59	56.0037	-110.68	55.0802	-110.69	55.4725	-110.46	55.1331	-110.55	55.6147
		-110.08	56.025	-110.08	55.8631	-110.08	55.2514	-110.08	54.6494	-110.08	54.4807		-109.96	56.8236	-110.21	56.2088	-109.94	56.4677	-110.12	55.9349	-109.91	55.0354		-110.075	57.1041	-110.08	56.5638	-110.105	56.2909	-109.945	56.2357	-110.115	55.9937		-110.16	56.0037	-110.25	55.1102	-110.26	55.4825	-110.03	55.1331	-110.12	55.6247
		-109.65	56.035	-109.65	55.8731	-109.65	55.2314	-109.65	54.6494	-109.65	54.4807		-109.53	56.8236	-109.78	56.2088	-109.51	56.4677	-109.69	55.9249	-109.48	55.0554		-109.645	57.1041	-109.65	56.5738	-109.675	56.3009	-109.515	56.2257	-109.685	56.0037		-109.73	56.0137	-109.82	55.1402	-109.83	55.4825	-109.6	55.1231	-109.69	55.6247
		-109.22	56.035	-109.22	55.8731	-109.22	55.2214	-109.22	54.6494	-109.22	54.4807		-109.1	56.8236	-109.35	56.2088	-109.08	56.4577	-109.26	55.9149	-109.05	55.0654		-109.215	57.1141	-109.22	56.5838	-109.245	56.3109	-109.085	56.2257	-109.255	56.0136		-109.3	56.0137	-109.39	55.1602	-109.4	55.4825	-109.17	55.1131	-109.26	55.6347
		-108.79	56.045	-108.79	55.8831	-108.79	55.2014	-108.79	54.6594	-108.79	54.4807		-108.67	56.8136	-108.92	56.2088	-108.65	56.4477	-108.83	55.9049	-108.62	55.0854		-108.785	57.1241	-108.79	56.5938	-108.815	56.3109	-108.655	56.2257	-108.825	56.0237		-108.87	56.0137	-108.96	55.1902	-108.97	55.4925	-108.74	55.1131	-108.83	55.6447
		-108.36	56.055	-108.36	55.8931	-108.36	55.1914	-108.36	54.6594	-108.36	54.4907		-108.24	56.8136	-108.49	56.2088	-108.22	56.4477	-108.4	55.8949	-108.19	55.1054		-108.355	57.1341	-108.36	56.6038	-108.385	56.3209	-108.225	56.2257	-108.395	56.0237		-108.44	56.0137	-108.53	55.2202	-108.54	55.4925	-108.31	55.1031	-108.4	55.6547
		-107.93	56.065	-107.93	55.9031	-107.93	55.1714	-107.93	54.6594	-107.93	54.4907		-107.81	56.8136	-108.06	56.2088	-107.79	56.4477	-107.97	55.8849	-107.76	55.1154		-107.925	57.1341	-107.93	56.6138	-107.955	56.3309	-107.795	56.2257	-107.965	56.0337		-108.01	56.0137	-108.1	55.2402	-108.11	55.4925	-107.88	55.0931	-107.97	55.6547
		-107.5	56.075	-107.5	55.9131	-107.5	55.1614	-107.5	54.6594	-107.5	54.5007		-107.38	56.8136	-107.63	56.2188	-107.36	56.4477	-107.54	55.8749	-107.33	55.1354		-107.495	57.1441	-107.5	56.6138	-107.525	56.3409	-107.365	56.2257	-107.535	56.0337		-107.58	56.0137	-107.67	55.2702	-107.68	55.4925	-107.45	55.0831	-107.54	55.6647
		-107.07	56.085	-107.07	55.9131	-107.07	55.1514	-107.07	54.6694	-107.07	54.5007		-106.95	56.8136	-107.2	56.2188	-106.93	56.4377	-107.11	55.8649	-106.9	55.1554		-107.065	57.1541	-107.07	56.6238	-107.095	56.3509	-106.935	56.2257	-107.105	56.0436		-107.15	56.0037	-107.24	55.3002	-107.25	55.4925	-107.02	55.0731	-107.11	55.6647
		-106.64	56.095	-106.64	55.9231	-106.64	55.1314	-106.64	54.6694	-106.64	54.5107		-106.52	56.8136	-106.77	56.2188	-106.5	56.4377	-106.68	55.8649	-106.47	55.1754		-106.635	57.1641	-106.64	56.6338	-106.665	56.3609	-106.505	56.2157	-106.675	56.0436		-106.72	56.0037	-106.81	55.3202	-106.82	55.4925	-106.59	55.0631	-106.68	55.6647
		-106.21	56.115	-106.21	55.9331	-106.21	55.1214	-106.21	54.6794	-106.21	54.5207		-106.09	56.8136	-106.34	56.2288	-106.07	56.4377	-106.25	55.8549	-106.04	55.1954		-106.205	57.1741	-106.21	56.6438	-106.235	56.3609	-106.075	56.2157	-106.245	56.0436		-106.29	56.0037	-106.38	55.3402	-106.39	55.4925	-106.16	55.0631	-106.25	55.6747
		-105.78	56.125	-105.78	55.9431	-105.78	55.1114	-105.78	54.6794	-105.78	54.5307		-105.66	56.8136	-105.91	56.2288	-105.64	56.4377	-105.82	55.8449	-105.61	55.2054		-105.775	57.1741	-105.78	56.6538	-105.805	56.3709	-105.645	56.2157	-105.815	56.0536		-105.86	56.0037	-105.95	55.3602	-105.96	55.4925	-105.73	55.0531	-105.82	55.6747
		-105.35	56.135	-105.35	55.9531	-105.35	55.0914	-105.35	54.6894	-105.35	54.5307		-105.23	56.8136	-105.48	56.2388	-105.21	56.4277	-105.39	55.8349	-105.18	55.2254		-105.345	57.1741	-105.35	56.6638	-105.375	56.3809	-105.215	56.2057	-105.385	56.0536		-105.43	56.0037	-105.52	55.3802	-105.53	55.4925	-105.3	55.0431	-105.39	55.6747
		-104.92	56.155	-104.92	55.9631	-104.92	55.0814	-104.92	54.6894	-104.92	54.5507		-104.8	56.8136	-105.05	56.2388	-104.78	56.4277	-104.96	55.8249	-104.75	55.2454		-104.915	57.1741	-104.92	56.6638	-104.945	56.3909	-104.785	56.2057	-104.955	56.0536		-105	56.0037	-105.09	55.4102	-105.1	55.4925	-104.87	55.0331	-104.96	55.6847
		-104.49	56.165	-104.49	55.9731	-104.49	55.0614	-104.49	54.6994	-104.49	54.5607		-104.37	56.8136	-104.62	56.2488	-104.35	56.4277	-104.53	55.8149	-104.32	55.2554		-104.485	57.1741	-104.49	56.6738	-104.515	56.3909	-104.355	56.1957	-104.525	56.0536		-104.57	55.9937	-104.66	55.4302	-104.67	55.4825	-104.44	55.0131	-104.53	55.6847
		-104.06	56.175	-104.06	55.9831	-104.06	55.0514	-104.06	54.7094	-104.06	54.5807		-103.94	56.8236	-104.19	56.2588	-103.92	56.4277	-104.1	55.8149	-103.89	55.2754		-104.055	57.1641	-104.06	56.6838	-104.085	56.4009	-103.925	56.1957	-104.095	56.0536		-104.14	55.9937	-104.23	55.4502	-104.24	55.4825	-104.01	55.0031	-104.1	55.6847
		-103.63	56.195	-103.63	55.9931	-103.63	55.0414	-103.63	54.7194	-103.63	54.5907		-103.51	56.8236	-103.76	56.2688	-103.49	56.4277	-103.67	55.8049	-103.46	55.2954		-103.625	57.1641	-103.63	56.6938	-103.655	56.4009	-103.495	56.1857	-103.665	56.0536		-103.71	55.9937	-103.8	55.4702	-103.81	55.4825	-103.58	54.9931	-103.67	55.6847
		-103.2	56.205	-103.2	56.0031	-103.2	55.0214	-103.2	54.7294	-103.2	54.6107		-103.08	56.8236	-103.33	56.2788	-103.06	56.4277	-103.24	55.7949	-103.03	55.3054		-103.195	57.1541	-103.2	56.6938	-103.225	56.4109	-103.065	56.1857	-103.235	56.0536		-103.28	55.9837	-103.37	55.4902	-103.38	55.4725	-103.15	54.9831	-103.24	55.6847
		-102.77	56.215	-102.77	56.0131	-102.77	55.0114	-102.77	54.7394	-102.77	54.6307		-102.65	56.8236	-102.9	56.2888	-102.63	56.4177	-102.81	55.7849	-102.6	55.3254		-102.765	57.1441	-102.77	56.7038	-102.795	56.4209	-102.635	56.1757	-102.805	56.0536		-102.85	55.9837	-102.94	55.5102	-102.95	55.4725	-102.72	54.9731	-102.81	55.6847
		-102.34	56.235	-102.34	56.0231	-102.34	55.0014	-102.34	54.7594	-102.34	54.6507		-102.22	56.8336	-102.47	56.2988	-102.2	56.4177	-102.38	55.7849	-102.17	55.3454		-102.335	57.1441	-102.34	56.7138	-102.365	56.4209	-102.205	56.1657	-102.375	56.0436		-102.42	55.9837	-102.51	55.5302	-102.52	55.4625	-102.29	54.9531	-102.38	55.6747
		-101.91	56.245	-101.91	56.0231	-101.91	54.9914	-101.91	54.7694	-101.91	54.6707		-101.79	56.8336	-102.04	56.3188	-101.77	56.4177	-101.95	55.7849	-101.74	55.3654		-101.905	57.1341	-101.91	56.7238	-101.935	56.4309	-101.775	56.1657	-101.945	56.0436		-101.99	55.9737	-102.08	55.5502	-102.09	55.4625	-101.86	54.9431	-101.95	55.6747
		-101.48	56.265	-101.48	56.0331	-101.48	54.9814	-101.48	54.7794	-101.48	54.6907		-101.36	56.8436	-101.61	56.3288	-101.34	56.4177	-101.52	55.7749	-101.31	55.3754		-101.475	57.1141	-101.48	56.7238	-101.505	56.4309	-101.345	56.1557	-101.515	56.0337		-101.56	55.9737	-101.65	55.5702	-101.66	55.4525	-101.43	54.9331	-101.52	55.6747
		-101.05	56.275	-101.05	56.0331	-101.05	54.9714	-101.05	54.7894	-101.05	54.7107		-100.93	56.8436	-101.18	56.3388	-100.91	56.4177	-101.09	55.7749	-100.88	55.3954		-101.045	57.1041	-101.05	56.7338	-101.075	56.4409	-100.915	56.1457	-101.085	56.0337		-101.13	55.9737	-101.22	55.5802	-101.23	55.4425	-101	54.9231	-101.09	55.6747
		-100.62	56.285	-100.62	56.0431	-100.62	54.9614	-100.62	54.7994	-100.62	54.7307		-100.5	56.8536	-100.75	56.3588	-100.48	56.4177	-100.66	55.7649	-100.45	55.4154		-100.615	57.0941	-100.62	56.7438	-100.645	56.4409	-100.485	56.1357	-100.655	56.0237		-100.7	55.9737	-100.79	55.6002	-100.8	55.4425	-100.57	54.9031	-100.66	55.6647
		-100.19	56.305	-100.19	56.0431	-100.19	54.9614	-100.19	54.8194	-100.19	54.7607		-100.07	56.8536	-100.32	56.3688	-100.05	56.4177	-100.23	55.7649	-100.02	55.4354		-100.185	57.0741	-100.19	56.7538	-100.215	56.4509	-100.055	56.1257	-100.225	56.0136		-100.27	55.9637	-100.36	55.6102	-100.37	55.4325	-100.14	54.8931	-100.23	55.6647
		-99.76	56.325	-99.76	56.0431	-99.76	54.9514	-99.76	54.8294	-99.76	54.7807		-99.64	56.8536	-99.89	56.3888	-99.62	56.4077	-99.8	55.7649	-99.59	55.4454		-99.755	57.0641	-99.76	56.7638	-99.785	56.4609	-99.625	56.1157	-99.795	56.0037		-99.84	55.9637	-99.93	55.6202	-99.94	55.4225	-99.71	54.8831	-99.8	55.6647
		-99.33	56.335	-99.33	56.0531	-99.33	54.9514	-99.33	54.8394	-99.33	54.8107		-99.21	56.8636	-99.46	56.4088	-99.19	56.4177	-99.37	55.7649	-99.16	55.4654		-99.325	57.0441	-99.33	56.7738	-99.355	56.4609	-99.195	56.1057	-99.365	55.9937		-99.41	55.9637	-99.5	55.6302	-99.51	55.4125	-99.28	54.8731	-99.37	55.6547
		-98.9	56.355	-98.9	56.0531	-98.9	54.9414	-98.9	54.8494	-98.9	54.8307		-98.78	56.8636	-99.03	56.4188	-98.76	56.4177	-98.94	55.7649	-98.73	55.4854		-98.895	57.0241	-98.9	56.7838	-98.925	56.4709	-98.765	56.1057	-98.935	55.9836		-98.98	55.9637	-99.07	55.6502	-99.08	55.4025	-98.85	54.8531	-98.94	55.6547
		-98.47	56.365	-98.47	56.0531	-98.47	54.9314	-98.47	54.8694	-98.47	54.8607		-98.35	56.8636	-98.6	56.4388	-98.33	56.4177	-98.51	55.7549	-98.3	55.5054		-98.465	57.0041	-98.47	56.7938	-98.495	56.4709	-98.335	56.0957	-98.505	55.9736		-98.55	55.9537	-98.64	55.6602	-98.65	55.4025	-98.42	54.8431	-98.51	55.6447
		-98.04	56.385	-98.04	56.0631	-98.04	54.9314	-98.04	54.8794	-98.04	54.8807		-97.92	56.8636	-98.17	56.4488	-97.9	56.4177	-98.08	55.7549	-97.87	55.5254		-98.035	56.9841	-98.04	56.8038	-98.065	56.4809	-97.905	56.0857	-98.075	55.9637		-98.12	55.9537	-98.21	55.6702	-98.22	55.3925	-97.99	54.8331	-98.08	55.6447
		-97.61	56.405	-97.61	56.0631	-97.61	54.9214	-97.61	54.8894	-97.61	54.9107		-97.49	56.8736	-97.74	56.4688	-97.47	56.4277	-97.65	55.7549	-97.44	55.5454		-97.605	56.9641	-97.61	56.8138	-97.635	56.4909	-97.475	56.0857	-97.645	55.9537		-97.69	55.9537	-97.78	55.6802	-97.79	55.3825	-97.56	54.8131	-97.65	55.6347
		-97.18	56.415	-97.18	56.0631	-97.18	54.9214	-97.18	54.8994	-97.18	54.9407		-97.06	56.8736	-97.31	56.4788	-97.04	56.4277	-97.22	55.7549	-97.01	55.5654		-97.175	56.9441	-97.18	56.8238	-97.205	56.5009	-97.045	56.0757	-97.215	55.9436		-97.26	55.9437	-97.35	55.6902	-97.36	55.3725	-97.13	54.8031	-97.22	55.6347
		-96.75	56.435	-96.75	56.0631	-96.75	54.9214	-96.75	54.9194	-96.75	54.9607		-96.63	56.8736	-96.88	56.4988	-96.61	56.4377	-96.79	55.7549	-96.58	55.5854		-96.745	56.9241	-96.75	56.8338	-96.775	56.5109	-96.615	56.0657	-96.785	55.9337		-96.83	55.9437	-96.92	55.6902	-96.93	55.3625	-96.7	54.7831	-96.79	55.6247
		-96.32	56.455	-96.32	56.0631	-96.32	54.9114	-96.32	54.9294	-96.32	54.9907		-96.2	56.8736	-96.45	56.5088	-96.18	56.4377	-96.36	55.7649	-96.15	55.5954		-96.315	56.9041	-96.32	56.8438	-96.345	56.5209	-96.185	56.0557	-96.355	55.9136		-96.4	55.9437	-96.49	55.6902	-96.5	55.3525	-96.27	54.7731	-96.36	55.6247
		-95.89	56.465	-95.89	56.0631	-95.89	54.9114	-95.89	54.9394	-95.89	55.0207		-95.77	56.8736	-96.02	56.5188	-95.75	56.4477	-95.93	55.7649	-95.72	55.6154		-95.885	56.8841	-95.89	56.8538	-95.915	56.5309	-95.755	56.0457	-95.925	55.9036		-95.97	55.9337	-96.06	55.7002	-96.07	55.3425	-95.84	54.7531	-95.93	55.6147
		-95.46	56.485	-95.46	56.0631	-95.46	54.9114	-95.46	54.9494	-95.46	55.0507		-95.34	56.8736	-95.59	56.5288	-95.32	56.4577	-95.5	55.7649	-95.29	55.6354		-95.455	56.8641	-95.46	56.8538	-95.485	56.5409	-95.325	56.0357	-95.495	55.8937		-95.54	55.9337	-95.63	55.7002	-95.64	55.3325	-95.41	54.7331	-95.5	55.6047
		-95.03	56.495	-95.03	56.0631	-95.03	54.9114	-95.03	54.9594	-95.03	55.0707		-94.91	56.8736	-95.16	56.5488	-94.89	56.4677	-95.07	55.7649	-94.86	55.6454		-95.025	56.8341	-95.03	56.8638	-95.055	56.5509	-94.895	56.0257	-95.065	55.8736		-95.11	55.9337	-95.2	55.7002	-95.21	55.3125	-94.98	54.7131	-95.07	55.5847
		-94.6	56.515	-94.6	56.0631	-94.6	54.9114	-94.6	54.9794	-94.6	55.1007		-94.48	56.8736	-94.73	56.5588	-94.46	56.4777	-94.64	55.7649	-94.43	55.6654		-94.595	56.8041	-94.6	56.8738	-94.625	56.5509	-94.465	56.0157	-94.635	55.8636		-94.68	55.9237	-94.77	55.7002	-94.78	55.3025	-94.55	54.6931	-94.64	55.5747
		-94.17	56.525	-94.17	56.0531	-94.17	54.9114	-94.17	54.9894	-94.17	55.1207		-94.05	56.8736	-94.3	56.5688	-94.03	56.4777	-94.21	55.7749	-94	55.6754		-94.165	56.7841	-94.17	56.8838	-94.195	56.5609	-94.035	56.0057	-94.205	55.8436		-94.25	55.9137	-94.34	55.7002	-94.35	55.2925	-94.12	54.6831	-94.21	55.5647
		-93.74	56.545	-93.74	56.0531	-93.74	54.9114	-93.74	54.9994	-93.74	55.1507		-93.62	56.8836	-93.87	56.5688	-93.6	56.4877	-93.78	55.7749	-93.57	55.6954		-93.735	56.7541	-93.74	56.8938	-93.765	56.5709	-93.605	55.9957	-93.775	55.8336		-93.82	55.9037	-93.91	55.7002	-93.92	55.2825	-93.69	54.6631	-93.78	55.5547
		-93.31	56.555	-93.31	56.0431	-93.31	54.9114	-93.31	55.0094	-93.31	55.1707		-93.19	56.8836	-93.44	56.5788	-93.17	56.4977	-93.35	55.7849	-93.14	55.7154		-93.305	56.7241	-93.31	56.9038	-93.335	56.5809	-93.175	55.9857	-93.345	55.8137		-93.39	55.9037	-93.48	55.6902	-93.49	55.2625	-93.26	54.6431	-93.35	55.5347
		-92.88	56.575	-92.88	56.0331	-92.88	54.9114	-92.88	55.0194	-92.88	55.1907		-92.76	56.8836	-93.01	56.5888	-92.74	56.5077	-92.92	55.7849	-92.71	55.7254		-92.875	56.6841	-92.88	56.9138	-92.905	56.5909	-92.745	55.9657	-92.915	55.8036		-92.96	55.8937	-93.05	55.6902	-93.06	55.2525	-92.83	54.6231	-92.92	55.5247
		-92.45	56.585	-92.45	56.0331	-92.45	54.9214	-92.45	55.0294	-92.45	55.2207		-92.33	56.8836	-92.58	56.5988	-92.31	56.5177	-92.49	55.7949	-92.28	55.7454		-92.445	56.6541	-92.45	56.9238	-92.475	56.6009	-92.315	55.9557	-92.485	55.7837		-92.53	55.8837	-92.62	55.6802	-92.63	55.2425	-92.4	54.6031	-92.49	55.5147
		-92.02	56.595	-92.02	56.0231	-92.02	54.9214	-92.02	55.0394	-92.02	55.2407		-91.9	56.8836	-92.15	56.6088	-91.88	56.5177	-92.06	55.7949	-91.85	55.7554		-92.015	56.6241	-92.02	56.9338	-92.045	56.6109	-91.885	55.9457	-92.055	55.7636		-92.1	55.8837	-92.19	55.6802	-92.2	55.2325	-91.97	54.5831	-92.06	55.4947
		-91.59	56.605	-91.59	56.0131	-91.59	54.9314	-91.59	55.0394	-91.59	55.2607		-91.47	56.8836	-91.72	56.6088	-91.45	56.5277	-91.63	55.8049	-91.42	55.7754		-91.585	56.5941	-91.59	56.9438	-91.615	56.6109	-91.455	55.9257	-91.625	55.7537		-91.67	55.8737	-91.76	55.6702	-91.77	55.2125	-91.54	54.5631	-91.63	55.4847
		-91.16	56.615	-91.16	56.0031	-91.16	54.9314	-91.16	55.0494	-91.16	55.2807		-91.04	56.8836	-91.29	56.6188	-91.02	56.5377	-91.2	55.8049	-90.99	55.7854		-91.155	56.5541	-91.16	56.9538	-91.185	56.6209	-91.025	55.9157	-91.195	55.7336		-91.24	55.8637	-91.33	55.6602	-91.34	55.2025	-91.11	54.5431	-91.2	55.4747
		-90.73	56.635	-90.73	55.9831	-90.73	54.9414	-90.73	55.0594	-90.73	55.3007		-90.61	56.8836	-90.86	56.6188	-90.59	56.5477	-90.77	55.8149	-90.56	55.8054		-90.725	56.5241	-90.73	56.9638	-90.755	56.6309	-90.595	55.8957	-90.765	55.7137		-90.81	55.8537	-90.9	55.6502	-90.91	55.1925	-90.68	54.5231	-90.77	55.4547
		-90.3	56.645	-90.3	55.9731	-90.3	54.9414	-90.3	55.0694	-90.3	55.3107		-90.18	56.8836	-90.43	56.6288	-90.16	56.5477	-90.34	55.8149	-90.13	55.8154		-90.295	56.4941	-90.3	56.9738	-90.325	56.6309	-90.165	55.8757	-90.335	55.6936		-90.38	55.8537	-90.47	55.6402	-90.48	55.1825	-90.25	54.5031	-90.34	55.4447
		-89.87	56.655	-89.87	55.9631	-89.87	54.9514	-89.87	55.0694	-89.87	55.3307		-89.75	56.8736	-90	56.6288	-89.73	56.5577	-89.91	55.8249	-89.7	55.8254		-89.865	56.4641	-89.87	56.9838	-89.895	56.6409	-89.735	55.8557	-89.905	55.6837		-89.95	55.8437	-90.04	55.6302	-90.05	55.1725	-89.82	54.4731	-89.91	55.4247
		-89.44	56.665	-89.44	55.9531	-89.44	54.9514	-89.44	55.0794	-89.44	55.3507		-89.32	56.8736	-89.57	56.6388	-89.3	56.5677	-89.48	55.8249	-89.27	55.8354		-89.435	56.4241	-89.44	56.9838	-89.465	56.6509	-89.305	55.8357	-89.475	55.6636		-89.52	55.8337	-89.61	55.6202	-89.62	55.1525	-89.39	54.4531	-89.48	55.4147
		-89.01	56.675	-89.01	55.9431	-89.01	54.9614	-89.01	55.0894	-89.01	55.3707		-88.89	56.8736	-89.14	56.6388	-88.87	56.5677	-89.05	55.8349	-88.84	55.8454		-89.005	56.3841	-89.01	56.9938	-89.035	56.6509	-88.875	55.8157	-89.045	55.6437		-89.09	55.8237	-89.18	55.6102	-89.19	55.1425	-88.96	54.4331	-89.05	55.3947
		-88.58	56.685	-88.58	55.9231	-88.58	54.9614	-88.58	55.0894	-88.58	55.3807		-88.46	56.8636	-88.71	56.6388	-88.44	56.5777	-88.62	55.8349	-88.41	55.8554		-88.575	56.3541	-88.58	56.9938	-88.605	56.6609	-88.445	55.7957	-88.615	55.6236		-88.66	55.8237	-88.75	55.6002	-88.76	55.1325	-88.53	54.4131	-88.62	55.3847
		-88.15	56.695	-88.15	55.9131	-88.15	54.9714	-88.15	55.0994	-88.15	55.4007		-88.03	56.8636	-88.28	56.6488	-88.01	56.5877	-88.19	55.8449	-87.98	55.8654		-88.145	56.3141	-88.15	57.0038	-88.175	56.6709	-88.015	55.7757	-88.185	55.6037		-88.23	55.8137	-88.32	55.5902	-88.33	55.1225	-88.1	54.3931	-88.19	55.3747
		-87.72	56.695	-87.72	55.9031	-87.72	54.9814	-87.72	55.0994	-87.72	55.4107		-87.6	56.8636	-87.85	56.6488	-87.58	56.5877	-87.76	55.8449	-87.55	55.8754		-87.715	56.2641	-87.72	57.0138	-87.745	56.6709	-87.585	55.7557	-87.755	55.5836		-87.8	55.8037	-87.89	55.5702	-87.9	55.1025	-87.67	54.3731	-87.76	55.3547
		-87.29	56.705	-87.29	55.8831	-87.29	54.9814	-87.29	55.1094	-87.29	55.4307		-87.17	56.8536	-87.42	56.6588	-87.15	56.5977	-87.33	55.8549	-87.12	55.8854		-87.285	56.2241	-87.29	57.0138	-87.315	56.6809	-87.155	55.7357	-87.325	55.5737		-87.37	55.7937	-87.46	55.5602	-87.47	55.0925	-87.24	54.3631	-87.33	55.3447
		-86.86	56.705	-86.86	55.8731	-86.86	54.9914	-86.86	55.1194	-86.86	55.4407		-86.74	56.8536	-86.99	56.6588	-86.72	56.6077	-86.9	55.8549	-86.69	55.8954		-86.855	56.1841	-86.86	57.0238	-86.885	56.6809	-86.725	55.7157	-86.895	55.5536		-86.94	55.7837	-87.03	55.5402	-87.04	55.0725	-86.81	54.3431	-86.9	55.3247
		-86.43	56.715	-86.43	55.8631	-86.43	55.0014	-86.43	55.1194	-86.43	55.4507		-86.31	56.8436	-86.56	56.6588	-86.29	56.6077	-86.47	55.8549	-86.26	55.9054		-86.425	56.1441	-86.43	57.0238	-86.455	56.6909	-86.295	55.6957	-86.465	55.5337		-86.51	55.7737	-86.6	55.5302	-86.61	55.0625	-86.38	54.3231	-86.47	55.3147
		-86	56.715	-86	55.8431	-86	55.0114	-86	55.1194	-86	55.4607		-85.88	56.8336	-86.13	56.6588	-85.86	56.6177	-86.04	55.8649	-85.83	55.9154		-85.995	56.1141	-86	57.0338	-86.025	56.6909	-85.865	55.6757	-86.035	55.5237		-86.08	55.7637	-86.17	55.5102	-86.18	55.0525	-85.95	54.3031	-86.04	55.2947
		-85.57	56.715	-85.57	55.8331	-85.57	55.0114	-85.57	55.1294	-85.57	55.4707		-85.45	56.8336	-85.7	56.6588	-85.43	56.6277	-85.61	55.8649	-85.4	55.9254		-85.565	56.0841	-85.57	57.0338	-85.595	56.7009	-85.435	55.6557	-85.605	55.5037		-85.65	55.7537	-85.74	55.5002	-85.75	55.0325	-85.52	54.2931	-85.61	55.2847
		-85.14	56.725	-85.14	55.8131	-85.14	55.0214	-85.14	55.1294	-85.14	55.4707		-85.02	56.8236	-85.27	56.6488	-85	56.6277	-85.18	55.8749	-84.97	55.9254		-85.135	56.0541	-85.14	57.0338	-85.165	56.7009	-85.005	55.6357	-85.175	55.4937		-85.22	55.7437	-85.31	55.4802	-85.32	55.0225	-85.09	54.2731	-85.18	55.2647
		-84.71	56.725	-84.71	55.8031	-84.71	55.0314	-84.71	55.1294	-84.71	55.4807		-84.59	56.8136	-84.84	56.6488	-84.57	56.6377	-84.75	55.8749	-84.54	55.9354		-84.705	56.0241	-84.71	57.0438	-84.735	56.7109	-84.575	55.6157	-84.745	55.4836		-84.79	55.7437	-84.88	55.4702	-84.89	55.0125	-84.66	54.2631	-84.75	55.2547
		-84.28	56.725	-84.28	55.7831	-84.28	55.0414	-84.28	55.1294	-84.28	55.4807		-84.16	56.8036	-84.41	56.6388	-84.14	56.6377	-84.32	55.8849	-84.11	55.9454		-84.275	55.9941	-84.28	57.0438	-84.305	56.7109	-84.145	55.5957	-84.315	55.4736		-84.36	55.7337	-84.45	55.4502	-84.46	55.0025	-84.23	54.2431	-84.32	55.2347
		-83.85	56.725	-83.85	55.7631	-83.85	55.0514	-83.85	55.1294	-83.85	55.4907		-83.73	56.8036	-83.98	56.6388	-83.71	56.6477	-83.89	55.8849	-83.68	55.9554		-83.845	55.9541	-83.85	57.0438	-83.875	56.7109	-83.715	55.5757	-83.885	55.4637		-83.93	55.7237	-84.02	55.4402	-84.03	54.9925	-83.8	54.2331	-83.89	55.2247
		-83.42	56.725	-83.42	55.7531	-83.42	55.0514	-83.42	55.1294	-83.42	55.4907		-83.3	56.7936	-83.55	56.6288	-83.28	56.6477	-83.46	55.8949	-83.25	55.9554		-83.415	55.9241	-83.42	57.0438	-83.445	56.7109	-83.285	55.5557	-83.455	55.4537		-83.5	55.7137	-83.59	55.4202	-83.6	54.9825	-83.37	54.2131	-83.46	55.2047
		-82.99	56.725	-82.99	55.7331	-82.99	55.0614	-82.99	55.1294	-82.99	55.4907		-82.87	56.7736	-83.12	56.6188	-82.85	56.6577	-83.03	55.8949	-82.82	55.9654		-82.985	55.8941	-82.99	57.0438	-83.015	56.7109	-82.855	55.5357	-83.025	55.4436		-83.07	55.7137	-83.16	55.4102	-83.17	54.9725	-82.94	54.2031	-83.03	55.1947
		-82.56	56.715	-82.56	55.7231	-82.56	55.0714	-82.56	55.1294	-82.56	55.4907		-82.44	56.7636	-82.69	56.6088	-82.42	56.6677	-82.6	55.8949	-82.39	55.9654		-82.555	55.8741	-82.56	57.0438	-82.585	56.7109	-82.425	55.5157	-82.595	55.4337		-82.64	55.7037	-82.73	55.3902	-82.74	54.9625	-82.51	54.1931	-82.6	55.1847
		-82.13	56.715	-82.13	55.7131	-82.13	55.0814	-82.13	55.1294	-82.13	55.4907		-82.01	56.7536	-82.26	56.5988	-81.99	56.6677	-82.17	55.9049	-81.96	55.9754		-82.125	55.8441	-82.13	57.0438	-82.155	56.7109	-81.995	55.4957	-82.165	55.4237		-82.21	55.6937	-82.3	55.3702	-82.31	54.9625	-82.08	54.1731	-82.17	55.1647
		-81.7	56.715	-81.7	55.6931	-81.7	55.0914	-81.7	55.1194	-81.7	55.4807		-81.58	56.7336	-81.83	56.5888	-81.56	56.6677	-81.74	55.9049	-81.53	55.9754		-81.695	55.8141	-81.7	57.0338	-81.725	56.7109	-81.565	55.4757	-81.735	55.4136		-81.78	55.6837	-81.87	55.3602	-81.88	54.9625	-81.65	54.1631	-81.74	55.1547
		-81.27	56.705	-81.27	55.6831	-81.27	55.1014	-81.27	55.1194	-81.27	55.4807		-81.15	56.7236	-81.4	56.5788	-81.13	56.6777	-81.31	55.9049	-81.1	55.9754		-81.265	55.7941	-81.27	57.0338	-81.295	56.7109	-81.135	55.4557	-81.305	55.4036		-81.35	55.6737	-81.44	55.3402	-81.45	54.9525	-81.22	54.1531	-81.31	55.1447
		-80.84	56.695	-80.84	55.6731	-80.84	55.1114	-80.84	55.1194	-80.84	55.4707		-80.72	56.7036	-80.97	56.5588	-80.7	56.6777	-80.88	55.9049	-80.67	55.9754		-80.835	55.7741	-80.84	57.0338	-80.865	56.7109	-80.705	55.4257	-80.875	55.4036		-80.92	55.6637	-81.01	55.3302	-81.02	54.9525	-80.79	54.1431	-80.88	55.1347
		-80.41	56.685	-80.41	55.6531	-80.41	55.1214	-80.41	55.1194	-80.41	55.4607		-80.29	56.6836	-80.54	56.5488	-80.27	56.6777	-80.45	55.9049	-80.24	55.9854		-80.405	55.7441	-80.41	57.0338	-80.435	56.7109	-80.275	55.4157	-80.445	55.3937		-80.49	55.6537	-80.58	55.3102	-80.59	54.9425	-80.36	54.1431	-80.45	55.1247
		-79.98	56.675	-79.98	55.6431	-79.98	55.1314	-79.98	55.1094	-79.98	55.4407		-79.86	56.6636	-80.11	56.5288	-79.84	56.6877	-80.02	55.9049	-79.81	55.9854		-79.975	55.7241	-79.98	57.0238	-80.005	56.7209	-79.845	55.3957	-80.015	55.3837		-80.06	55.6437	-80.15	55.3002	-80.16	54.9425	-79.93	54.1331	-80.02	55.1147
		-79.55	56.665	-79.55	55.6331	-79.55	55.1314	-79.55	55.1094	-79.55	55.4307		-79.43	56.6436	-79.68	56.5188	-79.41	56.6977	-79.59	55.9049	-79.38	55.9854		-79.545	55.7041	-79.55	57.0238	-79.575	56.7209	-79.415	55.3757	-79.585	55.3736		-79.63	55.6337	-79.72	55.2802	-79.73	54.9325	-79.5	54.1331	-79.59	55.1047
		-79.12	56.665	-79.12	55.6231	-79.12	55.1414	-79.12	55.0994	-79.12	55.4207		-79	56.6336	-79.25	56.4988	-78.98	56.6977	-79.16	55.9049	-78.95	55.9854		-79.115	55.6841	-79.12	57.0138	-79.145	56.7209	-78.985	55.3557	-79.155	55.3636		-79.2	55.6237	-79.29	55.2702	-79.3	54.9325	-79.07	54.1231	-79.16	55.0947
		-78.69	56.665	-78.69	55.6031	-78.69	55.1514	-78.69	55.0994	-78.69	55.4007		-78.57	56.6136	-78.82	56.4888	-78.55	56.7077	-78.73	55.9049	-78.52	55.9854		-78.685	55.6641	-78.69	57.0038	-78.715	56.7109	-78.555	55.3357	-78.725	55.3636		-78.77	55.6137	-78.86	55.2502	-78.87	54.9225	-78.64	54.1131	-78.73	55.0947
		-78.26	56.655	-78.26	55.5931	-78.26	55.1614	-78.26	55.0894	-78.26	55.3907		-78.14	56.5936	-78.39	56.4788	-78.12	56.7077	-78.3	55.9049	-78.09	55.9854		-78.255	55.6441	-78.26	57.0038	-78.285	56.7109	-78.125	55.3257	-78.295	55.3537		-78.34	55.6037	-78.43	55.2402	-78.44	54.9225	-78.21	54.1131	-78.3	55.0847
		-77.83	56.655	-77.83	55.5831	-77.83	55.1614	-77.83	55.0894	-77.83	55.3707		-77.71	56.5736	-77.96	56.4488	-77.69	56.7177	-77.87	55.9049	-77.66	55.9854		-77.825	55.6241	-77.83	56.9938	-77.855	56.7109	-77.695	55.3057	-77.865	55.3436		-77.91	55.5937	-78	55.2202	-78.01	54.9225	-77.78	54.1031	-77.87	55.0747
		-77.4	56.645	-77.4	55.5631	-77.4	55.1714	-77.4	55.0794	-77.4	55.3607		-77.28	56.5536	-77.53	56.4288	-77.26	56.7177	-77.44	55.9049	-77.23	55.9854		-77.395	55.6141	-77.4	56.9838	-77.425	56.7009	-77.265	55.2857	-77.435	55.3336		-77.48	55.5837	-77.57	55.2102	-77.58	54.9225	-77.35	54.1031	-77.44	55.0647
		-76.97	56.645	-76.97	55.5531	-76.97	55.1714	-76.97	55.0794	-76.97	55.3407		-76.85	56.5336	-77.1	56.4088	-76.83	56.7177	-77.01	55.8949	-76.8	55.9854		-76.965	55.5941	-76.97	56.9738	-76.995	56.7009	-76.835	55.2757	-77.005	55.3336		-77.05	55.5637	-77.14	55.2002	-77.15	54.9225	-76.92	54.1031	-77.01	55.0647
		-76.54	56.635	-76.54	55.5431	-76.54	55.1714	-76.54	55.0694	-76.54	55.3307		-76.42	56.5136	-76.67	56.3788	-76.4	56.7277	-76.58	55.8949	-76.37	55.9854		-76.535	55.5741	-76.54	56.9738	-76.565	56.7009	-76.405	55.2557	-76.575	55.3336		-76.62	55.5537	-76.71	55.1802	-76.72	54.9225	-76.49	54.1031	-76.58	55.0547
		-76.11	56.625	-76.11	55.5331	-76.11	55.1814	-76.11	55.0594	-76.11	55.3107		-75.99	56.4936	-76.24	56.3588	-75.97	56.7277	-76.15	55.8949	-75.94	55.9854		-76.105	55.5541	-76.11	56.9638	-76.135	56.6909	-75.975	55.2357	-76.145	55.3237		-76.19	55.5437	-76.28	55.1702	-76.29	54.9325	-76.06	54.1031	-76.15	55.0547
		-75.68	56.615	-75.68	55.5131	-75.68	55.1814	-75.68	55.0594	-75.68	55.2907		-75.56	56.4836	-75.81	56.3388	-75.54	56.7377	-75.72	55.8949	-75.51	55.9754		-75.675	55.5441	-75.68	56.9538	-75.705	56.6909	-75.545	55.2257	-75.715	55.3237		-75.76	55.5337	-75.85	55.1502	-75.86	54.9325	-75.63	54.1131	-75.72	55.0547
		-75.25	56.595	-75.25	55.5031	-75.25	55.1814	-75.25	55.0494	-75.25	55.2707		-75.13	56.4636	-75.38	56.3188	-75.11	56.7377	-75.29	55.8849	-75.08	55.9754		-75.245	55.5341	-75.25	56.9438	-75.275	56.7009	-75.115	55.2057	-75.285	55.3237		-75.33	55.5237	-75.42	55.1402	-75.43	54.9325	-75.2	54.1231	-75.29	55.0547
		-74.82	56.575	-74.82	55.4931	-74.82	55.1814	-74.82	55.0494	-74.82	55.2607		-74.7	56.4436	-74.95	56.2988	-74.68	56.7377	-74.86	55.8849	-74.65	55.9754		-74.815	55.5141	-74.82	56.9338	-74.845	56.7009	-74.685	55.1957	-74.855	55.3237		-74.9	55.5137	-74.99	55.1302	-75	54.9425	-74.77	54.1231	-74.86	55.0447
		-74.39	56.565	-74.39	55.4831	-74.39	55.1814	-74.39	55.0394	-74.39	55.2407		-74.27	56.4136	-74.52	56.2788	-74.25	56.7377	-74.43	55.8749	-74.22	55.9754		-74.385	55.5141	-74.39	56.9238	-74.415	56.7009	-74.255	55.1757	-74.425	55.3137		-74.47	55.5037	-74.56	55.1202	-74.57	54.9425	-74.34	54.1331	-74.43	55.0447
		-73.96	56.545	-73.96	55.4631	-73.96	55.1914	-73.96	55.0294	-73.96	55.2207		-73.84	56.3936	-74.09	56.2588	-73.82	56.7377	-74	55.8749	-73.79	55.9754		-73.955	55.5041	-73.96	56.9038	-73.985	56.7009	-73.825	55.1657	-73.995	55.3137		-74.04	55.5037	-74.13	55.1102	-74.14	54.9425	-73.91	54.1431	-74	55.0447
		-73.53	56.535	-73.53	55.4531	-73.53	55.1914	-73.53	55.0294	-73.53	55.2107		-73.41	56.3636	-73.66	56.2388	-73.39	56.7377	-73.57	55.8649	-73.36	55.9654		-73.525	55.5041	-73.53	56.8838	-73.555	56.7009	-73.395	55.1557	-73.565	55.3237		-73.61	55.4937	-73.7	55.1002	-73.71	54.9525	-73.48	54.1631	-73.57	55.0447
		-73.1	56.515	-73.1	55.4431	-73.1	55.2014	-73.1	55.0194	-73.1	55.1907		-72.98	56.3336	-73.23	56.2188	-72.96	56.7377	-73.14	55.8549	-72.93	55.9654		-73.095	55.4941	-73.1	56.8638	-73.125	56.7009	-72.965	55.1357	-73.135	55.3237		-73.18	55.4837	-73.27	55.0902	-73.28	54.9525	-73.05	54.1731	-73.14	55.0447
		-72.67	56.505	-72.67	55.4331	-72.67	55.2014	-72.67	55.0194	-72.67	55.1707		-72.55	56.3136	-72.8	56.1988	-72.53	56.7377	-72.71	55.8549	-72.5	55.9654		-72.665	55.4941	-72.67	56.8538	-72.695	56.7009	-72.535	55.1257	-72.705	55.3237		-72.75	55.4837	-72.84	55.0802	-72.85	54.9625	-72.62	54.1831	-72.71	55.0447
		-72.24	56.495	-72.24	55.4131	-72.24	55.2114	-72.24	55.0094	-72.24	55.1507		-72.12	56.2936	-72.37	56.1788	-72.1	56.7477	-72.28	55.8449	-72.07	55.9654		-72.235	55.4841	-72.24	56.8338	-72.265	56.7009	-72.105	55.1057	-72.275	55.3237		-72.32	55.4737	-72.41	55.0702	-72.42	54.9625	-72.19	54.1931	-72.28	55.0547
		-71.81	56.485	-71.81	55.4031	-71.81	55.2114	-71.81	55.0094	-71.81	55.1307		-71.69	56.2736	-71.94	56.1688	-71.67	56.7477	-71.85	55.8349	-71.64	55.9654		-71.805	55.4841	-71.81	56.8138	-71.835	56.6909	-71.675	55.0957	-71.845	55.3336		-71.89	55.4637	-71.98	55.0702	-71.99	54.9725	-71.76	54.2131	-71.85	55.0547
		-71.38	56.465	-71.38	55.3931	-71.38	55.2214	-71.38	54.9994	-71.38	55.1107		-71.26	56.2536	-71.51	56.1488	-71.24	56.7477	-71.42	55.8249	-71.21	55.9654		-71.375	55.4741	-71.38	56.8038	-71.405	56.6909	-71.245	55.0857	-71.415	55.3436		-71.46	55.4537	-71.55	55.0602	-71.56	54.9825	-71.33	54.2231	-71.42	55.0547
		-70.95	56.455	-70.95	55.3831	-70.95	55.2214	-70.95	54.9994	-70.95	55.0907		-70.83	56.2336	-71.08	56.1288	-70.81	56.7477	-70.99	55.8249	-70.78	55.9554		-70.945	55.4841	-70.95	56.7838	-70.975	56.6909	-70.815	55.0757	-70.985	55.3436		-71.03	55.4537	-71.12	55.0502	-71.13	54.9825	-70.9	54.2331	-70.99	55.0647
		-70.52	56.435	-70.52	55.3731	-70.52	55.2314	-70.52	54.9994	-70.52	55.0707		-70.4	56.2136	-70.65	56.1088	-70.38	56.7477	-70.56	55.8149	-70.35	55.9554		-70.515	55.4841	-70.52	56.7638	-70.545	56.6809	-70.385	55.0657	-70.555	55.3537		-70.6	55.4437	-70.69	55.0402	-70.7	54.9925	-70.47	54.2531	-70.56	55.0647
		-70.09	56.425	-70.09	55.3631	-70.09	55.2314	-70.09	54.9894	-70.09	55.0607		-69.97	56.1936	-70.22	56.0988	-69.95	56.7477	-70.13	55.8049	-69.92	55.9554		-70.085	55.4941	-70.09	56.7538	-70.115	56.6809	-69.955	55.0657	-70.125	55.3636		-70.17	55.4337	-70.26	55.0402	-70.27	55.0025	-70.04	54.2731	-70.13	55.0747
		-69.66	56.405	-69.66	55.3631	-69.66	55.2414	-69.66	54.9894	-69.66	55.0407		-69.54	56.1836	-69.79	56.0788	-69.52	56.7477	-69.7	55.7949	-69.49	55.9454		-69.655	55.4941	-69.66	56.7338	-69.685	56.6709	-69.525	55.0557	-69.695	55.3736		-69.74	55.4337	-69.83	55.0302	-69.84	55.0125	-69.61	54.2831	-69.7	55.0847
		-69.23	56.395	-69.23	55.3531	-69.23	55.2414	-69.23	54.9894	-69.23	55.0207		-69.11	56.1636	-69.36	56.0588	-69.09	56.7477	-69.27	55.7849	-69.06	55.9454		-69.225	55.5041	-69.23	56.7138	-69.255	56.6709	-69.095	55.0457	-69.265	55.3837		-69.31	55.4237	-69.4	55.0202	-69.41	55.0225	-69.18	54.3031	-69.27	55.0947
		-68.8	56.375	-68.8	55.3431	-68.8	55.2514	-68.8	54.9894	-68.8	54.9907		-68.68	56.1436	-68.93	56.0388	-68.66	56.7477	-68.84	55.7849	-68.63	55.9354		-68.795	55.5141	-68.8	56.7038	-68.825	56.6609	-68.665	55.0457	-68.835	55.3937		-68.88	55.4237	-68.97	55.0102	-68.98	55.0325	-68.75	54.3231	-68.84	55.1047
		-68.37	56.355	-68.37	55.3431	-68.37	55.2614	-68.37	54.9794	-68.37	54.9707		-68.25	56.1336	-68.5	56.0188	-68.23	56.7477	-68.41	55.7749	-68.2	55.9354		-68.365	55.5241	-68.37	56.6838	-68.395	56.6609	-68.235	55.0357	-68.405	55.4036		-68.45	55.4137	-68.54	55.0102	-68.55	55.0425	-68.32	54.3431	-68.41	55.1147
		-67.94	56.325	-67.94	55.3331	-67.94	55.2614	-67.94	54.9794	-67.94	54.9507		-67.82	56.1136	-68.07	55.9988	-67.8	56.7377	-67.98	55.7649	-67.77	55.9254		-67.935	55.5341	-67.94	56.6638	-67.965	56.6509	-67.805	55.0357	-67.975	55.4136		-68.02	55.4137	-68.11	55.0002	-68.12	55.0525	-67.89	54.3631	-67.98	55.1147
		-67.51	56.315	-67.51	55.3331	-67.51	55.2714	-67.51	54.9694	-67.51	54.9307		-67.39	56.1036	-67.64	55.9888	-67.37	56.7377	-67.55	55.7549	-67.34	55.9254		-67.505	55.5441	-67.51	56.6438	-67.535	56.6509	-67.375	55.0357	-67.545	55.4237		-67.59	55.4037	-67.68	54.9902	-67.69	55.0525	-67.46	54.3831	-67.55	55.1247
		-67.08	56.295	-67.08	55.3231	-67.08	55.2814	-67.08	54.9694	-67.08	54.9007		-66.96	56.0836	-67.21	55.9688	-66.94	56.7277	-67.12	55.7449	-66.91	55.9154		-67.075	55.5541	-67.08	56.6138	-67.105	56.6409	-66.945	55.0257	-67.115	55.4337		-67.16	55.4037	-67.25	54.9802	-67.26	55.0625	-67.03	54.4031	-67.12	55.1247
		-66.65	56.275	-66.65	55.3231	-66.65	55.2814	-66.65	54.9594	-66.65	54.8807		-66.53	56.0736	-66.78	55.9588	-66.51	56.7277	-66.69	55.7449	-66.48	55.9154		-66.645	55.5741	-66.65	56.5938	-66.675	56.6309	-66.515	55.0257	-66.685	55.4436		-66.73	55.3937	-66.82	54.9702	-66.83	55.0725	-66.6	54.4231	-66.69	55.1447
		-66.22	56.255	-66.22	55.3231	-66.22	55.2914	-66.22	54.9494	-66.22	54.8507		-66.1	56.0636	-66.35	55.9388	-66.08	56.7277	-66.26	55.7349	-66.05	55.9054		-66.215	55.5841	-66.22	56.5738	-66.245	56.6209	-66.085	55.0257	-66.255	55.4637		-66.3	55.3937	-66.39	54.9702	-66.4	55.0825	-66.17	54.4331	-66.26	55.1547
		-65.79	56.235	-65.79	55.3131	-65.79	55.2914	-65.79	54.9494	-65.79	54.8307		-65.67	56.0536	-65.92	55.9288	-65.65	56.7177	-65.83	55.7249	-65.62	55.8954		-65.785	55.5941	-65.79	56.5538	-65.815	56.6109	-65.655	55.0257	-65.825	55.4736		-65.87	55.3837	-65.96	54.9602	-65.97	55.0925	-65.74	54.4531	-65.83	55.1647
		-65.36	56.215	-65.36	55.3131	-65.36	55.3014	-65.36	54.9394	-65.36	54.8107		-65.24	56.0336	-65.49	55.9188	-65.22	56.7177	-65.4	55.7249	-65.19	55.8954		-65.355	55.6041	-65.36	56.5338	-65.385	56.5909	-65.225	55.0257	-65.395	55.4836		-65.44	55.3837	-65.53	54.9602	-65.54	55.1025	-65.31	54.4731	-65.4	55.1747
		-64.93	56.195	-64.93	55.3131	-64.93	55.3014	-64.93	54.9394	-64.93	54.7907		-64.81	56.0236	-65.06	55.8988	-64.79	56.7177	-64.97	55.7149	-64.76	55.8854		-64.925	55.6241	-64.93	56.5138	-64.955	56.5809	-64.795	55.0257	-64.965	55.4937		-65.01	55.3837	-65.1	54.9502	-65.11	55.1125	-64.88	54.5031	-64.97	55.1847
		-64.5	56.165	-64.5	55.3131	-64.5	55.3114	-64.5	54.9294	-64.5	54.7707		-64.38	56.0136	-64.63	55.8888	-64.36	56.7077	-64.54	55.7149	-64.33	55.8754		-64.495	55.6341	-64.5	56.4938	-64.525	56.5709	-64.365	55.0257	-64.535	55.5037		-64.58	55.3837	-64.67	54.9502	-64.68	55.1225	-64.45	54.5231	-64.54	55.1947
		-64.07	56.155	-64.07	55.3131	-64.07	55.3114	-64.07	54.9294	-64.07	54.7507		-63.95	56.0136	-64.2	55.8788	-63.93	56.7077	-64.11	55.7149	-63.9	55.8754		-64.065	55.6441	-64.07	56.4738	-64.095	56.5609	-63.935	55.0257	-64.105	55.5237		-64.15	55.3737	-64.24	54.9402	-64.25	55.1225	-64.02	54.5531	-64.11	55.2047
		-63.64	56.135	-63.64	55.3231	-63.64	55.3114	-63.64	54.9294	-63.64	54.7307		-63.52	56.0036	-63.77	55.8788	-63.5	56.6977	-63.68	55.7149	-63.47	55.8654		-63.635	55.6541	-63.64	56.4538	-63.665	56.5509	-63.505	55.0257	-63.675	55.5337		-63.72	55.3737	-63.81	54.9402	-63.82	55.1325	-63.59	54.5731	-63.68	55.2147
		-63.21	56.125	-63.21	55.3231	-63.21	55.3214	-63.21	54.9194	-63.21	54.7207		-63.09	56.0036	-63.34	55.8688	-63.07	56.6977	-63.25	55.7149	-63.04	55.8654		-63.205	55.6741	-63.21	56.4338	-63.235	56.5309	-63.075	55.0257	-63.245	55.5436		-63.29	55.3737	-63.38	54.9302	-63.39	55.1425	-63.16	54.5931	-63.25	55.2247
		-62.78	56.115	-62.78	55.3231	-62.78	55.3214	-62.78	54.9194	-62.78	54.7007		-62.66	55.9936	-62.91	55.8588	-62.64	56.6877	-62.82	55.7149	-62.61	55.8554		-62.775	55.6841	-62.78	56.4038	-62.805	56.5209	-62.645	55.0257	-62.815	55.5536		-62.86	55.3737	-62.95	54.9302	-62.96	55.1525	-62.73	54.6131	-62.82	55.2247
		-62.35	56.095	-62.35	55.3231	-62.35	55.3314	-62.35	54.9194	-62.35	54.6807		-62.23	55.9936	-62.48	55.8588	-62.21	56.6877	-62.39	55.7149	-62.18	55.8554		-62.345	55.6941	-62.35	56.3838	-62.375	56.5109	-62.215	55.0257	-62.385	55.5637		-62.43	55.3737	-62.52	54.9202	-62.53	55.1525	-62.3	54.6431	-62.39	55.2347
		-61.92	56.085	-61.92	55.3331	-61.92	55.3314	-61.92	54.9094	-61.92	54.6607		-61.8	56.0036	-62.05	55.8588	-61.78	56.6777	-61.96	55.7149	-61.75	55.8454		-61.915	55.7041	-61.92	56.3638	-61.945	56.5009	-61.785	55.0357	-61.955	55.5737		-62	55.3737	-62.09	54.9202	-62.1	55.1625	-61.87	54.6631	-61.96	55.2347
		-61.49	56.065	-61.49	55.3331	-61.49	55.3414	-61.49	54.9094	-61.49	54.6507		-61.37	56.0036	-61.62	55.8588	-61.35	56.6777	-61.53	55.7149	-61.32	55.8354		-61.485	55.7241	-61.49	56.3438	-61.515	56.4809	-61.355	55.0357	-61.525	55.5836		-61.57	55.3737	-61.66	54.9102	-61.67	55.1625	-61.44	54.6831	-61.53	55.2447
		-61.06	56.045	-61.06	55.3431	-61.06	55.3514	-61.06	54.9094	-61.06	54.6407		-60.94	56.0036	-61.19	55.8588	-60.92	56.6677	-61.1	55.7149	-60.89	55.8354		-61.055	55.7341	-61.06	56.3238	-61.085	56.4709	-60.925	55.0357	-61.095	55.5836		-61.14	55.3737	-61.23	54.9102	-61.24	55.1725	-61.01	54.7031	-61.1	55.2547
		-60.63	56.025	-60.63	55.3431	-60.63	55.3514	-60.63	54.9094	-60.63	54.6207		-60.51	56.0136	-60.76	55.8588	-60.49	56.6677	-60.67	55.7149	-60.46	55.8254		-60.625	55.7441	-60.63	56.3038	-60.655	56.4509	-60.495	55.0357	-60.665	55.5936		-60.71	55.3737	-60.8	54.9002	-60.81	55.1725	-60.58	54.7331	-60.67	55.2547
		-60.2	56.005	-60.2	55.3531	-60.2	55.3514	-60.2	54.8994	-60.2	54.6207		-60.08	56.0136	-60.33	55.8588	-60.06	56.6577	-60.24	55.7149	-60.03	55.8254		-60.195	55.7641	-60.2	56.2838	-60.225	56.4409	-60.065	55.0357	-60.235	55.6037		-60.28	55.3737	-60.37	54.9002	-60.38	55.1825	-60.15	54.7531	-60.24	55.2647
		-59.77	55.985	-59.77	55.3631	-59.77	55.3614	-59.77	54.8994	-59.77	54.6107		-59.65	56.0236	-59.9	55.8588	-59.63	56.6477	-59.81	55.7149	-59.6	55.8254		-59.765	55.7741	-59.77	56.2638	-59.795	56.4309	-59.635	55.0357	-59.805	55.6037		-59.85	55.3737	-59.94	54.8902	-59.95	55.1825	-59.72	54.7831	-59.81	55.2647
		-59.34	55.965	-59.34	55.3731	-59.34	55.3614	-59.34	54.8994	-59.34	54.6007		-59.22	56.0336	-59.47	55.8688	-59.2	56.6477	-59.38	55.7149	-59.17	55.8154		-59.335	55.7841	-59.34	56.2438	-59.365	56.4109	-59.205	55.0457	-59.375	55.6136		-59.42	55.3737	-59.51	54.8902	-59.52	55.1825	-59.29	54.8031	-59.38	55.2747
		-58.91	55.955	-58.91	55.3831	-58.91	55.3614	-58.91	54.8994	-58.91	54.5907		-58.79	56.0536	-59.04	55.8688	-58.77	56.6377	-58.95	55.7149	-58.74	55.8154		-58.905	55.7941	-58.91	56.2338	-58.935	56.4009	-58.775	55.0457	-58.945	55.6236		-58.99	55.3837	-59.08	54.8902	-59.09	55.1925	-58.86	54.8331	-58.95	55.2847
		-58.48	55.945	-58.48	55.4031	-58.48	55.3714	-58.48	54.8894	-58.48	54.5807		-58.36	56.0736	-58.61	55.8688	-58.34	56.6377	-58.52	55.7149	-58.31	55.8154		-58.475	55.8141	-58.48	56.2138	-58.505	56.3909	-58.345	55.0457	-58.515	55.6236		-58.56	55.3837	-58.65	54.8902	-58.66	55.1925	-58.43	54.8531	-58.52	55.2847
		-58.05	55.935	-58.05	55.4131	-58.05	55.3714	-58.05	54.8894	-58.05	54.5807		-57.93	56.0836	-58.18	55.8788	-57.91	56.6277	-58.09	55.7249	-57.88	55.8154		-58.045	55.8241	-58.05	56.1938	-58.075	56.3709	-57.915	55.0557	-58.085	55.6236		-58.13	55.3937	-58.22	54.8902	-58.23	55.1925	-58	54.8731	-58.09	55.2947
		-57.62	55.925	-57.62	55.4231	-57.62	55.3714	-57.62	54.8894	-57.62	54.5807		-57.5	56.1036	-57.75	55.8888	-57.48	56.6277	-57.66	55.7249	-57.45	55.8154		-57.615	55.8341	-57.62	56.1738	-57.645	56.3609	-57.485	55.0557	-57.655	55.6236		-57.7	55.3937	-57.79	54.8902	-57.8	55.1925	-57.57	54.9031	-57.66	55.2947
		-57.19	55.915	-57.19	55.4431	-57.19	55.3814	-57.19	54.8894	-57.19	54.5707		-57.07	56.1236	-57.32	55.8988	-57.05	56.6277	-57.23	55.7349	-57.02	55.8154		-57.185	55.8541	-57.19	56.1538	-57.215	56.3509	-57.055	55.0657	-57.225	55.6236		-57.27	55.3937	-57.36	54.8902	-57.37	55.2025	-57.14	54.9231	-57.23	55.3047
		-56.76	55.905	-56.76	55.4531	-56.76	55.3814	-56.76	54.8894	-56.76	54.5707		-56.64	56.1436	-56.89	55.9088	-56.62	56.6177	-56.8	55.7349	-56.59	55.8154		-56.755	55.8641	-56.76	56.1338	-56.785	56.3309	-56.625	55.0757	-56.795	55.6236		-56.84	55.3937	-56.93	54.8902	-56.94	55.2025	-56.71	54.9431	-56.8	55.3047
		-56.33	55.885	-56.33	55.4731	-56.33	55.3814	-56.33	54.8894	-56.33	54.5707		-56.21	56.1636	-56.46	55.9188	-56.19	56.6177	-56.37	55.7449	-56.16	55.8254		-56.325	55.8741	-56.33	56.1138	-56.355	56.3209	-56.195	55.0757	-56.365	55.6236		-56.41	55.3937	-56.5	54.8902	-56.51	55.2025	-56.28	54.9631	-56.37	55.3047
		-55.9	55.875	-55.9	55.4831	-55.9	55.3814	-55.9	54.8894	-55.9	54.5707		-55.78	56.1936	-56.03	55.9288	-55.76	56.6177	-55.94	55.7549	-55.73	55.8254		-55.895	55.8941	-55.9	56.0938	-55.925	56.3109	-55.765	55.0857	-55.935	55.6236		-55.98	55.4037	-56.07	54.8902	-56.08	55.2025	-55.85	54.9831	-55.94	55.3047
		-55.47	55.875	-55.47	55.5031	-55.47	55.3914	-55.47	54.8894	-55.47	54.5707		-55.35	56.2136	-55.6	55.9488	-55.33	56.6177	-55.51	55.7649	-55.3	55.8254		-55.465	55.9041	-55.47	56.0738	-55.495	56.2909	-55.335	55.0857	-55.505	55.6236		-55.55	55.4037	-55.64	54.8902	-55.65	55.2125	-55.42	55.0031	-55.51	55.3047
		-55.04	55.865	-55.04	55.5131	-55.04	55.3914	-55.04	54.8894	-55.04	54.5707		-54.92	56.2436	-55.17	55.9688	-54.9	56.6077	-55.08	55.7649	-54.87	55.8354		-55.035	55.9141	-55.04	56.0538	-55.065	56.2809	-54.905	55.0957	-55.075	55.6236		-55.12	55.4037	-55.21	54.8902	-55.22	55.2125	-54.99	55.0231	-55.08	55.3047
		-54.61	55.865	-54.61	55.5231	-54.61	55.3914	-54.61	54.8894	-54.61	54.5707		-54.49	56.2736	-54.74	55.9788	-54.47	56.6077	-54.65	55.7749	-54.44	55.8354		-54.605	55.9241	-54.61	56.0438	-54.635	56.2709	-54.475	55.1057	-54.645	55.6236		-54.69	55.4137	-54.78	54.8902	-54.79	55.2125	-54.56	55.0431	-54.65	55.3047
		-54.18	55.855	-54.18	55.5331	-54.18	55.3914	-54.18	54.8994	-54.18	54.5707		-54.06	56.3036	-54.31	55.9988	-54.04	56.6077	-54.22	55.7949	-54.01	55.8454		-54.175	55.9441	-54.18	56.0338	-54.205	56.2509	-54.045	55.1057	-54.215	55.6136		-54.26	55.4137	-54.35	54.8902	-54.36	55.2025	-54.13	55.0531	-54.22	55.3047
		-53.75	55.845	-53.75	55.5531	-53.75	55.4014	-53.75	54.8994	-53.75	54.5707		-53.63	56.3336	-53.88	56.0188	-53.61	56.6177	-53.79	55.8049	-53.58	55.8554		-53.745	55.9541	-53.75	56.0138	-53.775	56.2409	-53.615	55.1157	-53.785	55.6136		-53.83	55.4137	-53.92	54.8902	-53.93	55.2025	-53.7	55.0731	-53.79	55.3047
		-53.32	55.845	-53.32	55.5731	-53.32	55.4014	-53.32	54.8994	-53.32	54.5707		-53.2	56.3736	-53.45	56.0388	-53.18	56.6177	-53.36	55.8249	-53.15	55.8654		-53.315	55.9641	-53.32	56.0038	-53.345	56.2309	-53.185	55.1257	-53.355	55.6136		-53.4	55.4137	-53.49	54.8902	-53.5	55.2025	-53.27	55.0831	-53.36	55.3047
		-52.89	55.845	-52.89	55.5931	-52.89	55.4114	-52.89	54.8994	-52.89	54.5807		-52.77	56.4136	-53.02	56.0588	-52.75	56.6177	-52.93	55.8349	-52.72	55.8754		-52.885	55.9741	-52.89	55.9938	-52.915	56.2109	-52.755	55.1257	-52.925	55.6037		-52.97	55.4237	-53.06	54.8902	-53.07	55.2025	-52.84	55.1031	-52.93	55.2947
		-52.46	55.835	-52.46	55.6031	-52.46	55.4114	-52.46	54.8994	-52.46	54.5807		-52.34	56.4436	-52.59	56.0688	-52.32	56.6277	-52.5	55.8549	-52.29	55.8854		-52.455	55.9841	-52.46	55.9738	-52.485	56.2009	-52.325	55.1357	-52.495	55.5936		-52.54	55.4237	-52.63	54.8902	-52.64	55.2025	-52.41	55.1131	-52.5	55.2947
		-52.03	55.835	-52.03	55.6231	-52.03	55.4014	-52.03	54.8994	-52.03	54.5907		-51.91	56.4836	-52.16	56.0988	-51.89	56.6277	-52.07	55.8649	-51.86	55.8954		-52.025	55.9941	-52.03	55.9638	-52.055	56.1809	-51.895	55.1457	-52.065	55.5936		-52.11	55.4237	-52.2	54.9002	-52.21	55.2025	-51.98	55.1231	-52.07	55.2847
		-51.6	55.835	-51.6	55.6431	-51.6	55.4014	-51.6	54.8994	-51.6	54.5907		-51.48	56.5236	-51.73	56.1188	-51.46	56.6377	-51.64	55.8849	-51.43	55.9154		-51.595	56.0041	-51.6	55.9438	-51.625	56.1709	-51.465	55.1457	-51.635	55.5836		-51.68	55.4337	-51.77	54.9002	-51.78	55.2025	-51.55	55.1331	-51.64	55.2747
		-51.17	55.845	-51.17	55.6631	-51.17	55.4014	-51.17	54.8994	-51.17	54.6007		-51.05	56.5636	-51.3	56.1388	-51.03	56.6477	-51.21	55.9049	-51	55.9254		-51.165	56.0141	-51.17	55.9338	-51.195	56.1509	-51.035	55.1557	-51.205	55.5637		-51.25	55.4337	-51.34	54.9002	-51.35	55.2025	-51.12	55.1431	-51.21	55.2747
		-50.74	55.845	-50.74	55.6831	-50.74	55.4014	-50.74	54.8994	-50.74	54.6107		-50.62	56.5936	-50.87	56.1688	-50.6	56.6477	-50.78	55.9249	-50.57	55.9354		-50.735	56.0141	-50.74	55.9238	-50.765	56.1409	-50.605	55.1557	-50.775	55.5536		-50.82	55.4337	-50.91	54.9002	-50.92	55.1925	-50.69	55.1531	-50.78	55.2647
		-50.31	55.855	-50.31	55.6931	-50.31	55.4014	-50.31	54.8894	-50.31	54.6207		-50.19	56.6336	-50.44	56.1988	-50.17	56.6577	-50.35	55.9449	-50.14	55.9554		-50.305	56.0241	-50.31	55.9138	-50.335	56.1209	-50.175	55.1657	-50.345	55.5337		-50.39	55.4337	-50.48	54.9102	-50.49	55.1925	-50.26	55.1631	-50.35	55.2547
		-49.88	55.855	-49.88	55.7131	-49.88	55.4014	-49.88	54.8894	-49.88	54.6307		-49.76	56.6736	-50.01	56.2388	-49.74	56.6677	-49.92	55.9649	-49.71	55.9654		-49.875	56.0341	-49.88	55.8938	-49.905	56.1109	-49.745	55.1657	-49.915	55.5237		-49.96	55.4437	-50.05	54.9102	-50.06	55.1925	-49.83	55.1631	-49.92	55.2447
		-49.45	55.865	-49.45	55.7331	-49.45	55.4014	-49.45	54.8894	-49.45	54.6407		-49.33	56.7136	-49.58	56.2788	-49.31	56.6777	-49.49	55.9849	-49.28	55.9854		-49.445	56.0341	-49.45	55.8838	-49.475	56.0909	-49.315	55.1757	-49.485	55.5037		-49.53	55.4437	-49.62	54.9202	-49.63	55.1825	-49.4	55.1731	-49.49	55.2347
		-49.02	55.875	-49.02	55.7531	-49.02	55.4014	-49.02	54.8794	-49.02	54.6507		-48.9	56.7536	-49.15	56.3188	-48.88	56.6877	-49.06	56.0049	-48.85	55.9954		-49.015	56.0441	-49.02	55.8738	-49.045	56.0809	-48.885	55.1757	-49.055	55.4836		-49.1	55.4437	-49.19	54.9202	-49.2	55.1825	-48.97	55.1731	-49.06	55.2347
		-48.59	55.875	-48.59	55.7731	-48.59	55.3914	-48.59	54.8794	-48.59	54.6607		-48.47	56.8036	-48.72	56.3588	-48.45	56.6977	-48.63	56.0249	-48.42	56.0154		-48.585	56.0441	-48.59	55.8638	-48.615	56.0609	-48.455	55.1857	-48.625	55.4736		-48.67	55.4437	-48.76	54.9202	-48.77	55.1725	-48.54	55.1831	-48.63	55.2247
		-48.16	55.885	-48.16	55.7931	-48.16	55.3914	-48.16	54.8794	-48.16	54.6707		-48.04	56.8636	-48.29	56.3988	-48.02	56.7077	-48.2	56.0449	-47.99	56.0254		-48.155	56.0541	-48.16	55.8538	-48.185	56.0509	-48.025	55.1957	-48.195	55.4537		-48.24	55.4537	-48.33	54.9302	-48.34	55.1725	-48.11	55.1831	-48.2	55.2147
		-47.73	55.895	-47.73	55.8231	-47.73	55.3914	-47.73	54.8794	-47.73	54.6907		-47.61	56.9136	-47.86	56.4388	-47.59	56.7177	-47.77	56.0649	-47.56	56.0454		-47.725	56.0541	-47.73	55.8438	-47.755	56.0309	-47.595	55.1957	-47.765	55.4337		-47.81	55.4537	-47.9	54.9302	-47.91	55.1625	-47.68	55.1831	-47.77	55.2047
		-47.3	55.895	-47.3	55.8431	-47.3	55.3914	-47.3	54.8694	-47.3	54.7007		-47.18	56.9636	-47.43	56.4788	-47.16	56.7277	-47.34	56.0849	-47.13	56.0654		-47.295	56.0641	-47.3	55.8338	-47.325	56.0209	-47.165	55.2057	-47.335	55.4136		-47.38	55.4637	-47.47	54.9302	-47.48	55.1525	-47.25	55.1831	-47.34	55.1947
		-46.87	55.905	-46.87	55.8631	-46.87	55.3814	-46.87	54.8694	-46.87	54.7107		-46.75	57.0036	-47	56.5088	-46.73	56.7377	-46.91	56.1049	-46.7	56.0754		-46.865	56.0641	-46.87	55.8238	-46.895	56.0009	-46.735	55.2057	-46.905	55.3937		-46.95	55.4637	-47.04	54.9302	-47.05	55.1425	-46.82	55.1831	-46.91	55.1947
		-46.44	55.915	-46.44	55.8831	-46.44	55.3814	-46.44	54.8694	-46.44	54.7207		-46.32	57.0436	-46.57	56.5388	-46.3	56.7477	-46.48	56.1249	-46.27	56.0954		-46.435	56.0641	-46.44	55.8238	-46.465	55.9909	-46.305	55.2157	-46.475	55.3636		-46.52	55.4637	-46.61	54.9302	-46.62	55.1425	-46.39	55.1831	-46.48	55.1847
		-46.01	55.915	-46.01	55.9031	-46.01	55.3714	-46.01	54.8594	-46.01	54.7307		-45.89	57.0836	-46.14	56.5688	-45.87	56.7577	-46.05	56.1449	-45.84	56.1054		-46.005	56.0641	-46.01	55.8138	-46.035	55.9809	-45.875	55.2157	-46.045	55.3537		-46.09	55.4737	-46.18	54.9302	-46.19	55.1325	-45.96	55.1831	-46.05	55.1647
		-45.58	55.925	-45.58	55.9131	-45.58	55.3714	-45.58	54.8594	-45.58	54.7507		-45.46	57.1236	-45.71	56.5988	-45.44	56.7677	-45.62	56.1649	-45.41	56.1254		-45.575	56.0741	-45.58	55.8038	-45.605	55.9709	-45.445	55.2257	-45.615	55.3336		-45.66	55.4737	-45.75	54.9302	-45.76	55.1225	-45.53	55.1831	-45.62	55.1547
		-45.15	55.925	-45.15	55.9331	-45.15	55.3714	-45.15	54.8594	-45.15	54.7607		-45.03	57.1636	-45.28	56.6288	-45.01	56.7777	-45.19	56.1849	-44.98	56.1454		-45.145	56.0741	-45.15	55.7938	-45.175	55.9609	-45.015	55.2357	-45.185	55.3137		-45.23	55.4737	-45.32	54.9302	-45.33	55.1125	-45.1	55.1831	-45.19	55.1447
		-44.72	55.935	-44.72	55.9431	-44.72	55.3614	-44.72	54.8494	-44.72	54.7707		-44.6	57.1936	-44.85	56.6488	-44.58	56.7877	-44.76	56.2049	-44.55	56.1554		-44.715	56.0841	-44.72	55.7938	-44.745	55.9409	-44.585	55.2357	-44.755	55.2936		-44.8	55.4737	-44.89	54.9302	-44.9	55.1025	-44.67	55.1831	-44.76	55.1347
		-44.29	55.945	-44.29	55.9631	-44.29	55.3614	-44.29	54.8494	-44.29	54.7807		-44.17	57.2236	-44.42	56.6788	-44.15	56.7977	-44.33	56.2249	-44.12	56.1754		-44.285	56.0841	-44.29	55.7838	-44.315	55.9309	-44.155	55.2457	-44.325	55.2636		-44.37	55.4737	-44.46	54.9202	-44.47	55.0925	-44.24	55.1731	-44.33	55.1147
		-43.86	55.945	-43.86	55.9731	-43.86	55.3514	-43.86	54.8494	-43.86	54.7907		-43.74	57.2636	-43.99	56.7088	-43.72	56.8077	-43.9	56.2449	-43.69	56.1854		-43.855	56.0941	-43.86	55.7838	-43.885	55.9109	-43.725	55.2557	-43.895	55.2336		-43.94	55.4737	-44.03	54.9202	-44.04	55.0825	-43.81	55.1731	-43.9	55.1047
		-43.43	55.955	-43.43	55.9931	-43.43	55.3514	-43.43	54.8394	-43.43	54.8107		-43.31	57.2936	-43.56	56.7388	-43.29	56.8177	-43.47	56.2649	-43.26	56.2054		-43.425	56.1041	-43.43	55.7738	-43.455	55.9009	-43.295	55.2557	-43.465	55.2137		-43.51	55.4737	-43.6	54.9202	-43.61	55.0725	-43.38	55.1631	-43.47	55.0847
		-43	55.955	-43	56.0031	-43	55.3414	-43	54.8294	-43	54.8207		-42.88	57.3136	-43.13	56.7688	-42.86	56.8277	-43.04	56.2849	-42.83	56.2254		-42.995	56.1041	-43	55.7738	-43.025	55.8809	-42.865	55.2657	-43.035	55.1837		-43.08	55.4737	-43.17	54.9102	-43.18	55.0625	-42.95	55.1631	-43.04	55.0747
		-42.57	55.965	-42.57	56.0231	-42.57	55.3314	-42.57	54.8294	-42.57	54.8207		-42.45	57.3436	-42.7	56.7988	-42.43	56.8377	-42.61	56.3049	-42.4	56.2354		-42.565	56.1141	-42.57	55.7638	-42.595	55.8709	-42.435	55.2657	-42.605	55.1536		-42.65	55.4737	-42.74	54.9102	-42.75	55.0625	-42.52	55.1531	-42.61	55.0547
		-42.14	55.965	-42.14	56.0331	-42.14	55.3314	-42.14	54.8194	-42.14	54.8307		-42.02	57.3836	-42.27	56.8288	-42	56.8377	-42.18	56.3149	-41.97	56.2554		-42.135	56.1241	-42.14	55.7638	-42.165	55.8609	-42.005	55.2757	-42.175	55.1236		-42.22	55.4737	-42.31	54.9002	-42.32	55.0525	-42.09	55.1531	-42.18	55.0347
		-41.71	55.975	-41.71	56.0531	-41.71	55.3114	-41.71	54.8194	-41.71	54.8407		-41.59	57.4236	-41.84	56.8588	-41.57	56.8477	-41.75	56.3349	-41.54	56.2654		-41.705	56.1341	-41.71	55.7638	-41.735	55.8409	-41.575	55.2757	-41.745	55.0936		-41.79	55.4737	-41.88	54.9002	-41.89	55.0425	-41.66	55.1431	-41.75	55.0147
		-41.28	55.985	-41.28	56.0631	-41.28	55.3014	-41.28	54.8094	-41.28	54.8507		-41.16	57.4636	-41.41	56.8888	-41.14	56.8577	-41.32	56.3549	-41.11	56.2854		-41.275	56.1441	-41.28	55.7638	-41.305	55.8309	-41.145	55.2857	-41.315	55.0737		-41.36	55.4637	-41.45	54.9002	-41.46	55.0325	-41.23	55.1331	-41.32	54.9947
		-40.85	55.985	-40.85	56.0731	-40.85	55.2914	-40.85	54.7994	-40.85	54.8607		-40.73	57.5036	-40.98	56.9188	-40.71	56.8577	-40.89	56.3649	-40.68	56.2954		-40.845	56.1541	-40.85	55.7638	-40.875	55.8209	-40.715	55.2857	-40.885	55.0436		-40.93	55.4637	-41.02	54.8902	-41.03	55.0225	-40.8	55.1331	-40.89	54.9747
		-40.42	55.995	-40.42	56.0831	-40.42	55.2814	-40.42	54.7994	-40.42	54.8607		-40.3	57.5436	-40.55	56.9488	-40.28	56.8677	-40.46	56.3849	-40.25	56.3054		-40.415	56.1641	-40.42	55.7638	-40.445	55.8109	-40.285	55.2957	-40.455	55.0237		-40.5	55.4637	-40.59	54.8902	-40.6	55.0125	-40.37	55.1231	-40.46	54.9447
		-39.99	55.995	-39.99	56.0931	-39.99	55.2614	-39.99	54.7894	-39.99	54.8707		-39.87	57.5636	-40.12	56.9788	-39.85	56.8677	-40.03	56.3949	-39.82	56.3154		-39.985	56.1641	-39.99	55.7638	-40.015	55.7909	-39.855	55.2957	-40.025	54.9937		-40.07	55.4537	-40.16	54.8902	-40.17	54.9925	-39.94	55.1131	-40.03	54.9247
		-39.56	55.995	-39.56	56.1031	-39.56	55.2514	-39.56	54.7894	-39.56	54.8707		-39.44	57.5836	-39.69	56.9988	-39.42	56.8777	-39.6	56.4149	-39.39	56.3254		-39.555	56.1741	-39.56	55.7538	-39.585	55.7709	-39.425	55.3057	-39.595	54.9637		-39.64	55.4537	-39.73	54.8802	-39.74	54.9825	-39.51	55.1131	-39.6	54.8947
		-39.13	55.995	-39.13	56.1031	-39.13	55.2314	-39.13	54.7794	-39.13	54.8807		-39.01	57.6136	-39.26	57.0288	-38.99	56.8777	-39.17	56.4249	-38.96	56.3354		-39.125	56.1841	-39.13	55.7538	-39.155	55.7609	-38.995	55.3057	-39.165	54.9436		-39.21	55.4537	-39.3	54.8702	-39.31	54.9725	-39.08	55.1031	-39.17	54.8747
		-38.7	55.995	-38.7	56.1131	-38.7	55.2114	-38.7	54.7794	-38.7	54.8807		-38.58	57.6336	-38.83	57.0588	-38.56	56.8877	-38.74	56.4349	-38.53	56.3354		-38.695	56.1941	-38.7	55.7538	-38.725	55.7409	-38.565	55.3057	-38.735	54.9136		-38.78	55.4437	-38.87	54.8702	-38.88	54.9625	-38.65	55.0931	-38.74	54.8447
		-38.27	55.995	-38.27	56.1231	-38.27	55.1914	-38.27	54.7694	-38.27	54.8807		-38.15	57.6436	-38.4	57.0788	-38.13	56.8977	-38.31	56.4449	-38.1	56.3454		-38.265	56.1941	-38.27	55.7538	-38.295	55.7209	-38.135	55.3057	-38.305	54.8837		-38.35	55.4437	-38.44	54.8602	-38.45	54.9525	-38.22	55.0831	-38.31	54.8247
		-37.84	55.995	-37.84	56.1231	-37.84	55.1614	-37.84	54.7594	-37.84	54.8807		-37.72	57.6536	-37.97	57.0988	-37.7	56.8977	-37.88	56.4449	-37.67	56.3554		-37.835	56.2041	-37.84	55.7538	-37.865	55.7009	-37.705	55.3057	-37.875	54.8537		-37.92	55.4337	-38.01	54.8502	-38.02	54.9425	-37.79	55.0731	-37.88	54.7947
		-37.41	55.995	-37.41	56.1231	-37.41	55.1414	-37.41	54.7494	-37.41	54.8707		-37.29	57.6636	-37.54	57.1188	-37.27	56.9077	-37.45	56.4549	-37.24	56.3654		-37.405	56.2041	-37.41	55.7538	-37.435	55.6809	-37.275	55.3157	-37.445	54.8137		-37.49	55.4337	-37.58	54.8502	-37.59	54.9225	-37.36	55.0631	-37.45	54.7747
		-36.98	55.995	-36.98	56.1331	-36.98	55.1114	-36.98	54.7394	-36.98	54.8707		-36.86	57.6736	-37.11	57.1388	-36.84	56.9177	-37.02	56.4649	-36.81	56.3654		-36.975	56.2041	-36.98	55.7538	-37.005	55.6709	-36.845	55.3157	-37.015	54.7837		-37.06	55.4237	-37.15	54.8402	-37.16	54.9125	-36.93	55.0531	-37.02	54.7447
		-36.55	55.995	-36.55	56.1331	-36.55	55.0814	-36.55	54.7294	-36.55	54.8707		-36.43	57.6836	-36.68	57.1588	-36.41	56.9177	-36.59	56.4749	-36.38	56.3754		-36.545	56.2141	-36.55	55.7538	-36.575	55.6509	-36.415	55.3157	-36.585	54.7437		-36.63	55.4237	-36.72	54.8302	-36.73	54.8925	-36.5	55.0431	-36.59	54.7247
		-36.12	55.995	-36.12	56.1331	-36.12	55.0514	-36.12	54.7294	-36.12	54.8607		-36	57.6836	-36.25	57.1788	-35.98	56.9277	-36.16	56.4849	-35.95	56.3754		-36.115	56.2241	-36.12	55.7538	-36.145	55.6309	-35.985	55.3157	-36.155	54.7137		-36.2	55.4137	-36.29	54.8202	-36.3	54.8825	-36.07	55.0331	-36.16	54.6947
		-35.69	55.985	-35.69	56.1331	-35.69	55.0214	-35.69	54.7194	-35.69	54.8507		-35.57	57.6936	-35.82	57.1888	-35.55	56.9277	-35.73	56.4849	-35.52	56.3754		-35.685	56.2341	-35.69	55.7538	-35.715	55.6209	-35.555	55.3157	-35.725	54.6737		-35.77	55.4037	-35.86	54.8102	-35.87	54.8725	-35.64	55.0231	-35.73	54.6647
		-35.26	55.985	-35.26	56.1431	-35.26	54.9914	-35.26	54.7094	-35.26	54.8507		-35.14	57.6936	-35.39	57.2088	-35.12	56.9277	-35.3	56.4849	-35.09	56.3854		-35.255	56.2441	-35.26	55.7538	-35.285	55.6009	-35.125	55.3157	-35.295	54.6437		-35.34	55.3937	-35.43	54.8102	-35.44	54.8525	-35.21	55.0131	-35.3	54.6347
		-34.83	55.985	-34.83	56.1331	-34.83	54.9514	-34.83	54.6994	-34.83	54.8407		-34.71	57.6836	-34.96	57.2188	-34.69	56.9377	-34.87	56.4949	-34.66	56.3854		-34.825	56.2541	-34.83	55.7538	-34.855	55.5909	-34.695	55.3057	-34.865	54.6037		-34.91	55.3837	-35	54.8002	-35.01	54.8425	-34.78	55.0031	-34.87	54.6047
		-34.4	55.985	-34.4	56.1331	-34.4	54.9214	-34.4	54.6994	-34.4	54.8307		-34.28	57.6836	-34.53	57.2288	-34.26	56.9377	-34.44	56.4949	-34.23	56.3854		-34.395	56.2641	-34.4	55.7438	-34.425	55.5709	-34.265	55.3057	-34.435	54.5637		-34.48	55.3837	-34.57	54.8002	-34.58	54.8225	-34.35	54.9931	-34.44	54.5747
		-33.97	55.985	-33.97	56.1331	-33.97	54.8814	-33.97	54.6894	-33.97	54.8307		-33.85	57.6736	-34.1	57.2288	-33.83	56.9277	-34.01	56.4949	-33.8	56.3854		-33.965	56.2641	-33.97	55.7438	-33.995	55.5509	-33.835	55.3057	-34.005	54.5337		-34.05	55.3737	-34.14	54.7902	-34.15	54.8025	-33.92	54.9831	-34.01	54.5347
		-33.54	55.985	-33.54	56.1231	-33.54	54.8414	-33.54	54.6794	-33.54	54.8207		-33.42	57.6636	-33.67	57.2388	-33.4	56.9277	-33.58	56.4849	-33.37	56.3854		-33.535	56.2741	-33.54	55.7438	-33.565	55.5409	-33.405	55.2957	-33.575	54.5037		-33.62	55.3637	-33.71	54.7902	-33.72	54.7925	-33.49	54.9731	-33.58	54.5047
		-33.11	55.975	-33.11	56.1131	-33.11	54.8014	-33.11	54.6694	-33.11	54.8107		-32.99	57.6536	-33.24	57.2488	-32.97	56.9277	-33.15	56.4849	-32.94	56.3754		-33.105	56.2741	-33.11	55.7438	-33.135	55.5209	-32.975	55.2957	-33.145	54.4637		-33.19	55.3537	-33.28	54.7802	-33.29	54.7725	-33.06	54.9631	-33.15	54.4647
		-32.68	55.965	-32.68	56.1031	-32.68	54.7614	-32.68	54.6694	-32.68	54.8007		-32.56	57.6336	-32.81	57.2588	-32.54	56.9277	-32.72	56.4849	-32.51	56.3754		-32.675	56.2841	-32.68	55.7438	-32.705	55.5009	-32.545	55.2857	-32.715	54.4337		-32.76	55.3337	-32.85	54.7802	-32.86	54.7525	-32.63	54.9531	-32.72	54.4347
		-32.25	55.965	-32.25	56.0931	-32.25	54.7214	-32.25	54.6594	-32.25	54.7807		-32.13	57.6236	-32.38	57.2788	-32.11	56.9177	-32.29	56.4749	-32.08	56.3754		-32.245	56.2941	-32.25	55.7438	-32.275	55.4809	-32.115	55.2757	-32.285	54.4036		-32.33	55.3237	-32.42	54.7702	-32.43	54.7325	-32.2	54.9431	-32.29	54.3947
		-31.82	55.955	-31.82	56.0731	-31.82	54.6814	-31.82	54.6494	-31.82	54.7707		-31.7	57.6036	-31.95	57.2888	-31.68	56.9177	-31.86	56.4649	-31.65	56.3754		-31.815	56.2941	-31.82	55.7438	-31.845	55.4609	-31.685	55.2757	-31.855	54.3837		-31.9	55.3137	-31.99	54.7602	-32	54.7225	-31.77	54.9331	-31.86	54.3647
		-31.39	55.955	-31.39	56.0631	-31.39	54.6414	-31.39	54.6394	-31.39	54.7507		-31.27	57.5836	-31.52	57.2888	-31.25	56.9077	-31.43	56.4449	-31.22	56.3654		-31.385	56.3041	-31.39	55.7438	-31.415	55.4409	-31.255	55.2657	-31.425	54.3537		-31.47	55.3037	-31.56	54.7602	-31.57	54.7025	-31.34	54.9231	-31.43	54.3247
		-30.96	55.945	-30.96	56.0431	-30.96	54.6014	-30.96	54.6294	-30.96	54.7307		-30.84	57.5636	-31.09	57.2788	-30.82	56.9077	-31	56.4349	-30.79	56.3654		-30.955	56.3141	-30.96	55.7438	-30.985	55.4309	-30.825	55.2557	-30.995	54.3237		-31.04	55.2937	-31.13	54.7602	-31.14	54.6925	-30.91	54.9231	-31	54.2847
		-30.53	55.935	-30.53	56.0131	-30.53	54.5614	-30.53	54.6194	-30.53	54.7107		-30.41	57.5436	-30.66	57.2688	-30.39	56.8977	-30.57	56.4249	-30.36	56.3654		-30.525	56.3141	-30.53	55.7438	-30.555	55.4109	-30.395	55.2457	-30.565	54.2837		-30.61	55.2737	-30.7	54.7502	-30.71	54.6725	-30.48	54.9131	-30.57	54.2447
		-30.1	55.925	-30.1	55.9931	-30.1	54.5114	-30.1	54.5994	-30.1	54.6907		-29.98	57.5236	-30.23	57.2588	-29.96	56.8877	-30.14	56.4049	-29.93	56.3554		-30.095	56.3241	-30.1	55.7438	-30.125	55.4009	-29.965	55.2357	-30.135	54.2437		-30.18	55.2637	-30.27	54.7502	-30.28	54.6525	-30.05	54.9131	-30.14	54.2047
		-29.67	55.925	-29.67	55.9731	-29.67	54.4714	-29.67	54.5894	-29.67	54.6707		-29.55	57.4936	-29.8	57.2388	-29.53	56.8777	-29.71	56.3849	-29.5	56.3454		-29.665	56.3241	-29.67	55.7338	-29.695	55.3809	-29.535	55.2257	-29.705	54.2137		-29.75	55.2537	-29.84	54.7402	-29.85	54.6325	-29.62	54.9031	-29.71	54.1647
		-29.24	55.905	-29.24	55.9331	-29.24	54.4314	-29.24	54.5694	-29.24	54.6407		-29.12	57.4636	-29.37	57.2188	-29.1	56.8777	-29.28	56.3649	-29.07	56.3454		-29.235	56.3341	-29.24	55.7338	-29.265	55.3609	-29.105	55.2157	-29.275	54.1837		-29.32	55.2337	-29.41	54.7402	-29.42	54.6125	-29.19	54.8931	-29.28	54.1247
		-28.81	55.895	-28.81	55.9031	-28.81	54.3914	-28.81	54.5494	-28.81	54.6107		-28.69	57.4336	-28.94	57.1988	-28.67	56.8677	-28.85	56.3449	-28.64	56.3354		-28.805	56.3341	-28.81	55.7338	-28.835	55.3309	-28.675	55.2057	-28.845	54.1536		-28.89	55.2237	-28.98	54.7402	-28.99	54.5925	-28.76	54.8931	-28.85	54.0847
		-28.38	55.885	-28.38	55.8731	-28.38	54.3514	-28.38	54.5294	-28.38	54.5907		-28.26	57.4036	-28.51	57.1788	-28.24	56.8577	-28.42	56.3249	-28.21	56.3254		-28.375	56.3441	-28.38	55.7338	-28.405	55.3109	-28.245	55.1957	-28.415	54.1236		-28.46	55.2037	-28.55	54.7402	-28.56	54.5725	-28.33	54.8831	-28.42	54.0447
		-27.95	55.875	-27.95	55.8431	-27.95	54.3214	-27.95	54.5094	-27.95	54.5607		-27.83	57.3636	-28.08	57.1588	-27.81	56.8577	-27.99	56.2949	-27.78	56.3154		-27.945	56.3441	-27.95	55.7338	-27.975	55.2909	-27.815	55.1857	-27.985	54.0936		-28.03	55.1937	-28.12	54.7302	-28.13	54.5525	-27.9	54.8731	-27.99	54.0047
		-27.52	55.855	-27.52	55.8031	-27.52	54.2814	-27.52	54.4894	-27.52	54.5207		-27.4	57.3336	-27.65	57.1388	-27.38	56.8477	-27.56	56.2749	-27.35	56.3054		-27.515	56.3541	-27.52	55.7238	-27.545	55.2609	-27.385	55.1657	-27.555	54.0637		-27.6	55.1737	-27.69	54.7202	-27.7	54.5325	-27.47	54.8631	-27.56	53.9647
		-27.09	55.845	-27.09	55.7631	-27.09	54.2514	-27.09	54.4694	-27.09	54.4907		-26.97	57.2936	-27.22	57.1188	-26.95	56.8377	-27.13	56.2449	-26.92	56.2854		-27.085	56.3541	-27.09	55.7238	-27.115	55.2309	-26.955	55.1557	-27.125	54.0337		-27.17	55.1637	-27.26	54.7102	-27.27	54.5125	-27.04	54.8531	-27.13	53.9347
		-26.66	55.825	-26.66	55.7231	-26.66	54.2114	-26.66	54.4494	-26.66	54.4507		-26.54	57.2436	-26.79	57.0988	-26.52	56.8177	-26.7	56.2149	-26.49	56.2754		-26.655	56.3541	-26.66	55.7138	-26.685	55.2009	-26.525	55.1457	-26.695	54.0037		-26.74	55.1437	-26.83	54.7102	-26.84	54.4925	-26.61	54.8331	-26.7	53.8947
		-26.23	55.815	-26.23	55.6931	-26.23	54.1714	-26.23	54.4294	-26.23	54.4107		-26.11	57.2036	-26.36	57.0888	-26.09	56.8077	-26.27	56.1849	-26.06	56.2554		-26.225	56.3541	-26.23	55.7138	-26.255	55.1809	-26.095	55.1257	-26.265	53.9736		-26.31	55.1237	-26.4	54.6902	-26.41	54.4625	-26.18	54.8231	-26.27	53.8547
		-25.8	55.795	-25.8	55.6531	-25.8	54.1314	-25.8	54.4094	-25.8	54.3707		-25.68	57.1536	-25.93	57.0688	-25.66	56.7977	-25.84	56.1649	-25.63	56.2454		-25.795	56.3541	-25.8	55.7038	-25.825	55.1509	-25.665	55.1157	-25.835	53.9436		-25.88	55.1037	-25.97	54.6802	-25.98	54.4425	-25.75	54.8031	-25.84	53.8247
		-25.37	55.775	-25.37	55.6131	-25.37	54.0914	-25.37	54.3894	-25.37	54.3307		-25.25	57.1036	-25.5	57.0488	-25.23	56.7777	-25.41	56.1349	-25.2	56.2254		-25.365	56.3541	-25.37	55.6938	-25.395	55.1309	-25.235	55.1057	-25.405	53.9136		-25.45	55.0837	-25.54	54.6702	-25.55	54.4125	-25.32	54.7831	-25.41	53.7847
		-24.94	55.755	-24.94	55.5731	-24.94	54.0514	-24.94	54.3694	-24.94	54.2907		-24.82	57.0636	-25.07	57.0288	-24.8	56.7677	-24.98	56.1049	-24.77	56.2054		-24.935	56.3541	-24.94	55.6838	-24.965	55.1009	-24.805	55.0857	-24.975	53.8837		-25.02	55.0637	-25.11	54.6502	-25.12	54.3825	-24.89	54.7631	-24.98	53.7447
		-24.51	55.735	-24.51	55.5331	-24.51	54.0014	-24.51	54.3494	-24.51	54.2507		-24.39	57.0136	-24.64	57.0088	-24.37	56.7477	-24.55	56.0749	-24.34	56.1854		-24.505	56.3441	-24.51	55.6738	-24.535	55.0709	-24.375	55.0757	-24.545	53.8537		-24.59	55.0437	-24.68	54.6302	-24.69	54.3525	-24.46	54.7331	-24.55	53.7047
		-24.08	55.715	-24.08	55.4931	-24.08	53.9614	-24.08	54.3294	-24.08	54.2107		-23.96	56.9636	-24.21	56.9688	-23.94	56.7277	-24.12	56.0449	-23.91	56.1654		-24.075	56.3341	-24.08	55.6638	-24.105	55.0509	-23.945	55.0557	-24.115	53.8237		-24.16	55.0137	-24.25	54.6102	-24.26	54.3225	-24.03	54.7131	-24.12	53.6647
		-23.65	55.695	-23.65	55.4531	-23.65	53.9114	-23.65	54.3094	-23.65	54.1607		-23.53	56.9236	-23.78	56.9388	-23.51	56.7077	-23.69	56.0149	-23.48	56.1454		-23.645	56.3241	-23.65	55.6438	-23.675	55.0209	-23.515	55.0357	-23.685	53.7837		-23.73	54.9937	-23.82	54.5902	-23.83	54.2925	-23.6	54.6831	-23.69	53.6147
		-23.22	55.675	-23.22	55.4031	-23.22	53.8614	-23.22	54.2894	-23.22	54.1207		-23.1	56.8736	-23.35	56.9088	-23.08	56.6777	-23.26	55.9849	-23.05	56.1154		-23.215	56.3141	-23.22	55.6238	-23.245	54.9909	-23.085	55.0157	-23.255	53.7537		-23.3	54.9637	-23.39	54.5702	-23.4	54.2625	-23.17	54.6631	-23.26	53.5647
		-22.79	55.655	-22.79	55.3631	-22.79	53.8014	-22.79	54.2694	-22.79	54.0707		-22.67	56.8236	-22.92	56.8588	-22.65	56.6477	-22.83	55.9549	-22.62	56.0954		-22.785	56.3041	-22.79	55.6138	-22.815	54.9609	-22.655	54.9957	-22.825	53.7137		-22.87	54.9337	-22.96	54.5402	-22.97	54.2325	-22.74	54.6331	-22.83	53.5147
		-22.36	55.625	-22.36	55.3231	-22.36	53.7514	-22.36	54.2494	-22.36	54.0207		-22.24	56.7736	-22.49	56.8088	-22.22	56.6177	-22.4	55.9149	-22.19	56.0654		-22.355	56.2941	-22.36	55.5938	-22.385	54.9209	-22.225	54.9757	-22.395	53.6737		-22.44	54.9037	-22.53	54.5202	-22.54	54.2025	-22.31	54.6131	-22.4	53.4547
		-21.93	55.605	-21.93	55.2731	-21.93	53.7014	-21.93	54.2294	-21.93	53.9807		-21.81	56.7236	-22.06	56.7588	-21.79	56.5977	-21.97	55.8849	-21.76	56.0354		-21.925	56.2841	-21.93	55.5738	-21.955	54.8909	-21.795	54.9557	-21.965	53.6337		-22.01	54.8737	-22.1	54.4902	-22.11	54.1725	-21.88	54.5831	-21.97	53.4247
		-21.5	55.575	-21.5	55.2331	-21.5	53.6414	-21.5	54.2094	-21.5	53.9307		-21.38	56.6636	-21.63	56.7088	-21.36	56.5777	-21.54	55.8549	-21.33	56.0054		-21.495	56.2641	-21.5	55.5538	-21.525	54.8509	-21.365	54.9357	-21.535	53.6037		-21.58	54.8437	-21.67	54.4702	-21.68	54.1425	-21.45	54.5631	-21.54	53.4047
		-21.07	55.545	-21.07	55.1831	-21.07	53.5914	-21.07	54.1794	-21.07	53.8907		-20.95	56.5936	-21.2	56.6688	-20.93	56.5577	-21.11	55.8249	-20.9	55.9854		-21.065	56.2541	-21.07	55.5438	-21.095	54.8209	-20.935	54.9057	-21.105	53.5637		-21.15	54.8137	-21.24	54.4402	-21.25	54.1025	-21.02	54.5331	-21.11	53.3747
		-20.64	55.515	-20.64	55.1431	-20.64	53.5414	-20.64	54.1594	-20.64	53.8507		-20.52	56.5236	-20.77	56.6388	-20.5	56.5377	-20.68	55.7949	-20.47	55.9554		-20.635	56.2341	-20.64	55.5238	-20.665	54.7809	-20.505	54.8857	-20.675	53.5237		-20.72	54.7837	-20.81	54.4102	-20.82	54.0725	-20.59	54.5231	-20.68	53.3547
		-20.21	55.485	-20.21	55.0931	-20.21	53.4914	-20.21	54.1294	-20.21	53.8107		-20.09	56.4536	-20.34	56.5988	-20.07	56.5177	-20.25	55.7649	-20.04	55.9354		-20.205	56.2141	-20.21	55.5138	-20.235	54.7509	-20.075	54.8557	-20.245	53.4937		-20.29	54.7437	-20.38	54.3802	-20.39	54.0325	-20.16	54.5131	-20.25	53.3147
		-19.78	55.455	-19.78	55.0431	-19.78	53.4314	-19.78	54.1094	-19.78	53.7707		-19.66	56.3936	-19.91	56.5688	-19.64	56.4877	-19.82	55.7349	-19.61	55.9154		-19.775	56.2041	-19.78	55.4938	-19.805	54.7209	-19.645	54.8357	-19.815	53.4537		-19.86	54.7137	-19.95	54.3402	-19.96	54.0025	-19.73	54.4931	-19.82	53.2747
		-19.35	55.425	-19.35	54.9931	-19.35	53.3814	-19.35	54.0794	-19.35	53.7307		-19.23	56.3536	-19.48	56.5388	-19.21	56.4677	-19.39	55.7049	-19.18	55.8954		-19.345	56.1941	-19.35	55.4838	-19.375	54.6809	-19.215	54.8057	-19.385	53.4237		-19.43	54.6837	-19.52	54.3202	-19.53	53.9625	-19.3	54.4831	-19.39	53.2447
		-18.92	55.395	-18.92	54.9431	-18.92	53.3314	-18.92	54.0494	-18.92	53.6907		-18.8	56.3036	-19.05	56.5088	-18.78	56.4477	-18.96	55.6849	-18.75	55.8754		-18.915	56.1841	-18.92	55.4738	-18.945	54.6509	-18.785	54.7857	-18.955	53.3837		-19	54.6637	-19.09	54.3002	-19.1	53.9225	-18.87	54.4731	-18.96	53.2047
		-18.49	55.365	-18.49	54.9031	-18.49	53.2714	-18.49	54.0194	-18.49	53.6507		-18.37	56.2536	-18.62	56.4788	-18.35	56.4177	-18.53	55.6549	-18.32	55.8554		-18.485	56.1741	-18.49	55.4638	-18.515	54.6109	-18.355	54.7657	-18.525	53.3537		-18.57	54.6337	-18.66	54.2802	-18.67	53.8925	-18.44	54.4531	-18.53	53.1647
		-18.06	55.335	-18.06	54.8531	-18.06	53.2214	-18.06	53.9994	-18.06	53.6107		-17.94	56.2036	-18.19	56.4488	-17.92	56.3977	-18.1	55.6249	-17.89	55.8254		-18.055	56.1641	-18.06	55.4438	-18.085	54.5809	-17.925	54.7457	-18.095	53.3237		-18.14	54.6137	-18.23	54.2602	-18.24	53.8625	-18.01	54.4431	-18.1	53.1247
		-17.63	55.305	-17.63	54.8131	-17.63	53.1714	-17.63	53.9694	-17.63	53.5707		-17.51	56.1536	-17.76	56.3988	-17.49	56.3777	-17.67	55.5949	-17.46	55.8054		-17.625	56.1441	-17.63	55.4338	-17.655	54.5509	-17.495	54.7257	-17.665	53.2837		-17.71	54.5837	-17.8	54.2402	-17.81	53.8325	-17.58	54.4231	-17.67	53.0847
		-17.2	55.275	-17.2	54.8031	-17.2	53.1214	-17.2	53.9394	-17.2	53.5207		-17.08	56.0936	-17.33	56.3488	-17.06	56.3577	-17.24	55.5649	-17.03	55.7754		-17.195	56.1241	-17.2	55.4238	-17.225	54.5209	-17.065	54.7057	-17.235	53.2537		-17.28	54.5637	-17.37	54.2102	-17.38	53.8025	-17.15	54.4031	-17.24	53.0447
		-16.77	55.255	-16.77	54.7831	-16.77	53.0714	-16.77	53.9094	-16.77	53.4807		-16.65	56.0436	-16.9	56.2988	-16.63	56.3277	-16.81	55.5349	-16.6	55.7554		-16.765	56.1041	-16.77	55.4038	-16.795	54.4909	-16.635	54.6857	-16.805	53.2236		-16.85	54.5337	-16.94	54.1902	-16.95	53.7725	-16.72	54.3831	-16.81	52.9947
		-16.34	55.225	-16.34	54.7631	-16.34	53.0214	-16.34	53.8894	-16.34	53.4407		-16.22	55.9936	-16.47	56.2488	-16.2	56.2977	-16.38	55.5049	-16.17	55.7354		-16.335	56.0941	-16.34	55.3938	-16.365	54.4609	-16.205	54.6757	-16.375	53.2037		-16.42	54.5037	-16.51	54.1602	-16.52	53.7425	-16.29	54.3631	-16.38	52.9547
		-15.91	55.205	-15.91	54.7331	-15.91	52.9714	-15.91	53.8794	-15.91	53.3907		-15.79	55.9436	-16.04	56.2088	-15.77	56.2677	-15.95	55.4749	-15.74	55.7154		-15.905	56.0441	-15.91	55.3838	-15.935	54.4409	-15.775	54.6557	-15.945	53.1737		-15.99	54.4737	-16.08	54.1402	-16.09	53.7125	-15.86	54.3431	-15.95	52.9147
		-15.48	55.175	-15.48	54.6931	-15.48	52.9214	-15.48	53.8594	-15.48	53.3307		-15.36	55.9036	-15.61	56.1688	-15.34	56.2377	-15.52	55.4349	-15.31	55.6954		-15.475	56.0041	-15.48	55.3638	-15.505	54.4109	-15.345	54.6357	-15.515	53.1437		-15.56	54.4537	-15.65	54.1302	-15.66	53.6825	-15.43	54.3231	-15.52	52.8647
		-15.05	55.145	-15.05	54.6531	-15.05	52.8714	-15.05	53.8494	-15.05	53.2707		-14.93	55.8636	-15.18	56.1288	-14.91	56.2077	-15.09	55.4049	-14.88	55.6754		-15.045	55.9541	-15.05	55.3438	-15.075	54.3809	-14.915	54.6157	-15.085	53.1136		-15.13	54.4237	-15.22	54.1102	-15.23	53.6525	-15	54.3031	-15.09	52.8347
		-14.62	55.115	-14.62	54.6131	-14.62	52.8314	-14.62	53.8294	-14.62	53.2107		-14.5	55.8236	-14.75	56.0888	-14.48	56.1877	-14.66	55.3749	-14.45	55.6554		-14.615	55.9141	-14.62	55.3238	-14.645	54.3509	-14.485	54.5957	-14.655	53.0936		-14.7	54.3937	-14.79	54.0902	-14.8	53.6125	-14.57	54.2831	-14.66	52.8147
		-14.19	55.095	-14.19	54.5731	-14.19	52.8014	-14.19	53.7994	-14.19	53.1407		-14.07	55.8036	-14.32	56.0488	-14.05	56.1577	-14.23	55.3449	-14.02	55.6354		-14.185	55.8741	-14.19	55.3038	-14.215	54.3309	-14.055	54.5757	-14.225	53.0637		-14.27	54.3637	-14.36	54.0802	-14.37	53.5825	-14.14	54.2731	-14.23	52.7847
		-13.76	55.065	-13.76	54.5331	-13.76	52.7614	-13.76	53.7594	-13.76	53.0707		-13.64	55.7736	-13.89	56.0088	-13.62	56.1277	-13.8	55.3149	-13.59	55.6154		-13.755	55.8441	-13.76	55.2838	-13.785	54.3109	-13.625	54.5557	-13.795	53.0337		-13.84	54.3437	-13.93	54.0702	-13.94	53.5425	-13.71	54.2531	-13.8	52.7547
		-13.33	55.045	-13.33	54.4931	-13.33	52.7314	-13.33	53.7194	-13.33	53.0007		-13.21	55.7536	-13.46	55.9788	-13.19	56.0977	-13.37	55.2849	-13.16	55.5854		-13.325	55.8141	-13.33	55.2638	-13.355	54.3009	-13.195	54.5257	-13.365	52.9937		-13.41	54.3137	-13.5	54.0602	-13.51	53.5125	-13.28	54.2331	-13.37	52.6947
		-12.9	55.015	-12.9	54.4431	-12.9	52.7014	-12.9	53.6894	-12.9	52.9207		-12.78	55.7236	-13.03	55.9388	-12.76	56.0777	-12.94	55.2649	-12.73	55.5654		-12.895	55.7741	-12.9	55.2438	-12.925	54.2809	-12.765	54.5057	-12.935	52.9537		-12.98	54.2837	-13.07	54.0502	-13.08	53.4725	-12.85	54.2231	-12.94	52.6147
		-12.47	54.995	-12.47	54.4031	-12.47	52.6914	-12.47	53.6694	-12.47	52.8707		-12.35	55.6936	-12.6	55.8988	-12.33	56.0477	-12.51	55.2349	-12.3	55.5454		-12.465	55.7541	-12.47	55.2238	-12.495	54.2609	-12.335	54.4857	-12.505	52.9136		-12.55	54.2637	-12.64	54.0302	-12.65	53.4425	-12.42	54.2031	-12.51	52.5447
		-12.04	54.965	-12.04	54.3631	-12.04	52.6714	-12.04	53.6394	-12.04	52.8807		-11.92	55.6636	-12.17	55.8588	-11.9	56.0177	-12.08	55.2049	-11.87	55.5254		-12.035	55.7241	-12.04	55.1938	-12.065	54.2309	-11.905	54.4557	-12.075	52.8736		-12.12	54.2437	-12.21	54.0102	-12.22	53.4125	-11.99	54.1831	-12.08	52.4647
		-11.61	54.935	-11.61	54.3131	-11.61	52.6514	-11.61	53.6194	-11.61	52.8807		-11.49	55.6336	-11.74	55.8288	-11.47	55.9977	-11.65	55.1749	-11.44	55.5054		-11.605	55.6941	-11.61	55.1638	-11.635	54.2009	-11.475	54.4357	-11.645	52.8436		-11.69	54.2137	-11.78	53.9902	-11.79	53.3725	-11.56	54.1631	-11.65	52.4147
		-11.18	54.905	-11.18	54.2631	-11.18	52.6814	-11.18	53.5894	-11.18	52.8907		-11.06	55.5936	-11.31	55.7888	-11.04	55.9677	-11.22	55.1549	-11.01	55.4854		-11.175	55.6641	-11.18	55.1338	-11.205	54.1709	-11.045	54.4057	-11.215	52.8137		-11.26	54.1937	-11.35	53.9702	-11.36	53.3425	-11.13	54.1331	-11.22	52.3747
		-10.75	54.875	-10.75	54.2031	-10.75	52.7114	-10.75	53.5794	-10.75	52.8607		-10.63	55.5336	-10.88	55.7588	-10.61	55.9377	-10.79	55.1249	-10.58	55.4554		-10.745	55.6341	-10.75	55.1038	-10.775	54.1409	-10.615	54.3857	-10.785	52.7737		-10.83	54.1737	-10.92	53.9402	-10.93	53.3025	-10.7	54.1131	-10.79	52.3347
		-10.32	54.845	-10.32	54.1231	-10.32	52.7514	-10.32	53.5594	-10.32	52.7507		-10.2	55.4836	-10.45	55.7288	-10.18	55.9077	-10.36	55.0949	-10.15	55.4354		-10.315	55.6041	-10.32	55.0938	-10.345	54.1109	-10.185	54.3557	-10.355	52.7537		-10.4	54.1437	-10.49	53.9102	-10.5	53.2625	-10.27	54.0831	-10.36	52.2947
		-9.89	54.815	-9.89	54.0431	-9.89	52.7914	-9.89	53.5394	-9.89	52.6307		-9.77	55.4236	-10.02	55.6988	-9.75	55.8877	-9.93	55.0749	-9.72	55.4154		-9.885	55.5741	-9.89	55.0838	-9.915	54.0709	-9.755	54.3357	-9.925	52.7437		-9.97	54.1237	-10.06	53.8802	-10.07	53.2325	-9.84	54.0531	-9.93	52.2547
		-9.46	54.785	-9.46	53.9631	-9.46	52.7814	-9.46	53.5094	-9.46	52.5107		-9.34	55.3836	-9.59	55.6688	-9.32	55.8577	-9.5	55.0449	-9.29	55.3954		-9.455	55.5441	-9.46	55.0738	-9.485	54.0409	-9.325	54.3057	-9.495	52.7336		-9.54	54.1037	-9.63	53.8502	-9.64	53.1925	-9.41	54.0331	-9.5	52.2147
		-9.03	54.755	-9.03	53.9131	-9.03	52.7414	-9.03	53.4694	-9.03	52.3907		-8.91	55.3536	-9.16	55.6288	-8.89	55.8377	-9.07	55.0249	-8.86	55.3754		-9.025	55.5041	-9.03	55.0638	-9.055	53.9909	-8.895	54.2757	-9.065	52.7236		-9.11	54.0637	-9.2	53.8302	-9.21	53.1625	-8.98	54.0031	-9.07	52.1747
		-8.6	54.725	-8.6	53.8831	-8.6	52.7014	-8.6	53.4294	-8.6	52.2707		-8.48	55.3236	-8.73	55.5888	-8.46	55.8077	-8.64	55.0049	-8.43	55.3554		-8.595	55.4641	-8.6	55.0238	-8.625	53.8809	-8.465	54.2457	-8.635	52.7037		-8.68	54.0137	-8.77	53.8202	-8.78	53.1225	-8.55	53.9631	-8.64	52.1347
		-8.17	54.695	-8.17	53.8531	-8.17	52.6614	-8.17	53.3794	-8.17	52.1407		-8.05	55.3036	-8.3	55.5488	-8.03	55.7777	-8.21	54.9749	-8	55.3354		-8.165	55.4141	-8.17	54.9838	-8.195	53.7809	-8.035	54.2257	-8.205	52.6337		-8.25	53.9737	-8.34	53.8102	-8.35	53.0925	-8.12	53.9331	-8.21	52.1147
		-7.74	54.675	-7.74	53.8231	-7.74	52.6314	-7.74	53.3394	-7.74	52.0207		-7.62	55.2736	-7.87	55.5088	-7.6	55.7477	-7.78	54.9549	-7.57	55.3154		-7.735	55.3741	-7.74	54.9338	-7.765	53.6809	-7.605	54.1957	-7.775	52.5637		-7.82	53.9237	-7.91	53.8102	-7.92	53.0525	-7.69	53.8931	-7.78	52.1047
		-7.31	54.645	-7.31	53.7731	-7.31	52.6114	-7.31	53.2994	-7.31	51.7207		-7.19	55.2336	-7.44	55.4588	-7.17	55.7177	-7.35	54.9249	-7.14	55.2954		-7.305	55.3341	-7.31	54.8938	-7.335	53.5809	-7.175	54.1757	-7.345	52.5037		-7.39	53.8437	-7.48	53.7802	-7.49	53.0125	-7.26	53.8531	-7.35	52.0947
		-6.88	54.615	-6.88	53.6931	-6.88	52.5914	-6.88	53.2594	-6.88	50.9407		-6.76	55.2036	-7.01	55.4088	-6.74	55.6577	-6.92	54.9049	-6.71	55.2754		-6.875	55.2841	-6.88	54.8538	-6.905	53.4809	-6.745	54.1457	-6.915	52.4237		-6.96	53.7337	-7.05	53.7402	-7.06	52.9825	-6.83	53.8131	-6.92	52.0847
		-6.45	54.585	-6.45	53.6131	-6.45	52.5714	-6.45	53.2194	-6.45	50.1607		-6.33	55.1636	-6.58	55.3588	-6.31	55.3377	-6.49	54.8749	-6.28	55.2554		-6.445	55.2441	-6.45	54.8138	-6.475	53.3809	-6.315	54.1257	-6.485	52.3237		-6.53	53.6237	-6.62	53.7002	-6.63	52.9425	-6.4	53.7731	-6.49	51.9647
		-6.02	54.555	-6.02	53.5431	-6.02	51.9414	-6.02	53.1894	-6.02	49.3707		-5.9	55.1136	-6.15	55.3088	-5.88	55.0077	-6.06	54.8549	-5.85	55.2454		-6.015	55.1941	-6.02	54.7738	-6.045	53.2909	-5.885	54.1057	-6.055	52.2236		-6.1	53.5237	-6.19	53.6602	-6.2	52.9125	-5.97	53.7431	-6.06	51.7947
		-5.59	54.535	-5.59	53.4831	-5.59	51.0414	-5.59	53.1994	-5.59	48.2107		-5.47	55.0336	-5.72	55.2588	-5.45	54.6877	-5.63	54.8349	-5.42	55.2254		-5.585	55.1841	-5.59	54.7338	-5.615	53.1409	-5.455	54.0857	-5.625	52.1236		-5.67	53.3237	-5.76	53.5802	-5.77	52.8725	-5.54	53.7031	-5.63	51.6347
		-5.16	54.505	-5.16	53.4331	-5.16	50.1314	-5.16	53.1994	-5.16	45.9407		-5.04	54.9536	-5.29	55.2188	-5.02	54.2877	-5.2	54.8049	-4.99	55.2154		-5.155	55.1741	-5.16	54.6838	-5.185	52.8809	-5.025	54.0557	-5.195	51.8537		-5.24	53.0637	-5.33	53.4802	-5.34	52.8425	-5.11	53.5731	-5.2	51.4647
		-4.73	54.475	-4.73	53.3931	-4.73	49.2214	-4.73	53.2094	-4.73	43.6607		-4.61	54.8736	-4.86	55.1788	-4.59	53.0777	-4.77	54.7849	-4.56	55.2054		-4.725	55.1541	-4.73	54.6438	-4.755	52.6209	-4.595	54.0257	-4.765	51.1837		-4.81	52.8137	-4.9	53.3802	-4.91	52.8025	-4.68	53.4231	-4.77	50.7647
		-4.3	54.455	-4.3	53.3431	-4.3	47.6914	-4.3	53.1694	-4.3	41.3907		-4.18	54.1636	-4.43	55.1388	-4.16	51.8677	-4.34	54.7649	-4.13	55.2054		-4.295	55.1441	-4.3	54.6038	-4.325	52.3609	-4.165	53.9857	-4.335	50.5037		-4.38	52.5637	-4.47	53.2802	-4.48	52.7625	-4.25	53.2731	-4.34	49.8047
		-3.87	54.425	-3.87	52.8131	-3.87	45.8714	-3.87	52.9394	-3.87	39.0407		-3.75	52.3836	-4	53.9888	-3.73	50.6577	-3.91	54.7449	-3.7	55.1954		-3.865	54.5241	-3.87	54.5538	-3.895	51.6609	-3.735	53.9457	-3.905	49.8336		-3.95	51.7137	-4.04	52.1402	-4.05	52.7225	-3.82	53.1131	-3.91	48.8547
		-3.44	54.395	-3.44	51.8631	-3.44	44.0414	-3.44	52.7094	-3.44	36.4607		-3.32	50.6036	-3.57	52.3888	-3.3	49.2777	-3.48	54.7249	-3.27	55.1854		-3.435	53.8141	-3.44	54.1638	-3.465	50.0009	-3.305	53.8357	-3.475	48.7037		-3.52	50.5037	-3.61	50.4702	-3.62	52.6825	-3.39	50.4931	-3.48	47.8947
		-3.01	54.365	-3.01	50.9131	-3.01	42.2114	-3.01	52.4794	-3.01	33.8807		-2.89	48.8236	-3.14	50.7788	-2.87	46.0277	-3.05	51.7949	-2.84	55.1754		-3.005	53.1041	-3.01	53.7538	-3.035	48.3409	-2.875	53.5657	-3.045	46.4937		-3.09	49.2837	-3.18	48.8002	-3.19	51.4025	-2.96	47.0831	-3.05	45.9747
		-2.58	54.335	-2.58	49.9531	-2.58	39.5414	-2.58	51.3194	-2.58	31.3007		-2.46	46.3236	-2.71	49.1788	-2.44	42.7677	-2.62	47.1049	-2.41	52.4854		-2.575	52.4041	-2.58	53.3438	-2.605	46.6809	-2.445	53.2857	-2.615	44.2737		-2.66	48.0637	-2.75	47.1302	-2.76	49.6725	-2.53	43.6731	-2.62	43.5847
		-2.15	54.305	-2.15	48.0031	-2.15	36.5014	-2.15	46.8694	-2.15	28.7507		-2.03	42.6336	-2.28	45.9688	-2.01	39.5177	-2.19	42.4249	-1.98	47.4854		-2.145	48.6341	-2.15	52.9338	-2.175	44.3409	-2.015	53.0057	-2.185	42.0436		-2.23	45.1637	-2.32	44.1702	-2.33	47.9325	-2.1	40.2631	-2.19	41.2047
		-1.72	54.265	-1.72	45.2331	-1.72	33.4514	-1.72	42.4194	-1.72	26.3007		-1.6	38.9436	-1.85	42.0988	-1.58	36.3377	-1.76	37.7449	-1.55	42.4854		-1.715	44.5341	-1.72	47.3438	-1.745	40.5109	-1.585	49.8957	-1.755	39.5536		-1.8	41.2137	-1.89	40.5502	-1.9	46.1925	-1.67	37.1031	-1.76	38.8247
		-1.29	54.235	-1.29	42.4431	-1.29	30.3914	-1.29	37.9694	-1.29	23.8407		-1.17	35.2536	-1.42	38.2388	-1.15	33.9977	-1.33	33.6049	-1.12	37.4854		-1.285	40.4341	-1.29	41.3938	-1.315	36.6709	-1.155	41.8557	-1.325	36.4237		-1.37	37.2537	-1.46	36.9302	-1.47	42.5525	-1.24	34.0331	-1.33	36.3247
		-0.86	54.195	-0.86	39.6231	-0.86	26.0214	-0.86	33.4994	-0.86	21.3807		-0.74	31.9436	-0.99	34.3788	-0.72	31.6477	-0.9	29.8149	-0.69	32.0554		-0.855	36.3341	-0.86	35.4438	-0.885	32.8309	-0.725	33.8257	-0.895	33.2936		-0.94	33.2937	-1.03	33.3102	-1.04	38.2125	-0.81	30.9531	-0.9	33.7747
		-0.43	48.105	-0.43	33.2031	-0.43	21.0714	-0.43	28.9794	-0.43	18.8307		-0.31	29.2836	-0.56	31.3488	-0.29	29.2977	-0.47	26.0149	-0.26	26.2654		-0.425	32.1341	-0.43	29.4938	-0.455	29.0409	-0.295	25.7957	-0.465	30.1736		-0.51	29.8637	-0.6	30.3902	-0.61	33.8825	-0.38	27.8831	-0.47	31.2247
		0	36.925	0	23.9331	0	16.1114	0	24.4594	0	16.0307		0.12	26.6236	-0.13	28.6588	0.14	26.9377	-0.04	22.2149	0.17	20.4754		0.005	27.9241	0	23.2538	-0.025	25.3509	0.135	19.0357	-0.035	27.0836		-0.08	26.7437	-0.17	27.8102	-0.18	29.5425	0.05	24.9931	-0.04	28.6747
		0.43	25.735	0.43	14.6931	0.43	11.1514	0.43	19.9394	0.43	13.2207		0.55	23.9636	0.3	25.9688	0.57	24.3677	0.39	18.0449	0.6	14.6854		0.435	23.7241	0.43	16.9938	0.405	21.6509	0.565	14.4757	0.395	24.0937		0.35	23.6337	0.26	25.2402	0.25	25.8025	0.48	22.1731	0.39	26.2747
		0.86	14.525	0.86	5.49306	0.86	8.25144	0.86	15.6394	0.86	10.4107		0.98	20.8236	0.73	23.2788	1	21.7977	0.82	13.6649	1.03	10.5654		0.865	19.5241	0.86	10.7438	0.835	17.9609	0.995	9.91568	0.825	21.1036		0.78	20.5137	0.69	22.6602	0.68	22.2825	0.91	19.3531	0.82	23.9547
		1.29	8.42498	1.29	1.41306	1.29	6.29144	1.29	12.0894	1.29	8.06067		1.41	16.8936	1.16	19.7688	1.43	19.2277	1.25	9.2849	1.46	7.8654		1.295	14.9741	1.29	4.48378	1.265	14.4009	1.425	5.34568	1.255	18.1036		1.21	17.0637	1.12	19.5702	1.11	18.7625	1.34	16.5231	1.25	21.6247
		1.72	6.60498	1.72	1.43306	1.72	4.33144	1.72	8.54938	1.72	7.06067		1.84	12.9636	1.59	15.9288	1.86	16.5977	1.68	4.8949	1.89	5.1754		1.725	10.4041	1.72	3.44378	1.695	11.1509	1.855	2.26568	1.685	15.0137		1.64	13.3937	1.55	16.2302	1.54	15.2425	1.77	13.6331	1.68	19.3047
		2.15	4.80498	2.15	1.45306	2.15	2.39144	2.15	5.00938	2.15	6.06067		2.27	9.0336	2.02	12.0888	2.29	13.3077	2.11	2.8849	2.32	2.4854		2.155	5.83411	2.15	2.71378	2.125	7.90092	2.285	1.79568	2.115	11.6837		2.07	9.72373	1.98	12.8802	1.97	11.9425	2.2	10.7231	2.11	16.4747
		2.58	3.01498	2.58	1.46306	2.58	1.59144	2.58	2.21938	2.58	5.07067		2.7	6.0636	2.45	8.2588	2.72	10.0177	2.54	2.2949	2.75	1.2354		2.585	1.26411	2.58	1.97378	2.555	4.65092	2.715	1.32568	2.545	8.36365		2.5	6.05373	2.41	9.5402	2.4	8.72251	2.63	7.82313	2.54	13.4147
		3.01	2.20498	3.01	1.46306	3.01	1.29144	3.01	2.04938	3.01	4.17067		3.13	4.6636	2.88	6.1388	3.15	6.7377	2.97	1.7049	3.18	1.2154		3.015	0.81411	3.01	1.23378	2.985	2.35092	3.145	0.85568	2.975	5.04365		2.93	4.07373	2.84	7.3402	2.83	5.50251	3.06	4.91313	2.97	10.3547
		3.44	2.19498	3.44	1.45306	3.44	1.00144	3.44	1.87938	3.44	3.56067		3.56	3.2636	3.31	4.6888	3.58	3.6777	3.4	1.1149	3.61	1.1954		3.445	0.75411	3.44	1.11378	3.415	2.13092	3.575	0.52568	3.405	2.54365		3.36	3.15373	3.27	5.7102	3.26	2.28251	3.49	3.69313	3.4	7.29473
		3.87	2.18498	3.87	1.43306	3.87	0.71144	3.87	1.70938	3.87	2.94067		3.99	1.8636	3.74	3.2488	4.01	3.0077	3.83	0.8849	4.04	1.1654		3.875	0.69411	3.87	1.02378	3.845	1.91092	4.005	0.46568	3.835	2.00365		3.79	2.23373	3.7	4.0702	3.69	1.23251	3.92	2.98313	3.83	5.48473
		4.3	2.16498	4.3	1.41306	4.3	0.61144	4.3	1.56938	4.3	2.33067		4.42	0.9636	4.17	1.8088	4.44	2.3377	4.26	0.8649	4.47	1.1454		4.305	0.62411	4.3	0.94378	4.275	1.69092	4.435	0.39568	4.265	1.47365		4.22	1.30373	4.13	2.4402	4.12	0.99251	4.35	2.29313	4.26	4.28473
		4.73	2.13498	4.73	1.37306	4.73	0.60144	4.73	1.53938	4.73	1.87067		4.85	0.8536	4.6	1.3288	4.87	1.6677	4.69	0.8449	4.9	1.1354		4.735	0.60411	4.73	0.85378	4.705	1.53092	4.865	0.33568	4.695	0.94365		4.65	0.94373	4.56	1.7702	4.55	0.74251	4.78	1.59313	4.69	3.07473
		5.16	2.08498	5.16	1.29306	5.16	0.60144	5.16	1.50938	5.16	1.85067		5.28	0.7436	5.03	1.2188	5.3	1.0577	5.12	0.8249	5.33	1.1154		5.165	0.57411	5.16	0.80378	5.135	1.49092	5.295	0.28568	5.125	0.57365		5.08	0.93373	4.99	1.5902	4.98	0.50251	5.21	1.39313	5.12	1.87473
		5.59	2.03498	5.59	1.22306	5.59	0.59144	5.59	1.46938	5.59	1.83067		5.71	0.6336	5.46	1.1088	5.73	0.9477	5.55	0.8049	5.76	1.0954		5.595	0.55411	5.59	0.74378	5.565	1.44092	5.725	0.26568	5.555	0.57365		5.51	0.92373	5.42	1.4002	5.41	0.42251	5.64	1.35313	5.55	1.46473
		6.02	1.98498	6.02	1.15306	6.02	0.58144	6.02	1.43938	6.02	1.80067		6.14	0.5636	5.89	0.9988	6.16	0.8477	5.98	0.7849	6.19	1.0854		6.025	0.53411	6.02	0.69378	5.995	1.39092	6.155	0.24568	5.985	0.57365		5.94	0.90373	5.85	1.2102	5.84	0.41251	6.07	1.31313	5.98	1.44473
		6.45	1.93498	6.45	1.10306	6.45	0.57144	6.45	1.41938	6.45	1.77067		6.57	0.5436	6.32	0.9488	6.59	0.7377	6.41	0.7649	6.62	1.0854		6.455	0.54411	6.45	0.64378	6.425	1.35092	6.585	0.22568	6.415	0.57365		6.37	0.88373	6.28	1.1402	6.27	0.39251	6.5	1.27313	6.41	1.42473
		6.88	1.88498	6.88	1.08306	6.88	0.56144	6.88	1.38938	6.88	1.72067		7	0.5336	6.75	0.9188	7.02	0.6477	6.84	0.7449	7.05	1.0754		6.885	0.55411	6.88	0.63378	6.855	1.31092	7.015	0.19568	6.845	0.57365		6.8	0.86373	6.71	1.1102	6.7	0.38251	6.93	1.23313	6.84	1.40473
		7.31	1.84498	7.31	1.05306	7.31	0.55144	7.31	1.35938	7.31	1.67067		7.43	0.5136	7.18	0.8888	7.45	0.6577	7.27	0.7249	7.48	1.0754		7.315	0.56411	7.31	0.62378	7.285	1.27092	7.445	0.14568	7.275	0.54365		7.23	0.83373	7.14	1.0902	7.13	0.36251	7.36	1.18313	7.27	1.36473
		7.74	1.79498	7.74	1.03306	7.74	0.53144	7.74	1.33938	7.74	1.62067		7.86	0.5036	7.61	0.8588	7.88	0.6677	7.7	0.7149	7.91	1.0654		7.745	0.57411	7.74	0.60378	7.715	1.23092	7.875	0.09568	7.705	0.51365		7.66	0.81373	7.57	1.0702	7.56	0.34251	7.79	1.14313	7.7	1.32473
		8.17	1.76498	8.17	1.02306	8.17	0.51144	8.17	1.32938	8.17	1.59067		8.29	0.4936	8.04	0.8388	8.31	0.6777	8.13	0.6949	8.34	1.0454		8.175	0.54411	8.17	0.59378	8.145	1.21092	8.305	0.04568	8.135	0.48365		8.09	0.79373	8	1.0402	7.99	0.32251	8.22	1.09313	8.13	1.28473
		8.6	1.74498	8.6	1.01306	8.6	0.50144	8.6	1.30938	8.6	1.61067		8.72	0.4736	8.47	0.8088	8.74	0.6877	8.56	0.6749	8.77	1.0254		8.605	0.50411	8.6	0.58378	8.575	1.21092	8.735	0.00568	8.565	0.44365		8.52	0.76373	8.43	1.0102	8.42	0.30251	8.65	1.03313	8.56	1.23473
		9.03	1.72498	9.03	1.00306	9.03	0.48144	9.03	1.29938	9.03	1.63067		9.15	0.4636	8.9	0.7788	9.17	0.6577	8.99	0.6649	9.2	1.0054		9.035	0.46411	9.03	0.57378	9.005	1.21092	9.165	0.00568	8.995	0.41365		8.95	0.74373	8.86	0.9802	8.85	0.28251	9.08	0.97313	8.99	1.22473
		9.46	1.70498	9.46	1.00306	9.46	0.47144	9.46	1.28938	9.46	1.65067		9.58	0.4536	9.33	0.7588	9.6	0.6377	9.42	0.6449	9.63	0.9854		9.465	0.42411	9.46	0.55378	9.435	1.21092	9.595	-0.00432	9.425	0.37365		9.38	0.72373	9.29	0.9502	9.28	0.26251	9.51	0.91313	9.42	1.21473
		9.89	1.68498	9.89	0.99306	9.89	0.45144	9.89	1.26938	9.89	1.65067		10.01	0.4436	9.76	0.7388	10.03	0.6177	9.85	0.6349	10.06	0.9654		9.895	0.38411	9.89	0.54378	9.865	1.20092	10.025	-0.01432	9.855	0.34365		9.81	0.70373	9.72	0.9202	9.71	0.24251	9.94	0.85313	9.85	1.20473
		10.32	1.65498	10.32	0.97306	10.32	0.44144	10.32	1.24938	10.32	1.60067		10.44	0.4336	10.19	0.7188	10.46	0.5877	10.28	0.6149	10.49	0.9454		10.325	0.34411	10.32	0.52378	10.295	1.18092	10.455	-0.01432	10.285	0.31365		10.24	0.68373	10.15	0.8902	10.14	0.22251	10.37	0.83313	10.28	1.19473
		10.75	1.62498	10.75	0.96306	10.75	0.42144	10.75	1.22938	10.75	1.56067		10.87	0.4336	10.62	0.6988	10.89	0.5777	10.71	0.5949	10.92	0.9254		10.755	0.30411	10.75	0.51378	10.725	1.16092	10.885	-0.00432	10.715	0.32365		10.67	0.67373	10.58	0.8602	10.57	0.22251	10.8	0.81313	10.71	1.18473
		11.18	1.60498	11.18	0.95306	11.18	0.41144	11.18	1.19938	11.18	1.51067		11.3	0.4236	11.05	0.6888	11.32	0.5677	11.14	0.5849	11.35	0.9154		11.185	0.26411	11.18	0.49378	11.155	1.13092	11.315	0.00568	11.145	0.33365		11.1	0.65373	11.01	0.8302	11	0.23251	11.23	0.79313	11.14	1.17473
		11.61	1.57498	11.61	0.93306	11.61	0.41144	11.61	1.13938	11.61	1.46067		11.73	0.4136	11.48	0.6788	11.75	0.5577	11.57	0.5649	11.78	0.9054		11.615	0.23411	11.61	0.47378	11.585	1.11092	11.745	0.01568	11.575	0.34365		11.53	0.63373	11.44	0.8102	11.43	0.24251	11.66	0.77313	11.57	1.17473
		12.04	1.54498	12.04	0.92306	12.04	0.40144	12.04	1.07938	12.04	1.43067		12.16	0.3936	11.91	0.6688	12.18	0.5477	12	0.5549	12.21	0.9054		12.045	0.21411	12.04	0.45378	12.015	1.08092	12.175	0.01568	12.005	0.34365		11.96	0.62373	11.87	0.7902	11.86	0.25251	12.09	0.74313	12	1.16473
		12.47	1.52498	12.47	0.90306	12.47	0.40144	12.47	1.01938	12.47	1.39067		12.59	0.3836	12.34	0.6688	12.61	0.5377	12.43	0.5349	12.64	0.8954		12.475	0.18411	12.47	0.43378	12.445	1.06092	12.605	0.00568	12.435	0.33365		12.39	0.60373	12.3	0.7702	12.29	0.25251	12.52	0.70313	12.43	1.11473
		12.9	1.49498	12.9	0.88306	12.9	0.39144	12.9	0.96938	12.9	1.35067		13.02	0.3736	12.77	0.6588	13.04	0.5377	12.86	0.5249	13.07	0.8854		12.905	0.16411	12.9	0.41378	12.875	1.03092	13.035	-0.00432	12.865	0.31365		12.82	0.59373	12.73	0.7502	12.72	0.24251	12.95	0.65313	12.86	1.05473
		13.33	1.46498	13.33	0.88306	13.33	0.39144	13.33	0.92938	13.33	1.32067		13.45	0.3636	13.2	0.6388	13.47	0.5377	13.29	0.5049	13.5	0.8754		13.335	0.15411	13.33	0.38378	13.305	1.01092	13.465	-0.01432	13.295	0.30365		13.25	0.57373	13.16	0.7402	13.15	0.23251	13.38	0.61313	13.29	0.98473
		13.76	1.43498	13.76	0.87306	13.76	0.38144	13.76	0.88938	13.76	1.29067		13.88	0.3536	13.63	0.6288	13.9	0.5377	13.72	0.4949	13.93	0.8554		13.765	0.14411	13.76	0.37378	13.735	1.00092	13.895	-0.02432	13.725	0.28365		13.68	0.56373	13.59	0.7402	13.58	0.21251	13.81	0.58313	13.72	0.92473
		14.19	1.40498	14.19	0.87306	14.19	0.38144	14.19	0.84938	14.19	1.27067		14.31	0.3436	14.06	0.6088	14.33	0.5177	14.15	0.4749	14.36	0.8454		14.195	0.13411	14.19	0.35378	14.165	0.98092	14.325	-0.03432	14.155	0.25365		14.11	0.55373	14.02	0.7402	14.01	0.20251	14.24	0.54313	14.15	0.88473
		14.62	1.36498	14.62	0.87306	14.62	0.37144	14.62	0.81938	14.62	1.24067		14.74	0.3236	14.49	0.5888	14.76	0.4977	14.58	0.4649	14.79	0.8354		14.625	0.12411	14.62	0.33378	14.595	0.97092	14.755	-0.04432	14.585	0.22365		14.54	0.53373	14.45	0.7402	14.44	0.19251	14.67	0.50313	14.58	0.86473
		15.05	1.33498	15.05	0.86306	15.05	0.36144	15.05	0.80938	15.05	1.21067		15.17	0.3036	14.92	0.5788	15.19	0.4877	15.01	0.4549	15.22	0.8154		15.055	0.09411	15.05	0.31378	15.025	0.96092	15.185	-0.05432	15.015	0.19365		14.97	0.52373	14.88	0.7302	14.87	0.18251	15.1	0.47313	15.01	0.83473
		15.48	1.29498	15.48	0.85306	15.48	0.35144	15.48	0.80938	15.48	1.18067		15.6	0.2936	15.35	0.5688	15.62	0.4677	15.44	0.4449	15.65	0.8054		15.485	0.07411	15.48	0.29378	15.455	0.95092	15.615	-0.06432	15.445	0.17365		15.4	0.50373	15.31	0.7202	15.3	0.16251	15.53	0.44313	15.44	0.81473
		15.91	1.26498	15.91	0.83306	15.91	0.34144	15.91	0.79938	15.91	1.15067		16.03	0.2736	15.78	0.5688	16.05	0.4577	15.87	0.4349	16.08	0.7854		15.915	0.04411	15.91	0.28378	15.885	0.93092	16.045	-0.08432	15.875	0.16365		15.83	0.48373	15.74	0.7102	15.73	0.14251	15.96	0.42313	15.87	0.78473
		16.34	1.22498	16.34	0.82306	16.34	0.34144	16.34	0.78938	16.34	1.13067		16.46	0.2536	16.21	0.5588	16.48	0.4477	16.3	0.4249	16.51	0.7654		16.345	0.02411	16.34	0.26378	16.315	0.92092	16.475	-0.09432	16.305	0.15365		16.26	0.47373	16.17	0.7002	16.16	0.12251	16.39	0.39313	16.3	0.76473
		16.77	1.18498	16.77	0.80306	16.77	0.33144	16.77	0.76938	16.77	1.09067		16.89	0.2436	16.64	0.5488	16.91	0.4377	16.73	0.4049	16.94	0.7554		16.775	0.00411	16.77	0.25378	16.745	0.90092	16.905	-0.10432	16.735	0.14365		16.69	0.45373	16.6	0.6902	16.59	0.10251	16.82	0.36313	16.73	0.74473
		17.2	1.15498	17.2	0.79306	17.2	0.32144	17.2	0.75938	17.2	1.05067		17.32	0.2336	17.07	0.5288	17.34	0.4277	17.16	0.3949	17.37	0.7354		17.205	-0.01589	17.2	0.24378	17.175	0.87092	17.335	-0.10432	17.165	0.13365		17.12	0.43373	17.03	0.6802	17.02	0.07251	17.25	0.35313	17.16	0.71473
		17.63	1.11498	17.63	0.78306	17.63	0.31144	17.63	0.73938	17.63	1.01067		17.75	0.2236	17.5	0.5188	17.77	0.4177	17.59	0.3749	17.8	0.7154		17.635	-0.03589	17.63	0.23378	17.605	0.85092	17.765	-0.10432	17.595	0.12365		17.55	0.41373	17.46	0.6602	17.45	0.06251	17.68	0.34313	17.59	0.69473
		18.06	1.07498	18.06	0.76306	18.06	0.30144	18.06	0.71938	18.06	0.97067		18.18	0.2036	17.93	0.4988	18.2	0.4077	18.02	0.3449	18.23	0.6954		18.065	-0.05589	18.06	0.23378	18.035	0.82092	18.195	-0.09432	18.025	0.11365		17.98	0.39373	17.89	0.6502	17.88	0.04251	18.11	0.32313	18.02	0.66473
		18.49	1.04498	18.49	0.75306	18.49	0.29144	18.49	0.66938	18.49	0.93067		18.61	0.1936	18.36	0.4888	18.63	0.3977	18.45	0.3249	18.66	0.6654		18.495	-0.07589	18.49	0.22378	18.465	0.79092	18.625	-0.09432	18.455	0.10365		18.41	0.37373	18.32	0.6402	18.31	0.03251	18.54	0.31313	18.45	0.64473
		18.92	1.02498	18.92	0.73306	18.92	0.28144	18.92	0.62938	18.92	0.91067		19.04	0.1836	18.79	0.4688	19.06	0.3877	18.88	0.2949	19.09	0.6354		18.925	-0.10589	18.92	0.21378	18.895	0.77092	19.055	-0.09432	18.885	0.09365		18.84	0.35373	18.75	0.6302	18.74	0.02251	18.97	0.28313	18.88	0.61473
		19.35	0.99498	19.35	0.71306	19.35	0.27144	19.35	0.57938	19.35	0.89067		19.47	0.1636	19.22	0.4488	19.49	0.3677	19.31	0.2749	19.52	0.6054		19.355	-0.13589	19.35	0.20378	19.325	0.75092	19.485	-0.10432	19.315	0.08365		19.27	0.33373	19.18	0.6302	19.17	0.01251	19.4	0.24313	19.31	0.59473
		19.78	0.97498	19.78	0.69306	19.78	0.26144	19.78	0.53938	19.78	0.87067		19.9	0.1536	19.65	0.4288	19.92	0.3577	19.74	0.2549	19.95	0.5754		19.785	-0.15589	19.78	0.19378	19.755	0.73092	19.915	-0.12432	19.745	0.07365		19.7	0.31373	19.61	0.6202	19.6	-0.00749	19.83	0.19313	19.74	0.56473
		20.21	0.94498	20.21	0.68306	20.21	0.24144	20.21	0.51938	20.21	0.85067		20.33	0.1336	20.08	0.4088	20.35	0.3377	20.17	0.2349	20.38	0.5554		20.215	-0.15589	20.21	0.18378	20.185	0.70092	20.345	-0.13432	20.175	0.06365		20.13	0.29373	20.04	0.6002	20.03	-0.01749	20.26	0.15313	20.17	0.54473
		20.64	0.92498	20.64	0.66306	20.64	0.23144	20.64	0.48938	20.64	0.82067		20.76	0.1036	20.51	0.3888	20.78	0.3177	20.6	0.2149	20.81	0.5354		20.645	-0.15589	20.64	0.16378	20.615	0.68092	20.775	-0.14432	20.605	0.04365		20.56	0.26373	20.47	0.5802	20.46	-0.02749	20.69	0.14313	20.6	0.52473
		21.07	0.89498	21.07	0.64306	21.07	0.22144	21.07	0.46938	21.07	0.78067		21.19	0.0836	20.94	0.3688	21.21	0.2977	21.03	0.1949	21.24	0.5154		21.075	-0.15589	21.07	0.14378	21.045	0.66092	21.205	-0.15432	21.035	0.03365		20.99	0.24373	20.9	0.5602	20.89	-0.03749	21.12	0.13313	21.03	0.49473
		21.5	0.87498	21.5	0.62306	21.5	0.21144	21.5	0.43938	21.5	0.75067		21.62	0.0636	21.37	0.3388	21.64	0.2777	21.46	0.1849	21.67	0.4954		21.505	-0.14589	21.5	0.13378	21.475	0.64092	21.635	-0.16432	21.465	0.01365		21.42	0.21373	21.33	0.5402	21.32	-0.05749	21.55	0.12313	21.46	0.46473
		21.93	0.83498	21.93	0.61306	21.93	0.21144	21.93	0.41938	21.93	0.72067		22.05	0.0436	21.8	0.3188	22.07	0.2677	21.89	0.1649	22.1	0.4754		21.935	-0.17589	21.93	0.11378	21.905	0.62092	22.065	-0.16432	21.895	0.00365		21.85	0.19373	21.76	0.5202	21.75	-0.06749	21.98	0.11313	21.89	0.43473
		22.36	0.79498	22.36	0.59306	22.36	0.21144	22.36	0.39938	22.36	0.69067		22.48	0.0236	22.23	0.3088	22.5	0.2477	22.32	0.1549	22.53	0.4654		22.365	-0.19589	22.36	0.10378	22.335	0.60092	22.495	-0.17432	22.325	-0.01635		22.28	0.18373	22.19	0.5102	22.18	-0.07749	22.41	0.08313	22.32	0.41473
		22.79	0.75498	22.79	0.58306	22.79	0.21144	22.79	0.37938	22.79	0.65067		22.91	0.0036	22.66	0.2888	22.93	0.2377	22.75	0.1449	22.96	0.4454		22.795	-0.22589	22.79	0.09378	22.765	0.59092	22.925	-0.17432	22.755	-0.01635		22.71	0.16373	22.62	0.4902	22.61	-0.08749	22.84	0.05313	22.75	0.38473
		23.22	0.71498	23.22	0.56306	23.22	0.21144	23.22	0.34938	23.22	0.62067		23.34	-0.0164	23.09	0.2688	23.36	0.2377	23.18	0.1249	23.39	0.4354		23.225	-0.24589	23.22	0.08378	23.195	0.57092	23.355	-0.18432	23.185	-0.02635		23.14	0.15373	23.05	0.4702	23.04	-0.09749	23.27	0.01313	23.18	0.37473
		23.65	0.67498	23.65	0.55306	23.65	0.21144	23.65	0.32938	23.65	0.59067		23.77	-0.0164	23.52	0.2488	23.79	0.2277	23.61	0.1149	23.82	0.4154		23.655	-0.25589	23.65	0.07378	23.625	0.55092	23.785	-0.18432	23.615	-0.03635		23.57	0.13373	23.48	0.4602	23.47	-0.10749	23.7	-0.01687	23.61	0.35473
		24.08	0.63498	24.08	0.53306	24.08	0.21144	24.08	0.30938	24.08	0.56067		24.2	-0.0264	23.95	0.2388	24.22	0.2277	24.04	0.1049	24.25	0.4054		24.085	-0.25589	24.08	0.07378	24.055	0.54092	24.215	-0.18432	24.045	-0.03635		24	0.12373	23.91	0.4502	23.9	-0.10749	24.13	-0.03687	24.04	0.33473
		24.51	0.60498	24.51	0.52306	24.51	0.21144	24.51	0.27938	24.51	0.52067		24.63	-0.0364	24.38	0.2288	24.65	0.2177	24.47	0.0949	24.68	0.3854		24.515	-0.26589	24.51	0.07378	24.485	0.52092	24.645	-0.19432	24.475	-0.04635		24.43	0.11373	24.34	0.4302	24.33	-0.11749	24.56	-0.04687	24.47	0.31473
		24.94	0.57498	24.94	0.50306	24.94	0.22144	24.94	0.25938	24.94	0.49067		25.06	-0.0464	24.81	0.2188	25.08	0.2177	24.9	0.0849	25.11	0.3754		24.945	-0.27589	24.94	0.07378	24.915	0.51092	25.075	-0.19432	24.905	-0.05635		24.86	0.10373	24.77	0.4202	24.76	-0.12749	24.99	-0.05687	24.9	0.30473
		25.37	0.54498	25.37	0.49306	25.37	0.22144	25.37	0.23938	25.37	0.45067		25.49	-0.0464	25.24	0.2088	25.51	0.2077	25.33	0.0749	25.54	0.3554		25.375	-0.28589	25.37	0.08378	25.345	0.49092	25.505	-0.20432	25.335	-0.06635		25.29	0.09373	25.2	0.4102	25.19	-0.12749	25.42	-0.07687	25.33	0.28473
		25.8	0.50498	25.8	0.47306	25.8	0.23144	25.8	0.20938	25.8	0.43067		25.92	-0.0564	25.67	0.1988	25.94	0.2077	25.76	0.0649	25.97	0.3454		25.805	-0.29589	25.8	0.08378	25.775	0.48092	25.935	-0.20432	25.765	-0.06635		25.72	0.08373	25.63	0.4002	25.62	-0.13749	25.85	-0.08687	25.76	0.27473
		26.23	0.47498	26.23	0.46306	26.23	0.23144	26.23	0.18938	26.23	0.40067		26.35	-0.0564	26.1	0.1888	26.37	0.2077	26.19	0.0549	26.4	0.3354		26.235	-0.30589	26.23	0.08378	26.205	0.46092	26.365	-0.20432	26.195	-0.07635		26.15	0.08373	26.06	0.3902	26.05	-0.13749	26.28	-0.09687	26.19	0.26473
		26.66	0.44498	26.66	0.44306	26.66	0.23144	26.66	0.16938	26.66	0.37067		26.78	-0.0664	26.53	0.1788	26.8	0.1977	26.62	0.0449	26.83	0.3254		26.665	-0.31589	26.66	0.09378	26.635	0.44092	26.795	-0.20432	26.625	-0.07635		26.58	0.07373	26.49	0.3902	26.48	-0.13749	26.71	-0.11687	26.62	0.25473
		27.09	0.41498	27.09	0.43306	27.09	0.24144	27.09	0.13938	27.09	0.34067		27.21	-0.0664	26.96	0.1688	27.23	0.1977	27.05	0.0349	27.26	0.3054		27.095	-0.32589	27.09	0.09378	27.065	0.43092	27.225	-0.20432	27.055	-0.07635		27.01	0.07373	26.92	0.3802	26.91	-0.14749	27.14	-0.12687	27.05	0.23473
		27.52	0.38498	27.52	0.42306	27.52	0.24144	27.52	0.11938	27.52	0.32067		27.64	-0.0764	27.39	0.1588	27.66	0.1977	27.48	0.0249	27.69	0.2954		27.525	-0.33589	27.52	0.10378	27.495	0.42092	27.655	-0.20432	27.485	-0.07635		27.44	0.06373	27.35	0.3802	27.34	-0.14749	27.57	-0.13687	27.48	0.22473
		27.95	0.35498	27.95	0.41306	27.95	0.24144	27.95	0.08938	27.95	0.29067		28.07	-0.0764	27.82	0.1488	28.09	0.1977	27.91	0.0149	28.12	0.2854		27.955	-0.33589	27.95	0.11378	27.925	0.41092	28.085	-0.19432	27.915	-0.07635		27.87	0.06373	27.78	0.3702	27.77	-0.13749	28	-0.13687	27.91	0.21473
		28.38	0.32498	28.38	0.39306	28.38	0.24144	28.38	0.06938	28.38	0.27067		28.5	-0.0864	28.25	0.1388	28.52	0.1877	28.34	0.0049	28.55	0.2754		28.385	-0.34589	28.38	0.11378	28.355	0.40092	28.515	-0.19432	28.345	-0.07635		28.3	0.06373	28.21	0.3702	28.2	-0.13749	28.43	-0.14687	28.34	0.21473
		28.81	0.30498	28.81	0.39306	28.81	0.24144	28.81	0.03938	28.81	0.24067		28.93	-0.0964	28.68	0.1288	28.95	0.1877	28.77	-0.0051	28.98	0.2554		28.815	-0.34589	28.81	0.12378	28.785	0.39092	28.945	-0.18432	28.775	-0.07635		28.73	0.06373	28.64	0.3702	28.63	-0.12749	28.86	-0.15687	28.77	0.20473
		29.24	0.27498	29.24	0.38306	29.24	0.24144	29.24	0.01938	29.24	0.22067		29.36	-0.1064	29.11	0.1188	29.38	0.1877	29.2	-0.0151	29.41	0.2454		29.245	-0.34589	29.24	0.13378	29.215	0.39092	29.375	-0.17432	29.205	-0.07635		29.16	0.06373	29.07	0.3702	29.06	-0.11749	29.29	-0.15687	29.2	0.20473
		29.67	0.24498	29.67	0.37306	29.67	0.24144	29.67	-0.01062	29.67	0.20067		29.79	-0.1064	29.54	0.1088	29.81	0.1877	29.63	-0.0251	29.84	0.2354		29.675	-0.34589	29.67	0.14378	29.645	0.38092	29.805	-0.16432	29.635	-0.07635		29.59	0.06373	29.5	0.3702	29.49	-0.11749	29.72	-0.15687	29.63	0.19473
		30.1	0.21498	30.1	0.36306	30.1	0.24144	30.1	-0.03062	30.1	0.17067		30.22	-0.1164	29.97	0.0988	30.24	0.1777	30.06	-0.0351	30.27	0.2254		30.105	-0.35589	30.1	0.15378	30.075	0.37092	30.235	-0.16432	30.065	-0.07635		30.02	0.06373	29.93	0.3702	29.92	-0.10749	30.15	-0.15687	30.06	0.19473
		30.53	0.18498	30.53	0.35306	30.53	0.24144	30.53	-0.05062	30.53	0.15067		30.65	-0.1264	30.4	0.0888	30.67	0.1777	30.49	-0.0451	30.7	0.2054		30.535	-0.35589	30.53	0.16378	30.505	0.36092	30.665	-0.15432	30.495	-0.06635		30.45	0.06373	30.36	0.3802	30.35	-0.10749	30.58	-0.16687	30.49	0.19473
		30.96	0.16498	30.96	0.35306	30.96	0.24144	30.96	-0.06062	30.96	0.13067		31.08	-0.1364	30.83	0.0788	31.1	0.1777	30.92	-0.0551	31.13	0.1954		30.965	-0.34589	30.96	0.17378	30.935	0.36092	31.095	-0.14432	30.925	-0.06635		30.88	0.07373	30.79	0.3802	30.78	-0.09749	31.01	-0.15687	30.92	0.20473
		31.39	0.13498	31.39	0.34306	31.39	0.24144	31.39	-0.08062	31.39	0.12067		31.51	-0.1464	31.26	0.0688	31.53	0.1777	31.35	-0.0651	31.56	0.1854		31.395	-0.34589	31.39	0.18378	31.365	0.36092	31.525	-0.14432	31.355	-0.05635		31.31	0.07373	31.22	0.3802	31.21	-0.09749	31.44	-0.14687	31.35	0.20473
		31.82	0.10498	31.82	0.33306	31.82	0.24144	31.82	-0.10062	31.82	0.10067		31.94	-0.1564	31.69	0.0588	31.96	0.1677	31.78	-0.0751	31.99	0.1654		31.825	-0.34589	31.82	0.19378	31.795	0.35092	31.955	-0.13432	31.785	-0.04635		31.74	0.08373	31.65	0.3902	31.64	-0.08749	31.87	-0.13687	31.78	0.20473
		32.25	0.08498	32.25	0.32306	32.25	0.24144	32.25	-0.11062	32.25	0.08067		32.37	-0.1664	32.12	0.0488	32.39	0.1677	32.21	-0.0851	32.42	0.1554		32.255	-0.34589	32.25	0.20378	32.225	0.35092	32.385	-0.13432	32.215	-0.03635		32.17	0.08373	32.08	0.3902	32.07	-0.07749	32.3	-0.12687	32.21	0.21473
		32.68	0.05498	32.68	0.31306	32.68	0.24144	32.68	-0.12062	32.68	0.06067		32.8	-0.1664	32.55	0.0388	32.82	0.1577	32.64	-0.0951	32.85	0.1354		32.685	-0.33589	32.68	0.21378	32.655	0.35092	32.815	-0.12432	32.645	-0.03635		32.6	0.09373	32.51	0.3902	32.5	-0.07749	32.73	-0.11687	32.64	0.21473
		33.11	0.03498	33.11	0.30306	33.11	0.24144	33.11	-0.13062	33.11	0.04067		33.23	-0.1764	32.98	0.0288	33.25	0.1577	33.07	-0.1051	33.28	0.1254		33.115	-0.33589	33.11	0.22378	33.085	0.34092	33.245	-0.12432	33.075	-0.02635		33.03	0.09373	32.94	0.3902	32.93	-0.06749	33.16	-0.10687	33.07	0.22473
		33.54	0.01498	33.54	0.29306	33.54	0.24144	33.54	-0.14062	33.54	0.03067		33.66	-0.1764	33.41	0.0188	33.68	0.1477	33.5	-0.1151	33.71	0.1054		33.545	-0.32589	33.54	0.23378	33.515	0.34092	33.675	-0.11432	33.505	-0.01635		33.46	0.09373	33.37	0.3902	33.36	-0.05749	33.59	-0.08687	33.5	0.22473
		33.97	-0.00502	33.97	0.28306	33.97	0.23144	33.97	-0.15062	33.97	0.01067		34.09	-0.1864	33.84	0.0088	34.11	0.1477	33.93	-0.1251	34.14	0.0954		33.975	-0.32589	33.97	0.24378	33.945	0.34092	34.105	-0.11432	33.935	-0.00635		33.89	0.10373	33.8	0.3902	33.79	-0.04749	34.02	-0.07687	33.93	0.23473
		34.4	-0.03502	34.4	0.27306	34.4	0.23144	34.4	-0.17062	34.4	-0.00933		34.52	-0.1864	34.27	-0.0012	34.54	0.1377	34.36	-0.1451	34.57	0.0754		34.405	-0.31589	34.4	0.25378	34.375	0.34092	34.535	-0.10432	34.365	0.00365		34.32	0.10373	34.23	0.3902	34.22	-0.04749	34.45	-0.06687	34.36	0.24473
		34.83	-0.05502	34.83	0.26306	34.83	0.23144	34.83	-0.18062	34.83	-0.02933		34.95	-0.1964	34.7	-0.0112	34.97	0.1377	34.79	-0.1551	35	0.0554		34.835	-0.30589	34.83	0.26378	34.805	0.34092	34.965	-0.09432	34.795	0.01365		34.75	0.11373	34.66	0.4002	34.65	-0.03749	34.88	-0.04687	34.79	0.24473
		35.26	-0.07502	35.26	0.25306	35.26	0.23144	35.26	-0.19062	35.26	-0.03933		35.38	-0.1964	35.13	-0.0312	35.4	0.1277	35.22	-0.1651	35.43	0.0454		35.265	-0.29589	35.26	0.27378	35.235	0.34092	35.395	-0.09432	35.225	0.02365		35.18	0.11373	35.09	0.4002	35.08	-0.02749	35.31	-0.03687	35.22	0.25473
		35.69	-0.09502	35.69	0.24306	35.69	0.23144	35.69	-0.19062	35.69	-0.05933		35.81	-0.2064	35.56	-0.0412	35.83	0.1277	35.65	-0.1751	35.86	0.0354		35.695	-0.28589	35.69	0.28378	35.665	0.34092	35.825	-0.08432	35.655	0.04365		35.61	0.12373	35.52	0.4002	35.51	-0.01749	35.74	-0.02687	35.65	0.26473
		36.12	-0.10502	36.12	0.23306	36.12	0.22144	36.12	-0.20062	36.12	-0.07933		36.24	-0.2064	35.99	-0.0512	36.26	0.1177	36.08	-0.1851	36.29	0.0154		36.125	-0.27589	36.12	0.29378	36.095	0.34092	36.255	-0.07432	36.085	0.05365		36.04	0.13373	35.95	0.4002	35.94	-0.00749	36.17	-0.00687	36.08	0.27473
		36.55	-0.12502	36.55	0.22306	36.55	0.22144	36.55	-0.21062	36.55	-0.08933		36.67	-0.2164	36.42	-0.0612	36.69	0.1177	36.51	-0.1951	36.72	0.0054		36.555	-0.25589	36.55	0.30378	36.525	0.34092	36.685	-0.06432	36.515	0.06365		36.47	0.13373	36.38	0.4002	36.37	0.00251	36.6	0.00313	36.51	0.27473
		36.98	-0.13502	36.98	0.21306	36.98	0.22144	36.98	-0.21062	36.98	-0.09933		37.1	-0.2164	36.85	-0.0712	37.12	0.1177	36.94	-0.1951	37.15	-0.0046		36.985	-0.24589	36.98	0.31378	36.955	0.33092	37.115	-0.06432	36.945	0.07365		36.9	0.14373	36.81	0.4002	36.8	0.02251	37.03	0.02313	36.94	0.28473
		37.41	-0.15502	37.41	0.20306	37.41	0.21144	37.41	-0.22062	37.41	-0.11933		37.53	-0.2264	37.28	-0.0812	37.55	0.1177	37.37	-0.2051	37.58	-0.0146		37.415	-0.22589	37.41	0.32378	37.385	0.33092	37.545	-0.05432	37.375	0.08365		37.33	0.15373	37.24	0.4002	37.23	0.03251	37.46	0.03313	37.37	0.29473
		37.84	-0.16502	37.84	0.19306	37.84	0.21144	37.84	-0.22062	37.84	-0.12933		37.96	-0.2264	37.71	-0.0912	37.98	0.1077	37.8	-0.2051	38.01	-0.0246		37.845	-0.20589	37.84	0.33378	37.815	0.34092	37.975	-0.05432	37.805	0.08365		37.76	0.16373	37.67	0.4002	37.66	0.04251	37.89	0.04313	37.8	0.29473
		38.27	-0.17502	38.27	0.18306	38.27	0.21144	38.27	-0.22062	38.27	-0.13933		38.39	-0.2364	38.14	-0.0912	38.41	0.1077	38.23	-0.2151	38.44	-0.0246		38.275	-0.18589	38.27	0.33378	38.245	0.34092	38.405	-0.04432	38.235	0.09365		38.19	0.17373	38.1	0.4002	38.09	0.05251	38.32	0.06313	38.23	0.30473
		38.7	-0.18502	38.7	0.17306	38.7	0.20144	38.7	-0.23062	38.7	-0.15933		38.82	-0.2364	38.57	-0.1012	38.84	0.1077	38.66	-0.2151	38.87	-0.0346		38.705	-0.16589	38.7	0.34378	38.675	0.34092	38.835	-0.03432	38.665	0.10365		38.62	0.18373	38.53	0.4002	38.52	0.06251	38.75	0.07313	38.66	0.31473
		39.13	-0.19502	39.13	0.16306	39.13	0.20144	39.13	-0.22062	39.13	-0.16933		39.25	-0.2364	39	-0.1112	39.27	0.0977	39.09	-0.2151	39.3	-0.0446		39.135	-0.15589	39.13	0.35378	39.105	0.34092	39.265	-0.02432	39.095	0.11365		39.05	0.18373	38.96	0.4002	38.95	0.07251	39.18	0.09313	39.09	0.32473
		39.56	-0.20502	39.56	0.15306	39.56	0.19144	39.56	-0.22062	39.56	-0.17933		39.68	-0.2364	39.43	-0.1212	39.7	0.0977	39.52	-0.2251	39.73	-0.0546		39.565	-0.13589	39.56	0.36378	39.535	0.34092	39.695	-0.02432	39.525	0.11365		39.48	0.19373	39.39	0.4002	39.38	0.08251	39.61	0.10313	39.52	0.33473
		39.99	-0.20502	39.99	0.13306	39.99	0.18144	39.99	-0.22062	39.99	-0.18933		40.11	-0.2364	39.86	-0.1212	40.13	0.0977	39.95	-0.2251	40.16	-0.0646		39.995	-0.11589	39.99	0.37378	39.965	0.34092	40.125	-0.01432	39.955	0.12365		39.91	0.20373	39.82	0.3902	39.81	0.08251	40.04	0.11313	39.95	0.33473
		40.42	-0.21502	40.42	0.12306	40.42	0.18144	40.42	-0.22062	40.42	-0.19933		40.54	-0.2364	40.29	-0.1312	40.56	0.0977	40.38	-0.2251	40.59	-0.0746		40.425	-0.10589	40.42	0.37378	40.395	0.34092	40.555	-0.00432	40.385	0.13365		40.34	0.21373	40.25	0.3902	40.24	0.09251	40.47	0.12313	40.38	0.34473
		40.85	-0.22502	40.85	0.11306	40.85	0.17144	40.85	-0.21062	40.85	-0.20933		40.97	-0.2264	40.72	-0.1412	40.99	0.0977	40.81	-0.2251	41.02	-0.0746		40.855	-0.08589	40.85	0.38378	40.825	0.34092	40.985	0.00568	40.815	0.13365		40.77	0.22373	40.68	0.3902	40.67	0.10251	40.9	0.13313	40.81	0.35473
		41.28	-0.22502	41.28	0.09306	41.28	0.17144	41.28	-0.20062	41.28	-0.20933		41.4	-0.2264	41.15	-0.1412	41.42	0.0977	41.24	-0.2251	41.45	-0.0846		41.285	-0.06589	41.28	0.39378	41.255	0.34092	41.415	0.01568	41.245	0.14365		41.2	0.22373	41.11	0.3902	41.1	0.11251	41.33	0.15313	41.24	0.35473
		41.71	-0.22502	41.71	0.08306	41.71	0.16144	41.71	-0.19062	41.71	-0.21933		41.83	-0.2264	41.58	-0.1412	41.85	0.0977	41.67	-0.2251	41.88	-0.0946		41.715	-0.04589	41.71	0.40378	41.685	0.34092	41.845	0.02568	41.675	0.15365		41.63	0.23373	41.54	0.3902	41.53	0.12251	41.76	0.16313	41.67	0.36473
		42.14	-0.22502	42.14	0.06306	42.14	0.16144	42.14	-0.19062	42.14	-0.22933		42.26	-0.2164	42.01	-0.1512	42.28	0.0977	42.1	-0.2151	42.31	-0.0946		42.145	-0.03589	42.14	0.40378	42.115	0.34092	42.275	0.02568	42.105	0.15365		42.06	0.24373	41.97	0.3802	41.96	0.13251	42.19	0.17313	42.1	0.36473
		42.57	-0.22502	42.57	0.05306	42.57	0.16144	42.57	-0.18062	42.57	-0.22933		42.69	-0.2164	42.44	-0.1512	42.71	0.1077	42.53	-0.2151	42.74	-0.1046		42.575	-0.01589	42.57	0.41378	42.545	0.34092	42.705	0.03568	42.535	0.16365		42.49	0.24373	42.4	0.3802	42.39	0.15251	42.62	0.18313	42.53	0.36473
		43	-0.22502	43	0.04306	43	0.15144	43	-0.17062	43	-0.22933		43.12	-0.2164	42.87	-0.1512	43.14	0.1077	42.96	-0.2051	43.17	-0.1046		43.005	-0.00589	43	0.41378	42.975	0.34092	43.135	0.04568	42.965	0.17365		42.92	0.24373	42.83	0.3802	42.82	0.16251	43.05	0.19313	42.96	0.37473
		43.43	-0.22502	43.43	0.03306	43.43	0.15144	43.43	-0.15062	43.43	-0.22933		43.55	-0.2164	43.3	-0.1512	43.57	0.1077	43.39	-0.2051	43.6	-0.1046		43.435	0.01411	43.43	0.41378	43.405	0.34092	43.565	0.05568	43.395	0.18365		43.35	0.25373	43.26	0.3702	43.25	0.17251	43.48	0.20313	43.39	0.37473
		43.86	-0.22502	43.86	0.02306	43.86	0.15144	43.86	-0.14062	43.86	-0.22933		43.98	-0.2064	43.73	-0.1512	44	0.1177	43.82	-0.1951	44.03	-0.1146		43.865	0.03411	43.86	0.42378	43.835	0.34092	43.995	0.06568	43.825	0.19365		43.78	0.25373	43.69	0.3702	43.68	0.18251	43.91	0.22313	43.82	0.38473
		44.29	-0.21502	44.29	0.01306	44.29	0.14144	44.29	-0.14062	44.29	-0.22933		44.41	-0.1964	44.16	-0.1512	44.43	0.1177	44.25	-0.1851	44.46	-0.1146		44.295	0.04411	44.29	0.42378	44.265	0.34092	44.425	0.07568	44.255	0.20365		44.21	0.26373	44.12	0.3702	44.11	0.19251	44.34	0.23313	44.25	0.38473
		44.72	-0.21502	44.72	0.00306	44.72	0.14144	44.72	-0.13062	44.72	-0.22933		44.84	-0.1864	44.59	-0.1412	44.86	0.1177	44.68	-0.1851	44.89	-0.1246		44.725	0.05411	44.72	0.42378	44.695	0.34092	44.855	0.07568	44.685	0.21365		44.64	0.26373	44.55	0.3602	44.54	0.20251	44.77	0.24313	44.68	0.39473
		45.15	-0.20502	45.15	-0.00694	45.15	0.14144	45.15	-0.12062	45.15	-0.21933		45.27	-0.1664	45.02	-0.1412	45.29	0.1277	45.11	-0.1751	45.32	-0.1246		45.155	0.07411	45.15	0.42378	45.125	0.34092	45.285	0.08568	45.115	0.22365		45.07	0.27373	44.98	0.3602	44.97	0.21251	45.2	0.24313	45.11	0.39473
		45.58	-0.20502	45.58	-0.01694	45.58	0.14144	45.58	-0.11062	45.58	-0.21933		45.7	-0.1564	45.45	-0.1412	45.72	0.1277	45.54	-0.1651	45.75	-0.1346		45.585	0.08411	45.58	0.42378	45.555	0.34092	45.715	0.09568	45.545	0.23365		45.5	0.27373	45.41	0.3602	45.4	0.22251	45.63	0.25313	45.54	0.40473
		46.01	-0.20502	46.01	-0.02694	46.01	0.14144	46.01	-0.09062	46.01	-0.20933		46.13	-0.1464	45.88	-0.1312	46.15	0.1377	45.97	-0.1551	46.18	-0.1346		46.015	0.10411	46.01	0.42378	45.985	0.34092	46.145	0.10568	45.975	0.24365		45.93	0.27373	45.84	0.3502	45.83	0.23251	46.06	0.26313	45.97	0.40473
		46.44	-0.19502	46.44	-0.03694	46.44	0.13144	46.44	-0.08062	46.44	-0.20933		46.56	-0.1264	46.31	-0.1312	46.58	0.1377	46.4	-0.1451	46.61	-0.1346		46.445	0.11411	46.44	0.41378	46.415	0.34092	46.575	0.11568	46.405	0.24365		46.36	0.28373	46.27	0.3502	46.26	0.24251	46.49	0.27313	46.4	0.41473
		46.87	-0.18502	46.87	-0.04694	46.87	0.13144	46.87	-0.06062	46.87	-0.19933		46.99	-0.1164	46.74	-0.1312	47.01	0.1377	46.83	-0.1351	47.04	-0.1346		46.875	0.12411	46.87	0.41378	46.845	0.34092	47.005	0.12568	46.835	0.25365		46.79	0.28373	46.7	0.3502	46.69	0.25251	46.92	0.27313	46.83	0.41473
		47.3	-0.17502	47.3	-0.05694	47.3	0.13144	47.3	-0.05062	47.3	-0.19933		47.42	-0.0964	47.17	-0.1212	47.44	0.1477	47.26	-0.1251	47.47	-0.1446		47.305	0.13411	47.3	0.41378	47.275	0.34092	47.435	0.12568	47.265	0.26365		47.22	0.29373	47.13	0.3502	47.12	0.26251	47.35	0.28313	47.26	0.41473
		47.73	-0.16502	47.73	-0.05694	47.73	0.13144	47.73	-0.03062	47.73	-0.18933		47.85	-0.0864	47.6	-0.1212	47.87	0.1477	47.69	-0.1151	47.9	-0.1446		47.735	0.14411	47.73	0.41378	47.705	0.34092	47.865	0.13568	47.695	0.27365		47.65	0.29373	47.56	0.3402	47.55	0.27251	47.78	0.29313	47.69	0.41473
		48.16	-0.15502	48.16	-0.06694	48.16	0.13144	48.16	-0.01062	48.16	-0.17933		48.28	-0.0764	48.03	-0.1112	48.3	0.1577	48.12	-0.1051	48.33	-0.1446		48.165	0.14411	48.16	0.40378	48.135	0.34092	48.295	0.14568	48.125	0.27365		48.08	0.29373	47.99	0.3402	47.98	0.28251	48.21	0.29313	48.12	0.41473
		48.59	-0.14502	48.59	-0.06694	48.59	0.13144	48.59	0.00938	48.59	-0.16933		48.71	-0.0664	48.46	-0.1012	48.73	0.1577	48.55	-0.0851	48.76	-0.1446		48.595	0.15411	48.59	0.40378	48.565	0.34092	48.725	0.14568	48.555	0.28365		48.51	0.30373	48.42	0.3402	48.41	0.29251	48.64	0.30313	48.55	0.41473
		49.02	-0.13502	49.02	-0.07694	49.02	0.13144	49.02	0.02938	49.02	-0.15933		49.14	-0.0464	48.89	-0.1012	49.16	0.1677	48.98	-0.0751	49.19	-0.1446		49.025	0.16411	49.02	0.39378	48.995	0.34092	49.155	0.15568	48.985	0.28365		48.94	0.30373	48.85	0.3402	48.84	0.30251	49.07	0.30313	48.98	0.41473
		49.45	-0.12502	49.45	-0.07694	49.45	0.12144	49.45	0.03938	49.45	-0.14933		49.57	-0.0264	49.32	-0.0912	49.59	0.1677	49.41	-0.0651	49.62	-0.1446		49.455	0.16411	49.45	0.38378	49.425	0.34092	49.585	0.15568	49.415	0.28365		49.37	0.30373	49.28	0.3302	49.27	0.31251	49.5	0.30313	49.41	0.41473
		49.88	-0.10502	49.88	-0.08694	49.88	0.12144	49.88	0.05938	49.88	-0.13933		50	-0.0164	49.75	-0.0812	50.02	0.1777	49.84	-0.0551	50.05	-0.1446		49.885	0.17411	49.88	0.38378	49.855	0.34092	50.015	0.16568	49.845	0.29365		49.8	0.31373	49.71	0.3302	49.7	0.32251	49.93	0.30313	49.84	0.40473
		50.31	-0.09502	50.31	-0.08694	50.31	0.12144	50.31	0.07938	50.31	-0.12933		50.43	0.0036	50.18	-0.0812	50.45	0.1877	50.27	-0.0351	50.48	-0.1446		50.315	0.17411	50.31	0.37378	50.285	0.34092	50.445	0.16568	50.275	0.29365		50.23	0.31373	50.14	0.3302	50.13	0.33251	50.36	0.30313	50.27	0.40473
		50.74	-0.08502	50.74	-0.08694	50.74	0.12144	50.74	0.09938	50.74	-0.11933		50.86	0.0236	50.61	-0.0712	50.88	0.1877	50.7	-0.0251	50.91	-0.1446		50.745	0.17411	50.74	0.36378	50.715	0.34092	50.875	0.16568	50.705	0.29365		50.66	0.31373	50.57	0.3202	50.56	0.33251	50.79	0.30313	50.7	0.39473
		51.17	-0.06502	51.17	-0.09694	51.17	0.12144	51.17	0.10938	51.17	-0.10933		51.29	0.0336	51.04	-0.0612	51.31	0.1977	51.13	-0.0151	51.34	-0.1446		51.175	0.17411	51.17	0.35378	51.145	0.33092	51.305	0.17568	51.135	0.29365		51.09	0.32373	51	0.3202	50.99	0.34251	51.22	0.29313	51.13	0.39473
		51.6	-0.05502	51.6	-0.09694	51.6	0.11144	51.6	0.11938	51.6	-0.09933		51.72	0.0536	51.47	-0.0612	51.74	0.2077	51.56	-0.0051	51.77	-0.1446		51.605	0.17411	51.6	0.34378	51.575	0.33092	51.735	0.17568	51.565	0.29365		51.52	0.32373	51.43	0.3102	51.42	0.34251	51.65	0.29313	51.56	0.38473
		52.03	-0.03502	52.03	-0.09694	52.03	0.11144	52.03	0.13938	52.03	-0.08933		52.15	0.0736	51.9	-0.0512	52.17	0.2077	51.99	0.0049	52.2	-0.1446		52.035	0.17411	52.03	0.33378	52.005	0.33092	52.165	0.17568	51.995	0.29365		51.95	0.32373	51.86	0.3102	51.85	0.35251	52.08	0.28313	51.99	0.38473
		52.46	-0.01502	52.46	-0.09694	52.46	0.11144	52.46	0.14938	52.46	-0.06933		52.58	0.0936	52.33	-0.0412	52.6	0.2177	52.42	0.0249	52.63	-0.1346		52.465	0.18411	52.46	0.32378	52.435	0.33092	52.595	0.18568	52.425	0.29365		52.38	0.32373	52.29	0.3002	52.28	0.36251	52.51	0.28313	52.42	0.37473
		52.89	0.00498	52.89	-0.10694	52.89	0.11144	52.89	0.16938	52.89	-0.05933		53.01	0.1136	52.76	-0.0312	53.03	0.2277	52.85	0.0349	53.06	-0.1246		52.895	0.17411	52.89	0.31378	52.865	0.33092	53.025	0.18568	52.855	0.28365		52.81	0.33373	52.72	0.3002	52.71	0.36251	52.94	0.27313	52.85	0.36473
		53.32	0.01498	53.32	-0.10694	53.32	0.10144	53.32	0.17938	53.32	-0.03933		53.44	0.1236	53.19	-0.0212	53.46	0.2377	53.28	0.0449	53.49	-0.1246		53.325	0.17411	53.32	0.29378	53.295	0.32092	53.455	0.18568	53.285	0.28365		53.24	0.33373	53.15	0.2902	53.14	0.37251	53.37	0.27313	53.28	0.35473
		53.75	0.03498	53.75	-0.10694	53.75	0.10144	53.75	0.19938	53.75	-0.02933		53.87	0.1436	53.62	-0.0112	53.89	0.2377	53.71	0.0549	53.92	-0.1146		53.755	0.17411	53.75	0.28378	53.725	0.32092	53.885	0.18568	53.715	0.28365		53.67	0.33373	53.58	0.2902	53.57	0.38251	53.8	0.26313	53.71	0.34473
		54.18	0.05498	54.18	-0.10694	54.18	0.10144	54.18	0.20938	54.18	-0.00933		54.3	0.1636	54.05	-0.0012	54.32	0.2477	54.14	0.0749	54.35	-0.1046		54.185	0.17411	54.18	0.26378	54.155	0.32092	54.315	0.19568	54.145	0.28365		54.1	0.34373	54.01	0.2802	54	0.38251	54.23	0.25313	54.14	0.33473
		54.61	0.07498	54.61	-0.10694	54.61	0.09144	54.61	0.21938	54.61	0.01067		54.73	0.1836	54.48	0.0088	54.75	0.2577	54.57	0.0849	54.78	-0.1046		54.615	0.17411	54.61	0.25378	54.585	0.31092	54.745	0.19568	54.575	0.27365		54.53	0.34373	54.44	0.2802	54.43	0.39251	54.66	0.24313	54.57	0.32473
		55.04	0.08498	55.04	-0.10694	55.04	0.09144	55.04	0.23938	55.04	0.02067		55.16	0.1936	54.91	0.0188	55.18	0.2677	55	0.1049	55.21	-0.0946		55.045	0.17411	55.04	0.23378	55.015	0.31092	55.175	0.19568	55.005	0.27365		54.96	0.34373	54.87	0.2802	54.86	0.40251	55.09	0.23313	55	0.31473
		55.47	0.10498	55.47	-0.10694	55.47	0.09144	55.47	0.24938	55.47	0.04067		55.59	0.2136	55.34	0.0288	55.61	0.2677	55.43	0.1149	55.64	-0.0946		55.475	0.17411	55.47	0.22378	55.445	0.30092	55.605	0.19568	55.435	0.26365		55.39	0.34373	55.3	0.2702	55.29	0.40251	55.52	0.22313	55.43	0.30473
		55.9	0.11498	55.9	-0.09694	55.9	0.08144	55.9	0.26938	55.9	0.05067		56.02	0.2336	55.77	0.0388	56.04	0.2777	55.86	0.1249	56.07	-0.0846		55.905	0.17411	55.9	0.20378	55.875	0.30092	56.035	0.19568	55.865	0.26365		55.82	0.34373	55.73	0.2702	55.72	0.40251	55.95	0.21313	55.86	0.29473
		56.33	0.13498	56.33	-0.09694	56.33	0.08144	56.33	0.27938	56.33	0.07067		56.45	0.2436	56.2	0.0488	56.47	0.2777	56.29	0.1349	56.5	-0.0846		56.335	0.16411	56.33	0.19378	56.305	0.30092	56.465	0.20568	56.295	0.25365		56.25	0.34373	56.16	0.2702	56.15	0.41251	56.38	0.20313	56.29	0.28473
		56.76	0.15498	56.76	-0.09694	56.76	0.07144	56.76	0.28938	56.76	0.08067		56.88	0.2636	56.63	0.0588	56.9	0.2877	56.72	0.1449	56.93	-0.0746		56.765	0.16411	56.76	0.17378	56.735	0.29092	56.895	0.20568	56.725	0.24365		56.68	0.34373	56.59	0.2602	56.58	0.41251	56.81	0.19313	56.72	0.27473
		57.19	0.16498	57.19	-0.09694	57.19	0.06144	57.19	0.29938	57.19	0.10067		57.31	0.2736	57.06	0.0688	57.33	0.2877	57.15	0.1549	57.36	-0.0646		57.195	0.15411	57.19	0.16378	57.165	0.29092	57.325	0.20568	57.155	0.24365		57.11	0.34373	57.02	0.2602	57.01	0.41251	57.24	0.18313	57.15	0.25473
		57.62	0.18498	57.62	-0.09694	57.62	0.06144	57.62	0.30938	57.62	0.11067		57.74	0.2936	57.49	0.0788	57.76	0.2977	57.58	0.1649	57.79	-0.0646		57.625	0.15411	57.62	0.15378	57.595	0.29092	57.755	0.20568	57.585	0.23365		57.54	0.34373	57.45	0.2602	57.44	0.42251	57.67	0.16313	57.58	0.23473
		58.05	0.20498	58.05	-0.08694	58.05	0.06144	58.05	0.32938	58.05	0.13067		58.17	0.3036	57.92	0.0888	58.19	0.2977	58.01	0.1849	58.22	-0.0546		58.055	0.14411	58.05	0.13378	58.025	0.29092	58.185	0.21568	58.015	0.22365		57.97	0.34373	57.88	0.2502	57.87	0.42251	58.1	0.15313	58.01	0.22473
		58.48	0.21498	58.48	-0.08694	58.48	0.05144	58.48	0.33938	58.48	0.14067		58.6	0.3136	58.35	0.0988	58.62	0.2977	58.44	0.1949	58.65	-0.0546		58.485	0.14411	58.48	0.11378	58.455	0.28092	58.615	0.21568	58.445	0.21365		58.4	0.34373	58.31	0.2502	58.3	0.42251	58.53	0.14313	58.44	0.20473
		58.91	0.23498	58.91	-0.07694	58.91	0.05144	58.91	0.34938	58.91	0.16067		59.03	0.3236	58.78	0.1088	59.05	0.3077	58.87	0.2049	59.08	-0.0446		58.915	0.13411	58.91	0.10378	58.885	0.28092	59.045	0.21568	58.875	0.20365		58.83	0.34373	58.74	0.2402	58.73	0.42251	58.96	0.12313	58.87	0.19473
		59.34	0.25498	59.34	-0.07694	59.34	0.04144	59.34	0.35938	59.34	0.18067		59.46	0.3436	59.21	0.1188	59.48	0.3077	59.3	0.2149	59.51	-0.0346		59.345	0.12411	59.34	0.08378	59.315	0.27092	59.475	0.21568	59.305	0.19365		59.26	0.34373	59.17	0.2402	59.16	0.42251	59.39	0.11313	59.3	0.17473
		59.77	0.26498	59.77	-0.07694	59.77	0.04144	59.77	0.36938	59.77	0.19067		59.89	0.3536	59.64	0.1188	59.91	0.3077	59.73	0.2249	59.94	-0.0346		59.775	0.12411	59.77	0.06378	59.745	0.27092	59.905	0.21568	59.735	0.18365		59.69	0.34373	59.6	0.2402	59.59	0.42251	59.82	0.09313	59.73	0.15473
		60.2	0.28498	60.2	-0.06694	60.2	0.04144	60.2	0.37938	60.2	0.21067		60.32	0.3636	60.07	0.1288	60.34	0.3177	60.16	0.2349	60.37	-0.0246		60.205	0.11411	60.2	0.05378	60.175	0.26092	60.335	0.21568	60.165	0.18365		60.12	0.34373	60.03	0.2302	60.02	0.42251	60.25	0.08313	60.16	0.13473
		60.63	0.30498	60.63	-0.05694	60.63	0.03144	60.63	0.38938	60.63	0.22067		60.75	0.3736	60.5	0.1388	60.77	0.3177	60.59	0.2449	60.8	-0.0146		60.635	0.11411	60.63	0.03378	60.605	0.26092	60.765	0.21568	60.595	0.16365		60.55	0.33373	60.46	0.2202	60.45	0.42251	60.68	0.06313	60.59	0.11473
		61.06	0.31498	61.06	-0.04694	61.06	0.03144	61.06	0.39938	61.06	0.24067		61.18	0.3836	60.93	0.1488	61.2	0.3177	61.02	0.2549	61.23	-0.0046		61.065	0.10411	61.06	0.02378	61.035	0.25092	61.195	0.21568	61.025	0.15365		60.98	0.33373	60.89	0.2202	60.88	0.42251	61.11	0.05313	61.02	0.10473
		61.49	0.33498	61.49	-0.04694	61.49	0.02144	61.49	0.39938	61.49	0.25067		61.61	0.3936	61.36	0.1588	61.63	0.3177	61.45	0.2649	61.66	-0.0046		61.495	0.09411	61.49	0.00378	61.465	0.24092	61.625	0.21568	61.455	0.14365		61.41	0.33373	61.32	0.2102	61.31	0.42251	61.54	0.03313	61.45	0.08473
		61.92	0.34498	61.92	-0.03694	61.92	0.02144	61.92	0.40938	61.92	0.27067		62.04	0.4036	61.79	0.1688	62.06	0.3277	61.88	0.2749	62.09	0.0054		61.925	0.09411	61.92	-0.00622	61.895	0.24092	62.055	0.21568	61.885	0.13365		61.84	0.32373	61.75	0.2002	61.74	0.41251	61.97	0.01313	61.88	0.06473
		62.35	0.36498	62.35	-0.03694	62.35	0.01144	62.35	0.40938	62.35	0.28067		62.47	0.4136	62.22	0.1788	62.49	0.3277	62.31	0.2749	62.52	0.0054		62.355	0.08411	62.35	-0.02622	62.325	0.23092	62.485	0.21568	62.315	0.11365		62.27	0.32373	62.18	0.1902	62.17	0.41251	62.4	0.00313	62.31	0.04473
		62.78	0.37498	62.78	-0.03694	62.78	0.01144	62.78	0.41938	62.78	0.29067		62.9	0.4236	62.65	0.1788	62.92	0.3177	62.74	0.2849	62.95	0.0154		62.785	0.08411	62.78	-0.03622	62.755	0.22092	62.915	0.20568	62.745	0.10365		62.7	0.31373	62.61	0.1802	62.6	0.40251	62.83	-0.01687	62.74	0.02473
		63.21	0.39498	63.21	-0.02694	63.21	0.00144	63.21	0.41938	63.21	0.30067		63.33	0.4336	63.08	0.1888	63.35	0.3177	63.17	0.2849	63.38	0.0154		63.215	0.07411	63.21	-0.05622	63.185	0.22092	63.345	0.20568	63.175	0.09365		63.13	0.31373	63.04	0.1802	63.03	0.39251	63.26	-0.02687	63.17	0.00473
		63.64	0.40498	63.64	-0.02694	63.64	0.00144	63.64	0.42938	63.64	0.31067		63.76	0.4336	63.51	0.1988	63.78	0.3177	63.6	0.2949	63.81	0.0254		63.645	0.06411	63.64	-0.06622	63.615	0.21092	63.775	0.20568	63.605	0.08365		63.56	0.30373	63.47	0.1702	63.46	0.39251	63.69	-0.03687	63.6	-0.01527
		64.07	0.41498	64.07	-0.01694	64.07	-0.00856	64.07	0.42938	64.07	0.32067		64.19	0.4436	63.94	0.1988	64.21	0.3177	64.03	0.3049	64.24	0.0254		64.075	0.05411	64.07	-0.07622	64.045	0.20092	64.205	0.20568	64.035	0.06365		63.99	0.30373	63.9	0.1602	63.89	0.38251	64.12	-0.05687	64.03	-0.03527
		64.5	0.42498	64.5	-0.01694	64.5	-0.00856	64.5	0.43938	64.5	0.33067		64.62	0.4436	64.37	0.2088	64.64	0.3077	64.46	0.3049	64.67	0.0354		64.505	0.04411	64.5	-0.09622	64.475	0.20092	64.635	0.20568	64.465	0.05365		64.42	0.29373	64.33	0.1502	64.32	0.37251	64.55	-0.06687	64.46	-0.05527
		64.93	0.44498	64.93	-0.00694	64.93	-0.01856	64.93	0.43938	64.93	0.34067		65.05	0.4536	64.8	0.2188	65.07	0.3077	64.89	0.3149	65.1	0.0354		64.935	0.04411	64.93	-0.10622	64.905	0.19092	65.065	0.20568	64.895	0.04365		64.85	0.28373	64.76	0.1402	64.75	0.36251	64.98	-0.08687	64.89	-0.07527
		65.36	0.45498	65.36	-0.00694	65.36	-0.01856	65.36	0.43938	65.36	0.34067		65.48	0.4536	65.23	0.2188	65.5	0.3077	65.32	0.3149	65.53	0.0354		65.365	0.03411	65.36	-0.11622	65.335	0.19092	65.495	0.19568	65.325	0.02365		65.28	0.28373	65.19	0.1302	65.18	0.35251	65.41	-0.09687	65.32	-0.09527
		65.79	0.46498	65.79	0.00306	65.79	-0.02856	65.79	0.43938	65.79	0.34067		65.91	0.4636	65.66	0.2288	65.93	0.2977	65.75	0.3249	65.96	0.0454		65.795	0.03411	65.79	-0.12622	65.765	0.18092	65.925	0.19568	65.755	0.01365		65.71	0.27373	65.62	0.1202	65.61	0.34251	65.84	-0.11687	65.75	-0.11527
		66.22	0.47498	66.22	0.00306	66.22	-0.02856	66.22	0.43938	66.22	0.34067		66.34	0.4636	66.09	0.2388	66.36	0.2977	66.18	0.3249	66.39	0.0454		66.225	0.02411	66.22	-0.13622	66.195	0.17092	66.355	0.19568	66.185	-0.00635		66.14	0.27373	66.05	0.1102	66.04	0.33251	66.27	-0.12687	66.18	-0.12527
		66.65	0.47498	66.65	0.01306	66.65	-0.03856	66.65	0.43938	66.65	0.34067		66.77	0.4636	66.52	0.2388	66.79	0.2877	66.61	0.3249	66.82	0.0454		66.655	0.02411	66.65	-0.15622	66.625	0.17092	66.785	0.18568	66.615	-0.01635		66.57	0.26373	66.48	0.1102	66.47	0.32251	66.7	-0.13687	66.61	-0.14527
		67.08	0.48498	67.08	0.01306	67.08	-0.04856	67.08	0.42938	67.08	0.34067		67.2	0.4636	66.95	0.2488	67.22	0.2877	67.04	0.3349	67.25	0.0454		67.085	0.01411	67.08	-0.15622	67.055	0.17092	67.215	0.18568	67.045	-0.03635		67	0.25373	66.91	0.1002	66.9	0.31251	67.13	-0.15687	67.04	-0.16527
		67.51	0.49498	67.51	0.02306	67.51	-0.04856	67.51	0.42938	67.51	0.33067		67.63	0.4636	67.38	0.2588	67.65	0.2877	67.47	0.3349	67.68	0.0554		67.515	0.01411	67.51	-0.16622	67.485	0.16092	67.645	0.18568	67.475	-0.04635		67.43	0.24373	67.34	0.0902	67.33	0.30251	67.56	-0.16687	67.47	-0.18527
		67.94	0.50498	67.94	0.02306	67.94	-0.05856	67.94	0.42938	67.94	0.33067		68.06	0.4636	67.81	0.2688	68.08	0.2777	67.9	0.3349	68.11	0.0554		67.945	0.01411	67.94	-0.17622	67.915	0.16092	68.075	0.19568	67.905	-0.05635		67.86	0.24373	67.77	0.0802	67.76	0.29251	67.99	-0.18687	67.9	-0.20527
		68.37	0.50498	68.37	0.03306	68.37	-0.06856	68.37	0.41938	68.37	0.33067		68.49	0.4636	68.24	0.2688	68.51	0.2777	68.33	0.3349	68.54	0.0554		68.375	0.00411	68.37	-0.18622	68.345	0.16092	68.505	0.19568	68.335	-0.07635		68.29	0.23373	68.2	0.0702	68.19	0.28251	68.42	-0.19687	68.33	-0.21527
		68.8	0.51498	68.8	0.03306	68.8	-0.06856	68.8	0.40938	68.8	0.32067		68.92	0.4636	68.67	0.2788	68.94	0.2677	68.76	0.3349	68.97	0.0554		68.805	0.00411	68.8	-0.18622	68.775	0.15092	68.935	0.19568	68.765	-0.08635		68.72	0.22373	68.63	0.0702	68.62	0.28251	68.85	-0.20687	68.76	-0.23527
		69.23	0.51498	69.23	0.03306	69.23	-0.07856	69.23	0.40938	69.23	0.31067		69.35	0.4636	69.1	0.2888	69.37	0.2677	69.19	0.3449	69.4	0.0654		69.235	0.00411	69.23	-0.19622	69.205	0.15092	69.365	0.19568	69.195	-0.09635		69.15	0.21373	69.06	0.0602	69.05	0.27251	69.28	-0.21687	69.19	-0.25527
		69.66	0.52498	69.66	0.04306	69.66	-0.08856	69.66	0.39938	69.66	0.31067		69.78	0.4636	69.53	0.2888	69.8	0.2577	69.62	0.3449	69.83	0.0654		69.665	0.00411	69.66	-0.19622	69.635	0.15092	69.795	0.19568	69.625	-0.10635		69.58	0.20373	69.49	0.0502	69.48	0.26251	69.71	-0.22687	69.62	-0.26527
		70.09	0.52498	70.09	0.04306	70.09	-0.08856	70.09	0.38938	70.09	0.30067		70.21	0.4536	69.96	0.2988	70.23	0.2577	70.05	0.3449	70.26	0.0654		70.095	0.00411	70.09	-0.20622	70.065	0.15092	70.225	0.19568	70.055	-0.11635		70.01	0.19373	69.92	0.0402	69.91	0.25251	70.14	-0.23687	70.05	-0.28527
		70.52	0.52498	70.52	0.05306	70.52	-0.09856	70.52	0.38938	70.52	0.29067		70.64	0.4536	70.39	0.3088	70.66	0.2477	70.48	0.3449	70.69	0.0654		70.525	0.00411	70.52	-0.20622	70.495	0.15092	70.655	0.19568	70.485	-0.12635		70.44	0.18373	70.35	0.0402	70.34	0.24251	70.57	-0.24687	70.48	-0.29527
		70.95	0.52498	70.95	0.05306	70.95	-0.09856	70.95	0.37938	70.95	0.28067		71.07	0.4536	70.82	0.3088	71.09	0.2377	70.91	0.3449	71.12	0.0754		70.955	0.00411	70.95	-0.20622	70.925	0.15092	71.085	0.18568	70.915	-0.13635		70.87	0.17373	70.78	0.0302	70.77	0.23251	71	-0.25687	70.91	-0.31527
		71.38	0.53498	71.38	0.06306	71.38	-0.10856	71.38	0.36938	71.38	0.27067		71.5	0.4536	71.25	0.3188	71.52	0.2377	71.34	0.3449	71.55	0.0754		71.385	0.00411	71.38	-0.20622	71.355	0.15092	71.515	0.18568	71.345	-0.14635		71.3	0.17373	71.21	0.0202	71.2	0.22251	71.43	-0.26687	71.34	-0.32527
		71.81	0.52498	71.81	0.06306	71.81	-0.10856	71.81	0.35938	71.81	0.27067		71.93	0.4536	71.68	0.3288	71.95	0.2277	71.77	0.3449	71.98	0.0754		71.815	0.01411	71.81	-0.21622	71.785	0.16092	71.945	0.18568	71.775	-0.15635		71.73	0.16373	71.64	0.0102	71.63	0.21251	71.86	-0.26687	71.77	-0.34527
		72.24	0.52498	72.24	0.07306	72.24	-0.11856	72.24	0.35938	72.24	0.25067		72.36	0.4436	72.11	0.3288	72.38	0.2177	72.2	0.3449	72.41	0.0754		72.245	0.01411	72.24	-0.20622	72.215	0.16092	72.375	0.18568	72.205	-0.16635		72.16	0.15373	72.07	0.0002	72.06	0.20251	72.29	-0.27687	72.2	-0.35527
		72.67	0.52498	72.67	0.07306	72.67	-0.11856	72.67	0.34938	72.67	0.24067		72.79	0.4436	72.54	0.3288	72.81	0.2077	72.63	0.3349	72.84	0.0654		72.675	0.02411	72.67	-0.20622	72.645	0.16092	72.805	0.17568	72.635	-0.17635		72.59	0.15373	72.5	0.0002	72.49	0.19251	72.72	-0.28687	72.63	-0.36527
		73.1	0.51498	73.1	0.07306	73.1	-0.12856	73.1	0.33938	73.1	0.23067		73.22	0.4436	72.97	0.3388	73.24	0.1977	73.06	0.3349	73.27	0.0654		73.105	0.02411	73.1	-0.20622	73.075	0.16092	73.235	0.17568	73.065	-0.17635		73.02	0.14373	72.93	-0.0098	72.92	0.18251	73.15	-0.28687	73.06	-0.37527
		73.53	0.51498	73.53	0.08306	73.53	-0.12856	73.53	0.32938	73.53	0.22067		73.65	0.4336	73.4	0.3388	73.67	0.1877	73.49	0.3249	73.7	0.0654		73.535	0.02411	73.53	-0.20622	73.505	0.16092	73.665	0.17568	73.495	-0.18635		73.45	0.13373	73.36	-0.0198	73.35	0.17251	73.58	-0.29687	73.49	-0.38527
		73.96	0.50498	73.96	0.08306	73.96	-0.13856	73.96	0.31938	73.96	0.21067		74.08	0.4336	73.83	0.3388	74.1	0.1777	73.92	0.3249	74.13	0.0654		73.965	0.03411	73.96	-0.20622	73.935	0.16092	74.095	0.17568	73.925	-0.19635		73.88	0.13373	73.79	-0.0298	73.78	0.16251	74.01	-0.29687	73.92	-0.39527
		74.39	0.49498	74.39	0.08306	74.39	-0.13856	74.39	0.30938	74.39	0.20067		74.51	0.4236	74.26	0.3388	74.53	0.1677	74.35	0.3149	74.56	0.0554		74.395	0.03411	74.39	-0.19622	74.365	0.16092	74.525	0.17568	74.355	-0.19635		74.31	0.12373	74.22	-0.0298	74.21	0.15251	74.44	-0.29687	74.35	-0.40527
		74.82	0.48498	74.82	0.09306	74.82	-0.13856	74.82	0.29938	74.82	0.18067		74.94	0.4236	74.69	0.3388	74.96	0.1577	74.78	0.3149	74.99	0.0554		74.825	0.04411	74.82	-0.19622	74.795	0.16092	74.955	0.17568	74.785	-0.19635		74.74	0.11373	74.65	-0.0398	74.64	0.15251	74.87	-0.30687	74.78	-0.41527
		75.25	0.47498	75.25	0.09306	75.25	-0.14856	75.25	0.28938	75.25	0.17067		75.37	0.4136	75.12	0.3388	75.39	0.1377	75.21	0.3049	75.42	0.0554		75.255	0.05411	75.25	-0.19622	75.225	0.17092	75.385	0.16568	75.215	-0.19635		75.17	0.11373	75.08	-0.0398	75.07	0.14251	75.3	-0.30687	75.21	-0.42527
		75.68	0.46498	75.68	0.09306	75.68	-0.14856	75.68	0.27938	75.68	0.16067		75.8	0.4036	75.55	0.3288	75.82	0.1277	75.64	0.3049	75.85	0.0554		75.685	0.05411	75.68	-0.18622	75.655	0.17092	75.815	0.16568	75.645	-0.19635		75.6	0.10373	75.51	-0.0498	75.5	0.13251	75.73	-0.30687	75.64	-0.42527
		76.11	0.45498	76.11	0.09306	76.11	-0.14856	76.11	0.26938	76.11	0.14067		76.23	0.3936	75.98	0.3288	76.25	0.1177	76.07	0.2949	76.28	0.0454		76.115	0.06411	76.11	-0.18622	76.085	0.17092	76.245	0.16568	76.075	-0.19635		76.03	0.10373	75.94	-0.0498	75.93	0.13251	76.16	-0.30687	76.07	-0.43527
		76.54	0.44498	76.54	0.09306	76.54	-0.15856	76.54	0.24938	76.54	0.13067		76.66	0.3836	76.41	0.3288	76.68	0.1077	76.5	0.2949	76.71	0.0454		76.545	0.06411	76.54	-0.17622	76.515	0.18092	76.675	0.15568	76.505	-0.19635		76.46	0.09373	76.37	-0.0598	76.36	0.12251	76.59	-0.30687	76.5	-0.43527
		76.97	0.43498	76.97	0.09306	76.97	-0.15856	76.97	0.23938	76.97	0.11067		77.09	0.3736	76.84	0.3288	77.11	0.0877	76.93	0.2849	77.14	0.0454		76.975	0.07411	76.97	-0.17622	76.945	0.18092	77.105	0.15568	76.935	-0.19635		76.89	0.08373	76.8	-0.0598	76.79	0.12251	77.02	-0.30687	76.93	-0.43527
		77.4	0.42498	77.4	0.09306	77.4	-0.16856	77.4	0.22938	77.4	0.10067		77.52	0.3636	77.27	0.3288	77.54	0.0777	77.36	0.2849	77.57	0.0354		77.405	0.08411	77.4	-0.16622	77.375	0.18092	77.535	0.14568	77.365	-0.19635		77.32	0.08373	77.23	-0.0698	77.22	0.11251	77.45	-0.30687	77.36	-0.43527
		77.83	0.41498	77.83	0.09306	77.83	-0.16856	77.83	0.21938	77.83	0.08067		77.95	0.3536	77.7	0.3188	77.97	0.0577	77.79	0.2749	78	0.0354		77.835	0.09411	77.83	-0.16622	77.805	0.19092	77.965	0.14568	77.795	-0.19635		77.75	0.07373	77.66	-0.0698	77.65	0.11251	77.88	-0.29687	77.79	-0.43527
		78.26	0.40498	78.26	0.09306	78.26	-0.16856	78.26	0.19938	78.26	0.06067		78.38	0.3436	78.13	0.3188	78.4	0.0477	78.22	0.2649	78.43	0.0254		78.265	0.10411	78.26	-0.15622	78.235	0.20092	78.395	0.13568	78.225	-0.19635		78.18	0.06373	78.09	-0.0798	78.08	0.11251	78.31	-0.29687	78.22	-0.43527
		78.69	0.39498	78.69	0.09306	78.69	-0.17856	78.69	0.18938	78.69	0.04067		78.81	0.3236	78.56	0.3088	78.83	0.0277	78.65	0.2549	78.86	0.0254		78.695	0.11411	78.69	-0.15622	78.665	0.20092	78.825	0.13568	78.655	-0.20635		78.61	0.06373	78.52	-0.0798	78.51	0.10251	78.74	-0.29687	78.65	-0.43527
		79.12	0.38498	79.12	0.10306	79.12	-0.17856	79.12	0.16938	79.12	0.02067		79.24	0.3136	78.99	0.3088	79.26	0.0177	79.08	0.2449	79.29	0.0254		79.125	0.12411	79.12	-0.14622	79.095	0.21092	79.255	0.13568	79.085	-0.19635		79.04	0.05373	78.95	-0.0798	78.94	0.10251	79.17	-0.29687	79.08	-0.43527
		79.55	0.37498	79.55	0.10306	79.55	-0.17856	79.55	0.15938	79.55	0.00067		79.67	0.3036	79.42	0.3088	79.69	-0.0023	79.51	0.2349	79.72	0.0154		79.555	0.13411	79.55	-0.13622	79.525	0.21092	79.685	0.13568	79.515	-0.19635		79.47	0.05373	79.38	-0.0898	79.37	0.09251	79.6	-0.28687	79.51	-0.42527
		79.98	0.36498	79.98	0.10306	79.98	-0.18856	79.98	0.14938	79.98	-0.01933		80.1	0.2936	79.85	0.2988	80.12	-0.0123	79.94	0.2249	80.15	0.0154		79.985	0.14411	79.98	-0.12622	79.955	0.22092	80.115	0.13568	79.945	-0.19635		79.9	0.05373	79.81	-0.0898	79.8	0.09251	80.03	-0.28687	79.94	-0.42527
		80.41	0.35498	80.41	0.10306	80.41	-0.18856	80.41	0.13938	80.41	-0.03933		80.53	0.2736	80.28	0.2988	80.55	-0.0323	80.37	0.2149	80.58	0.0054		80.415	0.15411	80.41	-0.11622	80.385	0.22092	80.545	0.13568	80.375	-0.19635		80.33	0.04373	80.24	-0.0898	80.23	0.09251	80.46	-0.28687	80.37	-0.41527
		80.84	0.34498	80.84	0.10306	80.84	-0.18856	80.84	0.12938	80.84	-0.05933		80.96	0.2536	80.71	0.2888	80.98	-0.0523	80.8	0.2049	81.01	0.0054		80.845	0.16411	80.84	-0.10622	80.815	0.23092	80.975	0.13568	80.805	-0.18635		80.76	0.04373	80.67	-0.0898	80.66	0.09251	80.89	-0.27687	80.8	-0.41527
		81.27	0.33498	81.27	0.10306	81.27	-0.18856	81.27	0.11938	81.27	-0.06933		81.39	0.2336	81.14	0.2888	81.41	-0.0623	81.23	0.1949	81.44	0.0054		81.275	0.18411	81.27	-0.09622	81.245	0.24092	81.405	0.13568	81.235	-0.18635		81.19	0.03373	81.1	-0.0898	81.09	0.09251	81.32	-0.26687	81.23	-0.40527
		81.7	0.32498	81.7	0.10306	81.7	-0.18856	81.7	0.10938	81.7	-0.08933		81.82	0.2236	81.57	0.2788	81.84	-0.0823	81.66	0.1849	81.87	-0.0046		81.705	0.19411	81.7	-0.08622	81.675	0.24092	81.835	0.12568	81.665	-0.17635		81.62	0.03373	81.53	-0.0898	81.52	0.09251	81.75	-0.25687	81.66	-0.39527
		82.13	0.31498	82.13	0.10306	82.13	-0.18856	82.13	0.09938	82.13	-0.10933		82.25	0.2036	82	0.2788	82.27	-0.0923	82.09	0.1749	82.3	-0.0146		82.135	0.20411	82.13	-0.07622	82.105	0.25092	82.265	0.12568	82.095	-0.17635		82.05	0.03373	81.96	-0.0998	81.95	0.09251	82.18	-0.25687	82.09	-0.38527
		82.56	0.30498	82.56	0.10306	82.56	-0.18856	82.56	0.07938	82.56	-0.12933		82.68	0.1936	82.43	0.2688	82.7	-0.1123	82.52	0.1649	82.73	-0.0146		82.565	0.21411	82.56	-0.06622	82.535	0.26092	82.695	0.12568	82.525	-0.16635		82.48	0.03373	82.39	-0.0998	82.38	0.09251	82.61	-0.24687	82.52	-0.37527
		82.99	0.29498	82.99	0.10306	82.99	-0.18856	82.99	0.06938	82.99	-0.13933		83.11	0.1736	82.86	0.2588	83.13	-0.1223	82.95	0.1449	83.16	-0.0246		82.995	0.23411	82.99	-0.05622	82.965	0.26092	83.125	0.12568	82.955	-0.16635		82.91	0.03373	82.82	-0.0998	82.81	0.08251	83.04	-0.23687	82.95	-0.35527
		83.42	0.28498	83.42	0.10306	83.42	-0.18856	83.42	0.05938	83.42	-0.15933		83.54	0.1636	83.29	0.2588	83.56	-0.1323	83.38	0.1349	83.59	-0.0246		83.425	0.24411	83.42	-0.04622	83.395	0.27092	83.555	0.12568	83.385	-0.15635		83.34	0.03373	83.25	-0.0998	83.24	0.08251	83.47	-0.22687	83.38	-0.34527
		83.85	0.28498	83.85	0.10306	83.85	-0.18856	83.85	0.04938	83.85	-0.17933		83.97	0.1536	83.72	0.2488	83.99	-0.1423	83.81	0.1249	84.02	-0.0346		83.855	0.25411	83.85	-0.03622	83.825	0.28092	83.985	0.12568	83.815	-0.15635		83.77	0.03373	83.68	-0.0998	83.67	0.08251	83.9	-0.21687	83.81	-0.33527
		84.28	0.27498	84.28	0.10306	84.28	-0.18856	84.28	0.03938	84.28	-0.18933		84.4	0.1436	84.15	0.2388	84.42	-0.1523	84.24	0.1149	84.45	-0.0346		84.285	0.27411	84.28	-0.02622	84.255	0.28092	84.415	0.12568	84.245	-0.14635		84.2	0.02373	84.11	-0.0998	84.1	0.08251	84.33	-0.20687	84.24	-0.32527
		84.71	0.26498	84.71	0.09306	84.71	-0.18856	84.71	0.02938	84.71	-0.20933		84.83	0.1336	84.58	0.2288	84.85	-0.1723	84.67	0.1049	84.88	-0.0446		84.715	0.28411	84.71	-0.01622	84.685	0.29092	84.845	0.13568	84.675	-0.13635		84.63	0.02373	84.54	-0.0998	84.53	0.08251	84.76	-0.20687	84.67	-0.30527
		85.14	0.26498	85.14	0.09306	85.14	-0.17856	85.14	0.01938	85.14	-0.22933		85.26	0.1236	85.01	0.2188	85.28	-0.1823	85.1	0.0849	85.31	-0.0446		85.145	0.29411	85.14	-0.00622	85.115	0.30092	85.275	0.13568	85.105	-0.11635		85.06	0.02373	84.97	-0.0998	84.96	0.08251	85.19	-0.19687	85.1	-0.28527
		85.57	0.25498	85.57	0.09306	85.57	-0.17856	85.57	0.00938	85.57	-0.23933		85.69	0.1136	85.44	0.2088	85.71	-0.1923	85.53	0.0749	85.74	-0.0446		85.575	0.30411	85.57	0.00378	85.545	0.30092	85.705	0.13568	85.535	-0.10635		85.49	0.02373	85.4	-0.0898	85.39	0.08251	85.62	-0.18687	85.53	-0.27527
		86	0.25498	86	0.08306	86	-0.17856	86	-0.00062	86	-0.24933		86.12	0.0936	85.87	0.1988	86.14	-0.2023	85.96	0.0649	86.17	-0.0546		86.005	0.31411	86	0.02378	85.975	0.31092	86.135	0.14568	85.965	-0.09635		85.92	0.02373	85.83	-0.0898	85.82	0.09251	86.05	-0.17687	85.96	-0.25527
		86.43	0.24498	86.43	0.07306	86.43	-0.17856	86.43	-0.00062	86.43	-0.26933		86.55	0.0836	86.3	0.1888	86.57	-0.2123	86.39	0.0549	86.6	-0.0546		86.435	0.33411	86.43	0.03378	86.405	0.32092	86.565	0.14568	86.395	-0.08635		86.35	0.02373	86.26	-0.0898	86.25	0.09251	86.48	-0.15687	86.39	-0.23527
		86.86	0.24498	86.86	0.07306	86.86	-0.16856	86.86	-0.01062	86.86	-0.27933		86.98	0.0736	86.73	0.1788	87	-0.2323	86.82	0.0449	87.03	-0.0546		86.865	0.34411	86.86	0.04378	86.835	0.32092	86.995	0.14568	86.825	-0.06635		86.78	0.02373	86.69	-0.0898	86.68	0.09251	86.91	-0.14687	86.82	-0.21527
		87.29	0.24498	87.29	0.06306	87.29	-0.16856	87.29	-0.02062	87.29	-0.28933		87.41	0.0636	87.16	0.1688	87.43	-0.2423	87.25	0.0349	87.46	-0.0646		87.295	0.35411	87.29	0.05378	87.265	0.33092	87.425	0.14568	87.255	-0.05635		87.21	0.02373	87.12	-0.0898	87.11	0.09251	87.34	-0.12687	87.25	-0.19527
		87.72	0.23498	87.72	0.06306	87.72	-0.15856	87.72	-0.02062	87.72	-0.29933		87.84	0.0636	87.59	0.1588	87.86	-0.2523	87.68	0.0249	87.89	-0.0646		87.725	0.36411	87.72	0.06378	87.695	0.34092	87.855	0.14568	87.685	-0.04635		87.64	0.02373	87.55	-0.0798	87.54	0.09251	87.77	-0.11687	87.68	-0.17527
		88.15	0.23498	88.15	0.05306	88.15	-0.15856	88.15	-0.03062	88.15	-0.30933		88.27	0.0536	88.02	0.1488	88.29	-0.2623	88.11	0.0149	88.32	-0.0746		88.155	0.37411	88.15	0.07378	88.125	0.34092	88.285	0.15568	88.115	-0.02635		88.07	0.03373	87.98	-0.0798	87.97	0.09251	88.2	-0.09687	88.11	-0.16527
		88.58	0.22498	88.58	0.04306	88.58	-0.15856	88.58	-0.03062	88.58	-0.31933		88.7	0.0436	88.45	0.1388	88.72	-0.2623	88.54	0.0049	88.75	-0.0746		88.585	0.38411	88.58	0.08378	88.555	0.35092	88.715	0.15568	88.545	-0.01635		88.5	0.03373	88.41	-0.0798	88.4	0.09251	88.63	-0.08687	88.54	-0.14527
		89.01	0.22498	89.01	0.03306	89.01	-0.14856	89.01	-0.03062	89.01	-0.32933		89.13	0.0336	88.88	0.1388	89.15	-0.2723	88.97	-0.0051	89.18	-0.0846		89.015	0.39411	89.01	0.09378	88.985	0.35092	89.145	0.15568	88.975	0.00365		88.93	0.03373	88.84	-0.0798	88.83	0.09251	89.06	-0.07687	88.97	-0.12527
		89.44	0.21498	89.44	0.03306	89.44	-0.14856	89.44	-0.04062	89.44	-0.33933		89.56	0.0336	89.31	0.1288	89.58	-0.2823	89.4	-0.0151	89.61	-0.0946		89.445	0.40411	89.44	0.10378	89.415	0.36092	89.575	0.15568	89.405	0.01365		89.36	0.03373	89.27	-0.0798	89.26	0.09251	89.49	-0.05687	89.4	-0.10527
		89.87	0.21498	89.87	0.02306	89.87	-0.13856	89.87	-0.04062	89.87	-0.33933		89.99	0.0236	89.74	0.1188	90.01	-0.2823	89.83	-0.0251	90.04	-0.0946		89.875	0.41411	89.87	0.11378	89.845	0.36092	90.005	0.15568	89.835	0.02365		89.79	0.03373	89.7	-0.0798	89.69	0.09251	89.92	-0.04687	89.83	-0.08527
		90.3	0.20498	90.3	0.01306	90.3	-0.13856	90.3	-0.04062	90.3	-0.34933		90.42	0.0236	90.17	0.1088	90.44	-0.2923	90.26	-0.0351	90.47	-0.0946		90.305	0.42411	90.3	0.11378	90.275	0.36092	90.435	0.15568	90.265	0.04365		90.22	0.03373	90.13	-0.0698	90.12	0.10251	90.35	-0.03687	90.26	-0.06527
		90.73	0.20498	90.73	0.00306	90.73	-0.12856	90.73	-0.05062	90.73	-0.34933		90.85	0.0136	90.6	0.0988	90.87	-0.3023	90.69	-0.0451	90.9	-0.0946		90.735	0.42411	90.73	0.12378	90.705	0.37092	90.865	0.15568	90.695	0.05365		90.65	0.04373	90.56	-0.0698	90.55	0.10251	90.78	-0.02687	90.69	-0.04527
		91.16	0.20498	91.16	-0.00694	91.16	-0.12856	91.16	-0.05062	91.16	-0.35933		91.28	0.0036	91.03	0.0888	91.3	-0.3023	91.12	-0.0551	91.33	-0.1046		91.165	0.43411	91.16	0.13378	91.135	0.37092	91.295	0.15568	91.125	0.06365		91.08	0.04373	90.99	-0.0698	90.98	0.10251	91.21	-0.00687	91.12	-0.02527
		91.59	0.20498	91.59	-0.01694	91.59	-0.11856	91.59	-0.05062	91.59	-0.35933		91.71	0.0036	91.46	0.0788	91.73	-0.3023	91.55	-0.0551	91.76	-0.1046		91.595	0.43411	91.59	0.14378	91.565	0.38092	91.725	0.15568	91.555	0.08365		91.51	0.04373	91.42	-0.0698	91.41	0.10251	91.64	0.00313	91.55	-0.00527
		92.02	0.20498	92.02	-0.02694	92.02	-0.10856	92.02	-0.05062	92.02	-0.35933		92.14	-0.0064	91.89	0.0688	92.16	-0.3023	91.98	-0.0651	92.19	-0.0946		92.025	0.44411	92.02	0.14378	91.995	0.38092	92.155	0.15568	91.985	0.09365		91.94	0.05373	91.85	-0.0698	91.84	0.10251	92.07	0.01313	91.98	0.00473
		92.45	0.21498	92.45	-0.03694	92.45	-0.10856	92.45	-0.05062	92.45	-0.35933		92.57	-0.0064	92.32	0.0688	92.59	-0.3123	92.41	-0.0751	92.62	-0.0946		92.455	0.44411	92.45	0.15378	92.425	0.38092	92.585	0.15568	92.415	0.11365		92.37	0.05373	92.28	-0.0698	92.27	0.10251	92.5	0.02313	92.41	0.02473
		92.88	0.21498	92.88	-0.04694	92.88	-0.09856	92.88	-0.05062	92.88	-0.35933		93	-0.0164	92.75	0.0588	93.02	-0.3123	92.84	-0.0751	93.05	-0.0946		92.885	0.45411	92.88	0.15378	92.855	0.39092	93.015	0.15568	92.845	0.12365		92.8	0.05373	92.71	-0.0698	92.7	0.10251	92.93	0.03313	92.84	0.04473
		93.31	0.21498	93.31	-0.05694	93.31	-0.08856	93.31	-0.04062	93.31	-0.34933		93.43	-0.0264	93.18	0.0588	93.45	-0.3123	93.27	-0.0851	93.48	-0.0846		93.315	0.45411	93.31	0.16378	93.285	0.39092	93.445	0.14568	93.275	0.13365		93.23	0.05373	93.14	-0.0698	93.13	0.10251	93.36	0.04313	93.27	0.05473
		93.74	0.21498	93.74	-0.06694	93.74	-0.07856	93.74	-0.04062	93.74	-0.34933		93.86	-0.0264	93.61	0.0588	93.88	-0.3023	93.7	-0.0851	93.91	-0.0846		93.745	0.46411	93.74	0.16378	93.715	0.39092	93.875	0.14568	93.705	0.15365		93.66	0.05373	93.57	-0.0698	93.56	0.10251	93.79	0.05313	93.7	0.07473
		94.17	0.22498	94.17	-0.07694	94.17	-0.07856	94.17	-0.03062	94.17	-0.34933		94.29	-0.0264	94.04	0.0588	94.31	-0.3023	94.13	-0.0951	94.34	-0.0746		94.175	0.46411	94.17	0.17378	94.145	0.39092	94.305	0.13568	94.135	0.16365		94.09	0.05373	94	-0.0798	93.99	0.11251	94.22	0.06313	94.13	0.09473
		94.6	0.22498	94.6	-0.07694	94.6	-0.06856	94.6	-0.03062	94.6	-0.33933		94.72	-0.0264	94.47	0.0488	94.74	-0.3023	94.56	-0.1051	94.77	-0.0746		94.605	0.46411	94.6	0.17378	94.575	0.39092	94.735	0.13568	94.565	0.17365		94.52	0.05373	94.43	-0.0798	94.42	0.11251	94.65	0.06313	94.56	0.10473
		95.03	0.23498	95.03	-0.08694	95.03	-0.05856	95.03	-0.02062	95.03	-0.33933		95.15	-0.0364	94.9	0.0488	95.17	-0.3023	94.99	-0.1051	95.2	-0.0746		95.035	0.46411	95.03	0.17378	95.005	0.39092	95.165	0.13568	94.995	0.18365		94.95	0.05373	94.86	-0.0798	94.85	0.11251	95.08	0.07313	94.99	0.12473
		95.46	0.23498	95.46	-0.09694	95.46	-0.04856	95.46	-0.02062	95.46	-0.32933		95.58	-0.0264	95.33	0.0488	95.6	-0.3023	95.42	-0.1151	95.63	-0.0646		95.465	0.46411	95.46	0.17378	95.435	0.39092	95.595	0.13568	95.425	0.19365		95.38	0.05373	95.29	-0.0798	95.28	0.11251	95.51	0.07313	95.42	0.13473
		95.89	0.24498	95.89	-0.10694	95.89	-0.03856	95.89	-0.01062	95.89	-0.31933		96.01	-0.0264	95.76	0.0488	96.03	-0.2923	95.85	-0.1251	96.06	-0.0546		95.895	0.46411	95.89	0.18378	95.865	0.39092	96.025	0.13568	95.855	0.20365		95.81	0.05373	95.72	-0.0798	95.71	0.10251	95.94	0.08313	95.85	0.15473
		96.32	0.25498	96.32	-0.11694	96.32	-0.03856	96.32	-0.01062	96.32	-0.31933		96.44	-0.0264	96.19	0.0488	96.46	-0.2923	96.28	-0.1251	96.49	-0.0446		96.325	0.46411	96.32	0.18378	96.295	0.39092	96.455	0.13568	96.285	0.21365		96.24	0.06373	96.15	-0.0798	96.14	0.10251	96.37	0.08313	96.28	0.16473
		96.75	0.25498	96.75	-0.12694	96.75	-0.02856	96.75	-0.01062	96.75	-0.30933		96.87	-0.0264	96.62	0.0488	96.89	-0.2823	96.71	-0.1351	96.92	-0.0346		96.755	0.45411	96.75	0.18378	96.725	0.39092	96.885	0.13568	96.715	0.22365		96.67	0.06373	96.58	-0.0798	96.57	0.10251	96.8	0.09313	96.71	0.18473
		97.18	0.26498	97.18	-0.12694	97.18	-0.01856	97.18	-0.00062	97.18	-0.29933		97.3	-0.0264	97.05	0.0488	97.32	-0.2823	97.14	-0.1351	97.35	-0.0246		97.185	0.45411	97.18	0.18378	97.155	0.39092	97.315	0.13568	97.145	0.23365		97.1	0.06373	97.01	-0.0798	97	0.10251	97.23	0.09313	97.14	0.19473
		97.61	0.27498	97.61	-0.13694	97.61	-0.00856	97.61	0.00938	97.61	-0.28933		97.73	-0.0264	97.48	0.0488	97.75	-0.2823	97.57	-0.1351	97.78	-0.0146		97.615	0.44411	97.61	0.18378	97.585	0.39092	97.745	0.13568	97.575	0.23365		97.53	0.06373	97.44	-0.0798	97.43	0.10251	97.66	0.09313	97.57	0.20473
		98.04	0.28498	98.04	-0.14694	98.04	0.00144	98.04	0.01938	98.04	-0.27933		98.16	-0.0164	97.91	0.0488	98.18	-0.2723	98	-0.1351	98.21	-0.0046		98.045	0.44411	98.04	0.17378	98.015	0.39092	98.175	0.13568	98.005	0.24365		97.96	0.06373	97.87	-0.0798	97.86	0.10251	98.09	0.09313	98	0.21473
		98.47	0.28498	98.47	-0.14694	98.47	0.01144	98.47	0.02938	98.47	-0.25933		98.59	-0.0164	98.34	0.0488	98.61	-0.2623	98.43	-0.1451	98.64	0.0054		98.475	0.43411	98.47	0.17378	98.445	0.39092	98.605	0.13568	98.435	0.25365		98.39	0.06373	98.3	-0.0798	98.29	0.10251	98.52	0.09313	98.43	0.23473
		98.9	0.29498	98.9	-0.15694	98.9	0.02144	98.9	0.03938	98.9	-0.24933		99.02	-0.0164	98.77	0.0488	99.04	-0.2623	98.86	-0.1351	99.07	0.0254		98.905	0.43411	98.9	0.17378	98.875	0.39092	99.035	0.13568	98.865	0.26365		98.82	0.06373	98.73	-0.0798	98.72	0.10251	98.95	0.10313	98.86	0.24473
		99.33	0.30498	99.33	-0.15694	99.33	0.03144	99.33	0.05938	99.33	-0.23933		99.45	-0.0064	99.2	0.0488	99.47	-0.2523	99.29	-0.1351	99.5	0.0354		99.335	0.42411	99.33	0.17378	99.305	0.39092	99.465	0.12568	99.295	0.26365		99.25	0.06373	99.16	-0.0798	99.15	0.10251	99.38	0.10313	99.29	0.25473
		99.76	0.30498	99.76	-0.16694	99.76	0.04144	99.76	0.06938	99.76	-0.21933		99.88	-0.0064	99.63	0.0488	99.9	-0.2423	99.72	-0.1351	99.93	0.0454		99.765	0.41411	99.76	0.16378	99.735	0.38092	99.895	0.12568	99.725	0.27365		99.68	0.06373	99.59	-0.0898	99.58	0.10251	99.81	0.10313	99.72	0.26473
		100.19	0.31498	100.19	-0.16694	100.19	0.05144	100.19	0.07938	100.19	-0.20933		100.31	0.0036	100.06	0.0588	100.33	-0.2323	100.15	-0.1351	100.36	0.0554		100.195	0.40411	100.19	0.16378	100.165	0.38092	100.325	0.12568	100.155	0.28365		100.11	0.05373	100.02	-0.0898	100.01	0.10251	100.24	0.10313	100.15	0.26473
		100.62	0.31498	100.62	-0.16694	100.62	0.06144	100.62	0.08938	100.62	-0.18933		100.74	0.0036	100.49	0.0588	100.76	-0.2223	100.58	-0.1351	100.79	0.0654		100.625	0.40411	100.62	0.15378	100.595	0.38092	100.755	0.11568	100.585	0.28365		100.54	0.05373	100.45	-0.0898	100.44	0.10251	100.67	0.10313	100.58	0.27473
		101.05	0.32498	101.05	-0.17694	101.05	0.07144	101.05	0.09938	101.05	-0.17933		101.17	0.0136	100.92	0.0588	101.19	-0.2123	101.01	-0.1351	101.22	0.0854		101.055	0.39411	101.05	0.15378	101.025	0.37092	101.185	0.11568	101.015	0.29365		100.97	0.05373	100.88	-0.0898	100.87	0.09251	101.1	0.10313	101.01	0.28473
		101.48	0.33498	101.48	-0.17694	101.48	0.08144	101.48	0.10938	101.48	-0.15933		101.6	0.0136	101.35	0.0588	101.62	-0.2023	101.44	-0.1351	101.65	0.0954		101.485	0.37411	101.48	0.14378	101.455	0.37092	101.615	0.11568	101.445	0.29365		101.4	0.04373	101.31	-0.0998	101.3	0.09251	101.53	0.10313	101.44	0.28473
		101.91	0.33498	101.91	-0.17694	101.91	0.09144	101.91	0.11938	101.91	-0.13933		102.03	0.0236	101.78	0.0588	102.05	-0.1923	101.87	-0.1251	102.08	0.1154		101.915	0.36411	101.91	0.14378	101.885	0.36092	102.045	0.10568	101.875	0.30365		101.83	0.04373	101.74	-0.0998	101.73	0.09251	101.96	0.09313	101.87	0.29473
		102.34	0.34498	102.34	-0.18694	102.34	0.10144	102.34	0.12938	102.34	-0.12933		102.46	0.0236	102.21	0.0588	102.48	-0.1823	102.3	-0.1251	102.51	0.1254		102.345	0.35411	102.34	0.13378	102.315	0.36092	102.475	0.10568	102.305	0.30365		102.26	0.03373	102.17	-0.0998	102.16	0.09251	102.39	0.09313	102.3	0.29473
		102.77	0.34498	102.77	-0.18694	102.77	0.11144	102.77	0.13938	102.77	-0.10933		102.89	0.0336	102.64	0.0588	102.91	-0.1723	102.73	-0.1251	102.94	0.1454		102.775	0.34411	102.77	0.13378	102.745	0.35092	102.905	0.09568	102.735	0.30365		102.69	0.03373	102.6	-0.0998	102.59	0.08251	102.82	0.09313	102.73	0.30473
		103.2	0.35498	103.2	-0.18694	103.2	0.12144	103.2	0.14938	103.2	-0.08933		103.32	0.0436	103.07	0.0588	103.34	-0.1623	103.16	-0.1251	103.37	0.1654		103.205	0.32411	103.2	0.12378	103.175	0.34092	103.335	0.09568	103.165	0.30365		103.12	0.02373	103.03	-0.1098	103.02	0.08251	103.25	0.08313	103.16	0.30473
		103.63	0.35498	103.63	-0.19694	103.63	0.13144	103.63	0.15938	103.63	-0.06933		103.75	0.0436	103.5	0.0688	103.77	-0.1523	103.59	-0.1151	103.8	0.1754		103.635	0.31411	103.63	0.11378	103.605	0.34092	103.765	0.08568	103.595	0.30365		103.55	0.02373	103.46	-0.1098	103.45	0.07251	103.68	0.08313	103.59	0.30473
		104.06	0.36498	104.06	-0.19694	104.06	0.14144	104.06	0.15938	104.06	-0.05933		104.18	0.0536	103.93	0.0688	104.2	-0.1423	104.02	-0.1151	104.23	0.1954		104.065	0.29411	104.06	0.11378	104.035	0.33092	104.195	0.08568	104.025	0.30365		103.98	0.01373	103.89	-0.1098	103.88	0.07251	104.11	0.07313	104.02	0.30473
		104.49	0.36498	104.49	-0.19694	104.49	0.15144	104.49	0.16938	104.49	-0.03933		104.61	0.0536	104.36	0.0688	104.63	-0.1323	104.45	-0.1051	104.66	0.2054		104.495	0.28411	104.49	0.10378	104.465	0.32092	104.625	0.08568	104.455	0.30365		104.41	0.01373	104.32	-0.1198	104.31	0.06251	104.54	0.07313	104.45	0.30473
		104.92	0.37498	104.92	-0.19694	104.92	0.16144	104.92	0.17938	104.92	-0.01933		105.04	0.0636	104.79	0.0788	105.06	-0.1223	104.88	-0.1051	105.09	0.2154		104.925	0.26411	104.92	0.09378	104.895	0.32092	105.055	0.07568	104.885	0.31365		104.84	0.01373	104.75	-0.1198	104.74	0.05251	104.97	0.07313	104.88	0.30473
		105.35	0.37498	105.35	-0.19694	105.35	0.17144	105.35	0.18938	105.35	0.00067		105.47	0.0636	105.22	0.0788	105.49	-0.1123	105.31	-0.1051	105.52	0.2354		105.355	0.25411	105.35	0.08378	105.325	0.31092	105.485	0.07568	105.315	0.31365		105.27	0.00373	105.18	-0.1298	105.17	0.05251	105.4	0.06313	105.31	0.30473
		105.78	0.37498	105.78	-0.19694	105.78	0.17144	105.78	0.18938	105.78	0.01067		105.9	0.0736	105.65	0.0788	105.92	-0.1023	105.74	-0.0951	105.95	0.2454		105.785	0.23411	105.78	0.07378	105.755	0.30092	105.915	0.06568	105.745	0.31365		105.7	0.00373	105.61	-0.1298	105.6	0.04251	105.83	0.06313	105.74	0.30473
		106.21	0.38498	106.21	-0.19694	106.21	0.17144	106.21	0.19938	106.21	0.03067		106.33	0.0736	106.08	0.0888	106.35	-0.0923	106.17	-0.0951	106.38	0.2554		106.215	0.21411	106.21	0.07378	106.185	0.29092	106.345	0.06568	106.175	0.31365		106.13	-0.00627	106.04	-0.1398	106.03	0.04251	106.26	0.05313	106.17	0.29473
		106.64	0.38498	106.64	-0.19694	106.64	0.18144	106.64	0.19938	106.64	0.05067		106.76	0.0836	106.51	0.0888	106.78	-0.0823	106.6	-0.0851	106.81	0.2754		106.645	0.20411	106.64	0.06378	106.615	0.29092	106.775	0.05568	106.605	0.31365		106.56	-0.01627	106.47	-0.1398	106.46	0.03251	106.69	0.05313	106.6	0.29473
		107.07	0.39498	107.07	-0.20694	107.07	0.18144	107.07	0.20938	107.07	0.06067		107.19	0.0836	106.94	0.0888	107.21	-0.0623	107.03	-0.0851	107.24	0.2854		107.075	0.18411	107.07	0.05378	107.045	0.28092	107.205	0.05568	107.035	0.31365		106.99	-0.02627	106.9	-0.1498	106.89	0.02251	107.12	0.04313	107.03	0.28473
		107.5	0.39498	107.5	-0.20694	107.5	0.19144	107.5	0.20938	107.5	0.08067		107.62	0.0936	107.37	0.0988	107.64	-0.0523	107.46	-0.0751	107.67	0.2954		107.505	0.16411	107.5	0.04378	107.475	0.27092	107.635	0.04568	107.465	0.31365		107.42	-0.03627	107.33	-0.1498	107.32	0.02251	107.55	0.04313	107.46	0.28473
		107.93	0.40498	107.93	-0.20694	107.93	0.19144	107.93	0.21938	107.93	0.09067		108.05	0.1036	107.8	0.0988	108.07	-0.0423	107.89	-0.0751	108.1	0.3154		107.935	0.15411	107.93	0.03378	107.905	0.26092	108.065	0.04568	107.895	0.30365		107.85	-0.05627	107.76	-0.1598	107.75	0.01251	107.98	0.03313	107.89	0.27473
		108.36	0.40498	108.36	-0.20694	108.36	0.19144	108.36	0.21938	108.36	0.10067		108.48	0.1036	108.23	0.1088	108.5	-0.0323	108.32	-0.0651	108.53	0.3254		108.365	0.13411	108.36	0.03378	108.335	0.25092	108.495	0.03568	108.325	0.30365		108.28	-0.06627	108.19	-0.1598	108.18	0.00251	108.41	0.02313	108.32	0.27473
		108.79	0.41498	108.79	-0.20694	108.79	0.20144	108.79	0.22938	108.79	0.12067		108.91	0.1136	108.66	0.1088	108.93	-0.0123	108.75	-0.0551	108.96	0.3354		108.795	0.11411	108.79	0.02378	108.765	0.25092	108.925	0.03568	108.755	0.30365		108.71	-0.07627	108.62	-0.1698	108.61	0.00251	108.84	0.02313	108.75	0.26473
		109.22	0.41498	109.22	-0.20694	109.22	0.20144	109.22	0.22938	109.22	0.13067		109.34	0.1136	109.09	0.1188	109.36	-0.0023	109.18	-0.0551	109.39	0.3554		109.225	0.09411	109.22	0.01378	109.195	0.24092	109.355	0.02568	109.185	0.30365		109.14	-0.09627	109.05	-0.1698	109.04	-0.00749	109.27	0.01313	109.18	0.25473
		109.65	0.42498	109.65	-0.19694	109.65	0.20144	109.65	0.22938	109.65	0.14067		109.77	0.1236	109.52	0.1188	109.79	0.0077	109.61	-0.0451	109.82	0.3654		109.655	0.08411	109.65	0.00378	109.625	0.24092	109.785	0.02568	109.615	0.29365		109.57	-0.10627	109.48	-0.1798	109.47	-0.00749	109.7	0.00313	109.61	0.25473
		110.08	0.42498	110.08	-0.19694	110.08	0.21144	110.08	0.23938	110.08	0.15067		110.2	0.1336	109.95	0.1288	110.22	0.0177	110.04	-0.0451	110.25	0.3754		110.085	0.06411	110.08	0.00378	110.055	0.23092	110.215	0.01568	110.045	0.29365		110	-0.12627	109.91	-0.1898	109.9	-0.01749	110.13	0.00313	110.04	0.24473
		110.51	0.43498	110.51	-0.18694	110.51	0.21144	110.51	0.23938	110.51	0.16067		110.63	0.1436	110.38	0.1288	110.65	0.0277	110.47	-0.0351	110.68	0.3854		110.515	0.04411	110.51	-0.00622	110.485	0.23092	110.645	0.00568	110.475	0.28365		110.43	-0.14627	110.34	-0.1898	110.33	-0.02749	110.56	-0.00687	110.47	0.23473
		110.94	0.43498	110.94	-0.18694	110.94	0.21144	110.94	0.23938	110.94	0.17067		111.06	0.1436	110.81	0.1388	111.08	0.0377	110.9	-0.0351	111.11	0.3954		110.945	0.03411	110.94	-0.01622	110.915	0.22092	111.075	-0.00432	110.905	0.28365		110.86	-0.15627	110.77	-0.1998	110.76	-0.02749	110.99	-0.00687	110.9	0.22473
		111.37	0.44498	111.37	-0.18694	111.37	0.21144	111.37	0.23938	111.37	0.18067		111.49	0.1536	111.24	0.1488	111.51	0.0477	111.33	-0.0251	111.54	0.4054		111.375	0.02411	111.37	-0.02622	111.345	0.22092	111.505	-0.01432	111.335	0.27365		111.29	-0.17627	111.2	-0.1998	111.19	-0.03749	111.42	-0.01687	111.33	0.21473
		111.8	0.44498	111.8	-0.17694	111.8	0.22144	111.8	0.24938	111.8	0.19067		111.92	0.1636	111.67	0.1488	111.94	0.0577	111.76	-0.0251	111.97	0.4154		111.805	0.00411	111.8	-0.02622	111.775	0.21092	111.935	-0.01432	111.765	0.26365		111.72	-0.18627	111.63	-0.2098	111.62	-0.03749	111.85	-0.01687	111.76	0.19473
		112.23	0.44498	112.23	-0.16694	112.23	0.22144	112.23	0.24938	112.23	0.20067		112.35	0.1736	112.1	0.1588	112.37	0.0677	112.19	-0.0151	112.4	0.4154		112.235	-0.00589	112.23	-0.02622	112.205	0.20092	112.365	-0.02432	112.195	0.26365		112.15	-0.19627	112.06	-0.2098	112.05	-0.04749	112.28	-0.02687	112.19	0.18473
		112.66	0.44498	112.66	-0.16694	112.66	0.22144	112.66	0.24938	112.66	0.20067		112.78	0.1736	112.53	0.1588	112.8	0.0777	112.62	-0.0151	112.83	0.4254		112.665	-0.02589	112.66	-0.03622	112.635	0.20092	112.795	-0.03432	112.625	0.25365		112.58	-0.21627	112.49	-0.2098	112.48	-0.05749	112.71	-0.02687	112.62	0.17473
		113.09	0.44498	113.09	-0.15694	113.09	0.22144	113.09	0.24938	113.09	0.21067		113.21	0.1836	112.96	0.1588	113.23	0.0877	113.05	-0.0051	113.26	0.4354		113.095	-0.03589	113.09	-0.03622	113.065	0.19092	113.225	-0.03432	113.055	0.24365		113.01	-0.22627	112.92	-0.2198	112.91	-0.06749	113.14	-0.03687	113.05	0.16473
		113.52	0.44498	113.52	-0.14694	113.52	0.22144	113.52	0.24938	113.52	0.22067		113.64	0.1836	113.39	0.1688	113.66	0.0977	113.48	-0.0051	113.69	0.4354		113.525	-0.04589	113.52	-0.04622	113.495	0.18092	113.655	-0.04432	113.485	0.23365		113.44	-0.23627	113.35	-0.2198	113.34	-0.06749	113.57	-0.03687	113.48	0.14473
		113.95	0.44498	113.95	-0.14694	113.95	0.23144	113.95	0.24938	113.95	0.22067		114.07	0.1936	113.82	0.1688	114.09	0.0977	113.91	0.0049	114.12	0.4454		113.955	-0.06589	113.95	-0.04622	113.925	0.17092	114.085	-0.05432	113.915	0.22365		113.87	-0.24627	113.78	-0.2298	113.77	-0.07749	114	-0.04687	113.91	0.13473
		114.38	0.44498	114.38	-0.13694	114.38	0.23144	114.38	0.24938	114.38	0.23067		114.5	0.1936	114.25	0.1688	114.52	0.1077	114.34	0.0049	114.55	0.4554		114.385	-0.07589	114.38	-0.04622	114.355	0.17092	114.515	-0.06432	114.345	0.22365		114.3	-0.26627	114.21	-0.2298	114.2	-0.08749	114.43	-0.05687	114.34	0.12473
		114.81	0.44498	114.81	-0.12694	114.81	0.22144	114.81	0.24938	114.81	0.24067		114.93	0.2036	114.68	0.1688	114.95	0.1177	114.77	0.0149	114.98	0.4554		114.815	-0.08589	114.81	-0.04622	114.785	0.16092	114.945	-0.07432	114.775	0.21365		114.73	-0.27627	114.64	-0.2298	114.63	-0.09749	114.86	-0.05687	114.77	0.10473
		115.24	0.44498	115.24	-0.12694	115.24	0.22144	115.24	0.24938	115.24	0.24067		115.36	0.2036	115.11	0.1688	115.38	0.1177	115.2	0.0149	115.41	0.4554		115.245	-0.09589	115.24	-0.05622	115.215	0.15092	115.375	-0.08432	115.205	0.20365		115.16	-0.28627	115.07	-0.2398	115.06	-0.10749	115.29	-0.06687	115.2	0.09473
		115.67	0.44498	115.67	-0.11694	115.67	0.22144	115.67	0.24938	115.67	0.25067		115.79	0.2136	115.54	0.1688	115.81	0.1277	115.63	0.0249	115.84	0.4654		115.675	-0.10589	115.67	-0.05622	115.645	0.14092	115.805	-0.09432	115.635	0.19365		115.59	-0.29627	115.5	-0.2398	115.49	-0.11749	115.72	-0.06687	115.63	0.07473
		116.1	0.43498	116.1	-0.11694	116.1	0.22144	116.1	0.23938	116.1	0.25067		116.22	0.2136	115.97	0.1588	116.24	0.1377	116.06	0.0249	116.27	0.4654		116.105	-0.11589	116.1	-0.06622	116.075	0.14092	116.235	-0.10432	116.065	0.18365		116.02	-0.30627	115.93	-0.2498	115.92	-0.12749	116.15	-0.07687	116.06	0.06473
		116.53	0.43498	116.53	-0.10694	116.53	0.22144	116.53	0.23938	116.53	0.26067		116.65	0.2136	116.4	0.1588	116.67	0.1477	116.49	0.0249	116.7	0.4654		116.535	-0.12589	116.53	-0.06622	116.505	0.13092	116.665	-0.11432	116.495	0.17365		116.45	-0.32627	116.36	-0.2498	116.35	-0.13749	116.58	-0.08687	116.49	0.04473
		116.96	0.42498	116.96	-0.09694	116.96	0.21144	116.96	0.23938	116.96	0.26067		117.08	0.2136	116.83	0.1488	117.1	0.1477	116.92	0.0249	117.13	0.4654		116.965	-0.13589	116.96	-0.06622	116.935	0.12092	117.095	-0.12432	116.925	0.17365		116.88	-0.33627	116.79	-0.2598	116.78	-0.14749	117.01	-0.08687	116.92	0.03473
		117.39	0.42498	117.39	-0.09694	117.39	0.21144	117.39	0.22938	117.39	0.27067		117.51	0.2136	117.26	0.1488	117.53	0.1577	117.35	0.0349	117.56	0.4754		117.395	-0.14589	117.39	-0.06622	117.365	0.11092	117.525	-0.12432	117.355	0.16365		117.31	-0.34627	117.22	-0.2598	117.21	-0.15749	117.44	-0.09687	117.35	0.01473
		117.82	0.41498	117.82	-0.08694	117.82	0.20144	117.82	0.22938	117.82	0.27067		117.94	0.2136	117.69	0.1388	117.96	0.1577	117.78	0.0349	117.99	0.4654		117.825	-0.15589	117.82	-0.07622	117.795	0.11092	117.955	-0.13432	117.785	0.15365		117.74	-0.35627	117.65	-0.2598	117.64	-0.15749	117.87	-0.10687	117.78	-0.00527
		118.25	0.40498	118.25	-0.07694	118.25	0.20144	118.25	0.22938	118.25	0.27067		118.37	0.2036	118.12	0.1388	118.39	0.1577	118.21	0.0349	118.42	0.4654		118.255	-0.16589	118.25	-0.07622	118.225	0.10092	118.385	-0.14432	118.215	0.14365		118.17	-0.37627	118.08	-0.2598	118.07	-0.16749	118.3	-0.11687	118.21	-0.02527
		118.68	0.39498	118.68	-0.07694	118.68	0.20144	118.68	0.21938	118.68	0.27067		118.8	0.2036	118.55	0.1288	118.82	0.1677	118.64	0.0349	118.85	0.4654		118.685	-0.16589	118.68	-0.07622	118.655	0.09092	118.815	-0.14432	118.645	0.14365		118.6	-0.38627	118.51	-0.2698	118.5	-0.17749	118.73	-0.11687	118.64	-0.03527
		119.11	0.38498	119.11	-0.07694	119.11	0.19144	119.11	0.21938	119.11	0.27067		119.23	0.1936	118.98	0.1288	119.25	0.1677	119.07	0.0449	119.28	0.4654		119.115	-0.17589	119.11	-0.07622	119.085	0.08092	119.245	-0.15432	119.075	0.13365		119.03	-0.40627	118.94	-0.2698	118.93	-0.18749	119.16	-0.12687	119.07	-0.05527
		119.54	0.37498	119.54	-0.06694	119.54	0.19144	119.54	0.20938	119.54	0.27067		119.66	0.1936	119.41	0.1188	119.68	0.1577	119.5	0.0449	119.71	0.4554		119.545	-0.18589	119.54	-0.07622	119.515	0.08092	119.675	-0.16432	119.505	0.12365		119.46	-0.41627	119.37	-0.2698	119.36	-0.18749	119.59	-0.12687	119.5	-0.06527
		119.97	0.36498	119.97	-0.06694	119.97	0.19144	119.97	0.19938	119.97	0.27067		120.09	0.1836	119.84	0.1088	120.11	0.1577	119.93	0.0449	120.14	0.4554		119.975	-0.18589	119.97	-0.07622	119.945	0.07092	120.105	-0.17432	119.935	0.12365		119.89	-0.42627	119.8	-0.2698	119.79	-0.19749	120.02	-0.13687	119.93	-0.08527
		120.4	0.35498	120.4	-0.05694	120.4	0.19144	120.4	0.19938	120.4	0.27067		120.52	0.1736	120.27	0.1088	120.54	0.1577	120.36	0.0449	120.57	0.4454		120.405	-0.19589	120.4	-0.06622	120.375	0.06092	120.535	-0.18432	120.365	0.11365		120.32	-0.43627	120.23	-0.2698	120.22	-0.19749	120.45	-0.13687	120.36	-0.09527
		120.83	0.34498	120.83	-0.05694	120.83	0.19144	120.83	0.18938	120.83	0.26067		120.95	0.1636	120.7	0.0988	120.97	0.1577	120.79	0.0349	121	0.4454		120.835	-0.19589	120.83	-0.06622	120.805	0.06092	120.965	-0.19432	120.795	0.10365		120.75	-0.44627	120.66	-0.2698	120.65	-0.20749	120.88	-0.13687	120.79	-0.11527
		121.26	0.32498	121.26	-0.04694	121.26	0.18144	121.26	0.18938	121.26	0.26067		121.38	0.1536	121.13	0.0888	121.4	0.1577	121.22	0.0349	121.43	0.4354		121.265	-0.19589	121.26	-0.06622	121.235	0.05092	121.395	-0.20432	121.225	0.09365		121.18	-0.44627	121.09	-0.2698	121.08	-0.21749	121.31	-0.14687	121.22	-0.12527
		121.69	0.31498	121.69	-0.04694	121.69	0.18144	121.69	0.17938	121.69	0.25067		121.81	0.1436	121.56	0.0788	121.83	0.1577	121.65	0.0349	121.86	0.4254		121.695	-0.20589	121.69	-0.06622	121.665	0.04092	121.825	-0.20432	121.655	0.09365		121.61	-0.45627	121.52	-0.2698	121.51	-0.21749	121.74	-0.14687	121.65	-0.13527
		122.12	0.30498	122.12	-0.03694	122.12	0.18144	122.12	0.16938	122.12	0.24067		122.24	0.1336	121.99	0.0688	122.26	0.1577	122.08	0.0349	122.29	0.4154		122.125	-0.20589	122.12	-0.06622	122.095	0.04092	122.255	-0.21432	122.085	0.08365		122.04	-0.46627	121.95	-0.2698	121.94	-0.22749	122.17	-0.14687	122.08	-0.15527
		122.55	0.29498	122.55	-0.03694	122.55	0.18144	122.55	0.16938	122.55	0.24067		122.67	0.1236	122.42	0.0588	122.69	0.1477	122.51	0.0349	122.72	0.4054		122.555	-0.20589	122.55	-0.06622	122.525	0.03092	122.685	-0.22432	122.515	0.07365		122.47	-0.46627	122.38	-0.2698	122.37	-0.22749	122.6	-0.15687	122.51	-0.16527
		122.98	0.28498	122.98	-0.02694	122.98	0.17144	122.98	0.15938	122.98	0.23067		123.1	0.1136	122.85	0.0488	123.12	0.1477	122.94	0.0249	123.15	0.3954		122.985	-0.20589	122.98	-0.05622	122.955	0.02092	123.115	-0.22432	122.945	0.06365		122.9	-0.47627	122.81	-0.2698	122.8	-0.23749	123.03	-0.15687	122.94	-0.17527
		123.41	0.26498	123.41	-0.02694	123.41	0.17144	123.41	0.14938	123.41	0.22067		123.53	0.0936	123.28	0.0388	123.55	0.1377	123.37	0.0249	123.58	0.3854		123.415	-0.20589	123.41	-0.05622	123.385	0.01092	123.545	-0.23432	123.375	0.06365		123.33	-0.48627	123.24	-0.2698	123.23	-0.24749	123.46	-0.15687	123.37	-0.17527
		123.84	0.25498	123.84	-0.01694	123.84	0.16144	123.84	0.14938	123.84	0.21067		123.96	0.0836	123.71	0.0288	123.98	0.1377	123.8	0.0149	124.01	0.3654		123.845	-0.19589	123.84	-0.04622	123.815	0.00092	123.975	-0.23432	123.805	0.05365		123.76	-0.48627	123.67	-0.2598	123.66	-0.24749	123.89	-0.16687	123.8	-0.18527
		124.27	0.24498	124.27	-0.00694	124.27	0.16144	124.27	0.13938	124.27	0.20067		124.39	0.0736	124.14	0.0088	124.41	0.1277	124.23	0.0149	124.44	0.3554		124.275	-0.19589	124.27	-0.04622	124.245	0.00092	124.405	-0.24432	124.235	0.04365		124.19	-0.49627	124.1	-0.2598	124.09	-0.25749	124.32	-0.16687	124.23	-0.19527
		124.7	0.23498	124.7	-0.00694	124.7	0.15144	124.7	0.12938	124.7	0.19067		124.82	0.0536	124.57	-0.0012	124.84	0.1277	124.66	0.0049	124.87	0.3454		124.705	-0.19589	124.7	-0.03622	124.675	-0.00908	124.835	-0.24432	124.665	0.04365		124.62	-0.49627	124.53	-0.2598	124.52	-0.25749	124.75	-0.16687	124.66	-0.19527
		125.13	0.21498	125.13	0.00306	125.13	0.15144	125.13	0.12938	125.13	0.18067		125.25	0.0436	125	-0.0112	125.27	0.1177	125.09	-0.0051	125.3	0.3254		125.135	-0.19589	125.13	-0.03622	125.105	-0.01908	125.265	-0.25432	125.095	0.03365		125.05	-0.50627	124.96	-0.2498	124.95	-0.26749	125.18	-0.17687	125.09	-0.20527
		125.56	0.20498	125.56	0.01306	125.56	0.14144	125.56	0.11938	125.56	0.17067		125.68	0.0236	125.43	-0.0212	125.7	0.1177	125.52	-0.0051	125.73	0.3154		125.565	-0.19589	125.56	-0.02622	125.535	-0.01908	125.695	-0.25432	125.525	0.02365		125.48	-0.50627	125.39	-0.2498	125.38	-0.27749	125.61	-0.17687	125.52	-0.20527
		125.99	0.19498	125.99	0.02306	125.99	0.14144	125.99	0.11938	125.99	0.16067		126.11	0.0136	125.86	-0.0412	126.13	0.1077	125.95	-0.0151	126.16	0.3054		125.995	-0.18589	125.99	-0.01622	125.965	-0.02908	126.125	-0.26432	125.955	0.02365		125.91	-0.50627	125.82	-0.2498	125.81	-0.27749	126.04	-0.17687	125.95	-0.20527
		126.42	0.17498	126.42	0.02306	126.42	0.13144	126.42	0.10938	126.42	0.15067		126.54	0.0036	126.29	-0.0512	126.56	0.0977	126.38	-0.0251	126.59	0.2854		126.425	-0.18589	126.42	-0.01622	126.395	-0.03908	126.555	-0.26432	126.385	0.01365		126.34	-0.50627	126.25	-0.2398	126.24	-0.27749	126.47	-0.17687	126.38	-0.21527
		126.85	0.16498	126.85	0.03306	126.85	0.13144	126.85	0.09938	126.85	0.14067		126.97	-0.0164	126.72	-0.0712	126.99	0.0877	126.81	-0.0251	127.02	0.2754		126.855	-0.17589	126.85	-0.00622	126.825	-0.03908	126.985	-0.27432	126.815	0.01365		126.77	-0.51627	126.68	-0.2398	126.67	-0.28749	126.9	-0.17687	126.81	-0.21527
		127.28	0.14498	127.28	0.04306	127.28	0.12144	127.28	0.09938	127.28	0.13067		127.4	-0.0264	127.15	-0.0812	127.42	0.0877	127.24	-0.0351	127.45	0.2554		127.285	-0.16589	127.28	-0.00622	127.255	-0.04908	127.415	-0.27432	127.245	0.01365		127.2	-0.51627	127.11	-0.2398	127.1	-0.28749	127.33	-0.17687	127.24	-0.21527
		127.71	0.13498	127.71	0.05306	127.71	0.12144	127.71	0.08938	127.71	0.12067		127.83	-0.0464	127.58	-0.0912	127.85	0.0777	127.67	-0.0451	127.88	0.2354		127.715	-0.16589	127.71	0.00378	127.685	-0.05908	127.845	-0.27432	127.675	0.00365		127.63	-0.51627	127.54	-0.2298	127.53	-0.29749	127.76	-0.17687	127.67	-0.21527
		128.14	0.11498	128.14	0.06306	128.14	0.11144	128.14	0.07938	128.14	0.11067		128.26	-0.0564	128.01	-0.1112	128.28	0.0677	128.1	-0.0551	128.31	0.2254		128.145	-0.15589	128.14	0.00378	128.115	-0.05908	128.275	-0.27432	128.105	0.00365		128.06	-0.51627	127.97	-0.2298	127.96	-0.29749	128.19	-0.17687	128.1	-0.21527
		128.57	0.10498	128.57	0.07306	128.57	0.11144	128.57	0.06938	128.57	0.10067		128.69	-0.0764	128.44	-0.1312	128.71	0.0577	128.53	-0.0551	128.74	0.1954		128.575	-0.14589	128.57	0.01378	128.545	-0.06908	128.705	-0.27432	128.535	-0.00635		128.49	-0.51627	128.4	-0.2198	128.39	-0.30749	128.62	-0.17687	128.53	-0.21527
		129	0.08498	129	0.08306	129	0.11144	129	0.06938	129	0.09067		129.12	-0.0864	128.87	-0.1412	129.14	0.0477	128.96	-0.0651	129.17	0.1754		129.005	-0.13589	129	0.01378	128.975	-0.07908	129.135	-0.27432	128.965	-0.00635		128.92	-0.50627	128.83	-0.2198	128.82	-0.30749	129.05	-0.17687	128.96	-0.21527
		129.43	0.06498	129.43	0.08306	129.43	0.11144	129.43	0.05938	129.43	0.08067		129.55	-0.1064	129.3	-0.1612	129.57	0.0377	129.39	-0.0751	129.6	0.1554		129.435	-0.12589	129.43	0.02378	129.405	-0.07908	129.565	-0.26432	129.395	-0.00635		129.35	-0.50627	129.26	-0.2098	129.25	-0.30749	129.48	-0.17687	129.39	-0.21527
		129.86	0.05498	129.86	0.09306	129.86	0.10144	129.86	0.04938	129.86	0.07067		129.98	-0.1264	129.73	-0.1712	130	0.0377	129.82	-0.0851	130.03	0.1354		129.865	-0.10589	129.86	0.03378	129.835	-0.08908	129.995	-0.26432	129.825	-0.00635		129.78	-0.50627	129.69	-0.2098	129.68	-0.30749	129.91	-0.17687	129.82	-0.20527
		130.29	0.03498	130.29	0.10306	130.29	0.10144	130.29	0.03938	130.29	0.06067		130.41	-0.1464	130.16	-0.1912	130.43	0.0277	130.25	-0.0951	130.46	0.1154		130.295	-0.09589	130.29	0.04378	130.265	-0.09908	130.425	-0.25432	130.255	-0.00635		130.21	-0.49627	130.12	-0.1998	130.11	-0.30749	130.34	-0.16687	130.25	-0.20527
		130.72	0.01498	130.72	0.11306	130.72	0.09144	130.72	0.03938	130.72	0.05067		130.84	-0.1664	130.59	-0.2112	130.86	0.0177	130.68	-0.0951	130.89	0.0954		130.725	-0.08589	130.72	0.04378	130.695	-0.09908	130.855	-0.25432	130.685	-0.00635		130.64	-0.48627	130.55	-0.1998	130.54	-0.31749	130.77	-0.16687	130.68	-0.19527
		131.15	0.00498	131.15	0.12306	131.15	0.09144	131.15	0.02938	131.15	0.03067		131.27	-0.1764	131.02	-0.2212	131.29	0.0077	131.11	-0.1051	131.32	0.0754		131.155	-0.07589	131.15	0.05378	131.125	-0.10908	131.285	-0.24432	131.115	-0.00635		131.07	-0.47627	130.98	-0.1898	130.97	-0.31749	131.2	-0.16687	131.11	-0.19527
		131.58	-0.01502	131.58	0.12306	131.58	0.08144	131.58	0.01938	131.58	0.02067		131.7	-0.1964	131.45	-0.2412	131.72	-0.0023	131.54	-0.1151	131.75	0.0554		131.585	-0.05589	131.58	0.05378	131.555	-0.10908	131.715	-0.24432	131.545	0.00365		131.5	-0.46627	131.41	-0.1798	131.4	-0.31749	131.63	-0.15687	131.54	-0.18527
		132.01	-0.03502	132.01	0.13306	132.01	0.08144	132.01	0.01938	132.01	0.01067		132.13	-0.2164	131.88	-0.2612	132.15	-0.0123	131.97	-0.1251	132.18	0.0354		132.015	-0.04589	132.01	0.06378	131.985	-0.11908	132.145	-0.24432	131.975	0.00365		131.93	-0.45627	131.84	-0.1798	131.83	-0.30749	132.06	-0.15687	131.97	-0.17527
		132.44	-0.05502	132.44	0.14306	132.44	0.08144	132.44	0.00938	132.44	0.00067		132.56	-0.2364	132.31	-0.2712	132.58	-0.0123	132.4	-0.1351	132.61	0.0154		132.445	-0.02589	132.44	0.07378	132.415	-0.11908	132.575	-0.23432	132.405	0.00365		132.36	-0.44627	132.27	-0.1698	132.26	-0.30749	132.49	-0.15687	132.4	-0.16527
		132.87	-0.07502	132.87	0.15306	132.87	0.07144	132.87	-0.00062	132.87	-0.00933		132.99	-0.2564	132.74	-0.2812	133.01	-0.0223	132.83	-0.1451	133.04	-0.0046		132.875	-0.01589	132.87	0.07378	132.845	-0.12908	133.005	-0.23432	132.835	0.00365		132.79	-0.43627	132.7	-0.1598	132.69	-0.30749	132.92	-0.14687	132.83	-0.15527
		133.3	-0.08502	133.3	0.15306	133.3	0.07144	133.3	-0.00062	133.3	-0.02933		133.42	-0.2764	133.17	-0.3012	133.44	-0.0323	133.26	-0.1451	133.47	-0.0246		133.305	0.00411	133.3	0.08378	133.275	-0.12908	133.435	-0.22432	133.265	0.00365		133.22	-0.42627	133.13	-0.1598	133.12	-0.30749	133.35	-0.14687	133.26	-0.14527
		133.73	-0.10502	133.73	0.16306	133.73	0.06144	133.73	-0.01062	133.73	-0.03933		133.85	-0.2964	133.6	-0.3112	133.87	-0.0423	133.69	-0.1551	133.9	-0.0446		133.735	0.01411	133.73	0.08378	133.705	-0.12908	133.865	-0.22432	133.695	0.00365		133.65	-0.40627	133.56	-0.1498	133.55	-0.30749	133.78	-0.13687	133.69	-0.13527
		134.16	-0.12502	134.16	0.17306	134.16	0.06144	134.16	-0.02062	134.16	-0.04933		134.28	-0.3164	134.03	-0.3312	134.3	-0.0423	134.12	-0.1651	134.33	-0.0646		134.165	0.03411	134.16	0.09378	134.135	-0.12908	134.295	-0.21432	134.125	0.01365		134.08	-0.39627	133.99	-0.1398	133.98	-0.30749	134.21	-0.13687	134.12	-0.13527
		134.59	-0.14502	134.59	0.18306	134.59	0.06144	134.59	-0.02062	134.59	-0.05933		134.71	-0.3364	134.46	-0.3412	134.73	-0.0523	134.55	-0.1751	134.76	-0.0846		134.595	0.04411	134.59	0.09378	134.565	-0.13908	134.725	-0.20432	134.555	0.01365		134.51	-0.38627	134.42	-0.1298	134.41	-0.29749	134.64	-0.13687	134.55	-0.12527
		135.02	-0.16502	135.02	0.19306	135.02	0.05144	135.02	-0.03062	135.02	-0.07933		135.14	-0.3564	134.89	-0.3612	135.16	-0.0623	134.98	-0.1751	135.19	-0.1046		135.025	0.06411	135.02	0.10378	134.995	-0.13908	135.155	-0.19432	134.985	0.01365		134.94	-0.36627	134.85	-0.1298	134.84	-0.29749	135.07	-0.12687	134.98	-0.10527
		135.45	-0.17502	135.45	0.19306	135.45	0.05144	135.45	-0.04062	135.45	-0.08933		135.57	-0.3764	135.32	-0.3712	135.59	-0.0623	135.41	-0.1851	135.62	-0.1246		135.455	0.07411	135.45	0.10378	135.425	-0.13908	135.585	-0.19432	135.415	0.01365		135.37	-0.35627	135.28	-0.1198	135.27	-0.28749	135.5	-0.12687	135.41	-0.09527
		135.88	-0.19502	135.88	0.19306	135.88	0.05144	135.88	-0.04062	135.88	-0.09933		136	-0.3964	135.75	-0.3812	136.02	-0.0723	135.84	-0.1951	136.05	-0.1446		135.885	0.09411	135.88	0.11378	135.855	-0.13908	136.015	-0.18432	135.845	0.01365		135.8	-0.33627	135.71	-0.1098	135.7	-0.28749	135.93	-0.11687	135.84	-0.08527
		136.31	-0.20502	136.31	0.20306	136.31	0.04144	136.31	-0.05062	136.31	-0.10933		136.43	-0.4164	136.18	-0.3912	136.45	-0.0823	136.27	-0.1951	136.48	-0.1646		136.315	0.10411	136.31	0.11378	136.285	-0.14908	136.445	-0.17432	136.275	0.01365		136.23	-0.31627	136.14	-0.0998	136.13	-0.28749	136.36	-0.11687	136.27	-0.07527
		136.74	-0.21502	136.74	0.20306	136.74	0.04144	136.74	-0.05062	136.74	-0.11933		136.86	-0.4264	136.61	-0.4112	136.88	-0.0823	136.7	-0.1951	136.91	-0.1746		136.745	0.11411	136.74	0.11378	136.715	-0.14908	136.875	-0.16432	136.705	0.01365		136.66	-0.30627	136.57	-0.0998	136.56	-0.27749	136.79	-0.10687	136.7	-0.05527
		137.17	-0.23502	137.17	0.21306	137.17	0.05144	137.17	-0.05062	137.17	-0.12933		137.29	-0.4464	137.04	-0.4212	137.31	-0.0923	137.13	-0.2051	137.34	-0.1946		137.175	0.13411	137.17	0.12378	137.145	-0.14908	137.305	-0.15432	137.135	0.02365		137.09	-0.28627	137	-0.0898	136.99	-0.27749	137.22	-0.10687	137.13	-0.04527
		137.6	-0.24502	137.6	0.21306	137.6	0.05144	137.6	-0.06062	137.6	-0.14933		137.72	-0.4564	137.47	-0.4212	137.74	-0.1023	137.56	-0.2051	137.77	-0.2046		137.605	0.14411	137.6	0.12378	137.575	-0.14908	137.735	-0.14432	137.565	0.02365		137.52	-0.26627	137.43	-0.0798	137.42	-0.26749	137.65	-0.09687	137.56	-0.02527
		138.03	-0.25502	138.03	0.22306	138.03	0.05144	138.03	-0.06062	138.03	-0.15933		138.15	-0.4764	137.9	-0.4312	138.17	-0.1023	137.99	-0.2051	138.2	-0.2146		138.035	0.15411	138.03	0.12378	138.005	-0.14908	138.165	-0.14432	137.995	0.02365		137.95	-0.24627	137.86	-0.0698	137.85	-0.26749	138.08	-0.08687	137.99	-0.01527
		138.46	-0.26502	138.46	0.22306	138.46	0.05144	138.46	-0.06062	138.46	-0.16933		138.58	-0.4864	138.33	-0.4412	138.6	-0.1023	138.42	-0.2151	138.63	-0.2346		138.465	0.16411	138.46	0.12378	138.435	-0.14908	138.595	-0.13432	138.425	0.02365		138.38	-0.23627	138.29	-0.0598	138.28	-0.25749	138.51	-0.08687	138.42	-0.00527
		138.89	-0.28502	138.89	0.23306	138.89	0.05144	138.89	-0.07062	138.89	-0.17933		139.01	-0.4964	138.76	-0.4512	139.03	-0.1123	138.85	-0.2151	139.06	-0.2446		138.895	0.17411	138.89	0.13378	138.865	-0.14908	139.025	-0.12432	138.855	0.02365		138.81	-0.21627	138.72	-0.0598	138.71	-0.24749	138.94	-0.07687	138.85	0.01473
		139.32	-0.29502	139.32	0.23306	139.32	0.05144	139.32	-0.07062	139.32	-0.17933		139.44	-0.5064	139.19	-0.4612	139.46	-0.1123	139.28	-0.2151	139.49	-0.2546		139.325	0.18411	139.32	0.13378	139.295	-0.14908	139.455	-0.11432	139.285	0.02365		139.24	-0.20627	139.15	-0.0498	139.14	-0.24749	139.37	-0.06687	139.28	0.02473
		139.75	-0.30502	139.75	0.24306	139.75	0.05144	139.75	-0.07062	139.75	-0.18933		139.87	-0.5164	139.62	-0.4612	139.89	-0.1223	139.71	-0.2151	139.92	-0.2646		139.755	0.19411	139.75	0.13378	139.725	-0.14908	139.885	-0.11432	139.715	0.02365		139.67	-0.18627	139.58	-0.0398	139.57	-0.23749	139.8	-0.06687	139.71	0.04473
		140.18	-0.31502	140.18	0.24306	140.18	0.05144	140.18	-0.07062	140.18	-0.19933		140.3	-0.5264	140.05	-0.4712	140.32	-0.1223	140.14	-0.2151	140.35	-0.2746		140.185	0.20411	140.18	0.13378	140.155	-0.14908	140.315	-0.10432	140.145	0.02365		140.1	-0.16627	140.01	-0.0298	140	-0.22749	140.23	-0.05687	140.14	0.05473
		140.61	-0.32502	140.61	0.25306	140.61	0.05144	140.61	-0.07062	140.61	-0.20933		140.73	-0.5364	140.48	-0.4712	140.75	-0.1323	140.57	-0.2151	140.78	-0.2946		140.615	0.21411	140.61	0.13378	140.585	-0.14908	140.745	-0.09432	140.575	0.03365		140.53	-0.15627	140.44	-0.0198	140.43	-0.22749	140.66	-0.05687	140.57	0.07473
		141.04	-0.33502	141.04	0.25306	141.04	0.05144	141.04	-0.07062	141.04	-0.21933		141.16	-0.5464	140.91	-0.4812	141.18	-0.1323	141	-0.2251	141.21	-0.3046		141.045	0.21411	141.04	0.14378	141.015	-0.14908	141.175	-0.09432	141.005	0.03365		140.96	-0.13627	140.87	-0.0098	140.86	-0.21749	141.09	-0.04687	141	0.08473
		141.47	-0.34502	141.47	0.26306	141.47	0.05144	141.47	-0.07062	141.47	-0.21933		141.59	-0.5464	141.34	-0.4912	141.61	-0.1323	141.43	-0.2251	141.64	-0.3146		141.475	0.22411	141.47	0.14378	141.445	-0.15908	141.605	-0.08432	141.435	0.02365		141.39	-0.12627	141.3	0.0002	141.29	-0.20749	141.52	-0.04687	141.43	0.10473
		141.9	-0.35502	141.9	0.26306	141.9	0.06144	141.9	-0.07062	141.9	-0.22933		142.02	-0.5564	141.77	-0.4912	142.04	-0.1423	141.86	-0.2151	142.07	-0.3246		141.905	0.23411	141.9	0.14378	141.875	-0.15908	142.035	-0.07432	141.865	0.02365		141.82	-0.11627	141.73	0.0102	141.72	-0.20749	141.95	-0.03687	141.86	0.12473
		142.33	-0.36502	142.33	0.27306	142.33	0.06144	142.33	-0.07062	142.33	-0.23933		142.45	-0.5664	142.2	-0.4912	142.47	-0.1423	142.29	-0.2151	142.5	-0.3246		142.335	0.23411	142.33	0.14378	142.305	-0.15908	142.465	-0.07432	142.295	0.02365		142.25	-0.09627	142.16	0.0202	142.15	-0.19749	142.38	-0.02687	142.29	0.13473
		142.76	-0.37502	142.76	0.27306	142.76	0.07144	142.76	-0.06062	142.76	-0.23933		142.88	-0.5664	142.63	-0.4912	142.9	-0.1423	142.72	-0.2151	142.93	-0.3346		142.765	0.24411	142.76	0.14378	142.735	-0.15908	142.895	-0.06432	142.725	0.02365		142.68	-0.07627	142.59	0.0302	142.58	-0.18749	142.81	-0.02687	142.72	0.15473
		143.19	-0.38502	143.19	0.28306	143.19	0.07144	143.19	-0.06062	143.19	-0.23933		143.31	-0.5764	143.06	-0.4912	143.33	-0.1523	143.15	-0.2151	143.36	-0.3346		143.195	0.24411	143.19	0.14378	143.165	-0.15908	143.325	-0.06432	143.155	0.02365		143.11	-0.06627	143.02	0.0402	143.01	-0.17749	143.24	-0.01687	143.15	0.17473
		143.62	-0.38502	143.62	0.28306	143.62	0.07144	143.62	-0.06062	143.62	-0.24933		143.74	-0.5764	143.49	-0.4912	143.76	-0.1523	143.58	-0.2151	143.79	-0.3446		143.625	0.24411	143.62	0.13378	143.595	-0.15908	143.755	-0.05432	143.585	0.02365		143.54	-0.04627	143.45	0.0502	143.44	-0.16749	143.67	-0.01687	143.58	0.19473
		144.05	-0.39502	144.05	0.29306	144.05	0.08144	144.05	-0.05062	144.05	-0.24933		144.17	-0.5764	143.92	-0.4912	144.19	-0.1523	144.01	-0.2051	144.22	-0.3446		144.055	0.24411	144.05	0.13378	144.025	-0.15908	144.185	-0.04432	144.015	0.02365		143.97	-0.03627	143.88	0.0602	143.87	-0.15749	144.1	-0.00687	144.01	0.20473
		144.48	-0.40502	144.48	0.29306	144.48	0.08144	144.48	-0.05062	144.48	-0.24933		144.6	-0.5764	144.35	-0.4912	144.62	-0.1523	144.44	-0.2051	144.65	-0.3446		144.485	0.24411	144.48	0.13378	144.455	-0.15908	144.615	-0.04432	144.445	0.02365		144.4	-0.01627	144.31	0.0602	144.3	-0.15749	144.53	-0.00687	144.44	0.22473
		144.91	-0.41502	144.91	0.29306	144.91	0.09144	144.91	-0.05062	144.91	-0.24933		145.03	-0.5764	144.78	-0.4912	145.05	-0.1523	144.87	-0.2051	145.08	-0.3546		144.915	0.24411	144.91	0.12378	144.885	-0.15908	145.045	-0.03432	144.875	0.02365		144.83	-0.00627	144.74	0.0702	144.73	-0.14749	144.96	0.00313	144.87	0.24473
		145.34	-0.41502	145.34	0.30306	145.34	0.09144	145.34	-0.05062	145.34	-0.24933		145.46	-0.5764	145.21	-0.4912	145.48	-0.1523	145.3	-0.1951	145.51	-0.3546		145.345	0.24411	145.34	0.12378	145.315	-0.15908	145.475	-0.03432	145.305	0.02365		145.26	0.01373	145.17	0.0802	145.16	-0.13749	145.39	0.01313	145.3	0.25473
		145.77	-0.42502	145.77	0.30306	145.77	0.09144	145.77	-0.05062	145.77	-0.24933		145.89	-0.5764	145.64	-0.4812	145.91	-0.1523	145.73	-0.1951	145.94	-0.3546		145.775	0.24411	145.77	0.11378	145.745	-0.15908	145.905	-0.02432	145.735	0.02365		145.69	0.02373	145.6	0.0902	145.59	-0.12749	145.82	0.01313	145.73	0.27473
		146.2	-0.43502	146.2	0.31306	146.2	0.10144	146.2	-0.04062	146.2	-0.24933		146.32	-0.5764	146.07	-0.4812	146.34	-0.1523	146.16	-0.1851	146.37	-0.3646		146.205	0.23411	146.2	0.11378	146.175	-0.15908	146.335	-0.02432	146.165	0.02365		146.12	0.03373	146.03	0.1002	146.02	-0.11749	146.25	0.02313	146.16	0.29473
		146.63	-0.43502	146.63	0.31306	146.63	0.10144	146.63	-0.04062	146.63	-0.25933		146.75	-0.5664	146.5	-0.4712	146.77	-0.1523	146.59	-0.1851	146.8	-0.3646		146.635	0.23411	146.63	0.10378	146.605	-0.15908	146.765	-0.01432	146.595	0.02365		146.55	0.05373	146.46	0.1102	146.45	-0.09749	146.68	0.03313	146.59	0.30473
		147.06	-0.44502	147.06	0.31306	147.06	0.11144	147.06	-0.04062	147.06	-0.25933		147.18	-0.5664	146.93	-0.4712	147.2	-0.1523	147.02	-0.1751	147.23	-0.3646		147.065	0.23411	147.06	0.09378	147.035	-0.15908	147.195	-0.01432	147.025	0.03365		146.98	0.06373	146.89	0.1202	146.88	-0.08749	147.11	0.03313	147.02	0.31473
		147.49	-0.44502	147.49	0.31306	147.49	0.11144	147.49	-0.03062	147.49	-0.25933		147.61	-0.5564	147.36	-0.4612	147.63	-0.1523	147.45	-0.1651	147.66	-0.3646		147.495	0.22411	147.49	0.09378	147.465	-0.15908	147.625	-0.01432	147.455	0.03365		147.41	0.07373	147.32	0.1202	147.31	-0.07749	147.54	0.04313	147.45	0.32473
		147.92	-0.44502	147.92	0.31306	147.92	0.11144	147.92	-0.03062	147.92	-0.24933		148.04	-0.5564	147.79	-0.4512	148.06	-0.1523	147.88	-0.1651	148.09	-0.3546		147.925	0.21411	147.92	0.08378	147.895	-0.15908	148.055	-0.00432	147.885	0.03365		147.84	0.08373	147.75	0.1302	147.74	-0.06749	147.97	0.05313	147.88	0.34473
		148.35	-0.44502	148.35	0.32306	148.35	0.11144	148.35	-0.02062	148.35	-0.24933		148.47	-0.5464	148.22	-0.4412	148.49	-0.1523	148.31	-0.1551	148.52	-0.3546		148.355	0.20411	148.35	0.07378	148.325	-0.15908	148.485	-0.00432	148.315	0.03365		148.27	0.09373	148.18	0.1402	148.17	-0.04749	148.4	0.05313	148.31	0.34473
		148.78	-0.44502	148.78	0.32306	148.78	0.12144	148.78	-0.02062	148.78	-0.24933		148.9	-0.5464	148.65	-0.4212	148.92	-0.1523	148.74	-0.1551	148.95	-0.3546		148.785	0.19411	148.78	0.06378	148.755	-0.15908	148.915	0.00568	148.745	0.03365		148.7	0.10373	148.61	0.1402	148.6	-0.03749	148.83	0.06313	148.74	0.35473
		149.21	-0.44502	149.21	0.32306	149.21	0.12144	149.21	-0.01062	149.21	-0.23933		149.33	-0.5364	149.08	-0.4112	149.35	-0.1423	149.17	-0.1451	149.38	-0.3546		149.215	0.18411	149.21	0.05378	149.185	-0.15908	149.345	0.00568	149.175	0.03365		149.13	0.11373	149.04	0.1502	149.03	-0.02749	149.26	0.06313	149.17	0.36473
		149.64	-0.44502	149.64	0.32306	149.64	0.12144	149.64	-0.01062	149.64	-0.23933		149.76	-0.5264	149.51	-0.4012	149.78	-0.1423	149.6	-0.1451	149.81	-0.3446		149.645	0.17411	149.64	0.04378	149.615	-0.14908	149.775	0.01568	149.605	0.03365		149.56	0.12373	149.47	0.1602	149.46	-0.01749	149.69	0.07313	149.6	0.36473
		150.07	-0.44502	150.07	0.32306	150.07	0.12144	150.07	-0.00062	150.07	-0.22933		150.19	-0.5064	149.94	-0.3912	150.21	-0.1423	150.03	-0.1351	150.24	-0.3446		150.075	0.16411	150.07	0.03378	150.045	-0.14908	150.205	0.01568	150.035	0.03365		149.99	0.13373	149.9	0.1602	149.89	-0.00749	150.12	0.07313	150.03	0.37473
		150.5	-0.44502	150.5	0.33306	150.5	0.12144	150.5	-0.00062	150.5	-0.21933		150.62	-0.4964	150.37	-0.3812	150.64	-0.1323	150.46	-0.1251	150.67	-0.3446		150.505	0.15411	150.5	0.02378	150.475	-0.14908	150.635	0.02568	150.465	0.03365		150.42	0.13373	150.33	0.1702	150.32	0.00251	150.55	0.08313	150.46	0.38473
		150.93	-0.44502	150.93	0.33306	150.93	0.12144	150.93	-0.00062	150.93	-0.21933		151.05	-0.4864	150.8	-0.3712	151.07	-0.1323	150.89	-0.1251	151.1	-0.3346		150.935	0.14411	150.93	0.01378	150.905	-0.14908	151.065	0.02568	150.895	0.03365		150.85	0.14373	150.76	0.1702	150.75	0.01251	150.98	0.08313	150.89	0.38473
		151.36	-0.43502	151.36	0.33306	151.36	0.12144	151.36	-0.00062	151.36	-0.20933		151.48	-0.4764	151.23	-0.3512	151.5	-0.1323	151.32	-0.1151	151.53	-0.3346		151.365	0.12411	151.36	0.00378	151.335	-0.13908	151.495	0.02568	151.325	0.03365		151.28	0.14373	151.19	0.1802	151.18	0.02251	151.41	0.09313	151.32	0.39473
		151.79	-0.43502	151.79	0.33306	151.79	0.12144	151.79	0.00938	151.79	-0.19933		151.91	-0.4564	151.66	-0.3412	151.93	-0.1323	151.75	-0.1051	151.96	-0.3246		151.795	0.11411	151.79	-0.00622	151.765	-0.13908	151.925	0.02568	151.755	0.03365		151.71	0.15373	151.62	0.1902	151.61	0.02251	151.84	0.09313	151.75	0.39473
		152.22	-0.42502	152.22	0.33306	152.22	0.13144	152.22	0.00938	152.22	-0.18933		152.34	-0.4464	152.09	-0.3212	152.36	-0.1323	152.18	-0.0951	152.39	-0.3246		152.225	0.10411	152.22	-0.01622	152.195	-0.13908	152.355	0.02568	152.185	0.02365		152.14	0.15373	152.05	0.2002	152.04	0.03251	152.27	0.09313	152.18	0.39473
		152.65	-0.42502	152.65	0.33306	152.65	0.13144	152.65	0.00938	152.65	-0.18933		152.77	-0.4264	152.52	-0.3112	152.79	-0.1323	152.61	-0.0851	152.82	-0.3146		152.655	0.08411	152.65	-0.02622	152.625	-0.13908	152.785	0.03568	152.615	0.02365		152.57	0.16373	152.48	0.2002	152.47	0.04251	152.7	0.10313	152.61	0.39473
		153.08	-0.41502	153.08	0.33306	153.08	0.14144	153.08	0.00938	153.08	-0.17933		153.2	-0.4164	152.95	-0.2912	153.22	-0.1323	153.04	-0.0751	153.25	-0.3046		153.085	0.07411	153.08	-0.03622	153.055	-0.13908	153.215	0.03568	153.045	0.02365		153	0.16373	152.91	0.2002	152.9	0.04251	153.13	0.10313	153.04	0.39473
		153.51	-0.40502	153.51	0.32306	153.51	0.15144	153.51	0.00938	153.51	-0.16933		153.63	-0.3964	153.38	-0.2712	153.65	-0.1323	153.47	-0.0651	153.68	-0.2946		153.515	0.05411	153.51	-0.04622	153.485	-0.13908	153.645	0.02568	153.475	0.02365		153.43	0.16373	153.34	0.2102	153.33	0.05251	153.56	0.11313	153.47	0.39473
		153.94	-0.39502	153.94	0.32306	153.94	0.15144	153.94	0.00938	153.94	-0.15933		154.06	-0.3764	153.81	-0.2512	154.08	-0.1323	153.9	-0.0651	154.11	-0.2846		153.945	0.04411	153.94	-0.05622	153.915	-0.13908	154.075	0.02568	153.905	0.02365		153.86	0.17373	153.77	0.2102	153.76	0.05251	153.99	0.11313	153.9	0.39473
		154.37	-0.39502	154.37	0.33306	154.37	0.16144	154.37	0.00938	154.37	-0.14933		154.49	-0.3564	154.24	-0.2412	154.51	-0.1223	154.33	-0.0551	154.54	-0.2746		154.375	0.02411	154.37	-0.07622	154.345	-0.13908	154.505	0.02568	154.335	0.01365		154.29	0.17373	154.2	0.2102	154.19	0.05251	154.42	0.12313	154.33	0.39473
		154.8	-0.38502	154.8	0.33306	154.8	0.16144	154.8	0.00938	154.8	-0.13933		154.92	-0.3464	154.67	-0.2212	154.94	-0.1223	154.76	-0.0551	154.97	-0.2646		154.805	0.01411	154.8	-0.08622	154.775	-0.13908	154.935	0.02568	154.765	0.01365		154.72	0.17373	154.63	0.2202	154.62	0.06251	154.85	0.12313	154.76	0.38473
		155.23	-0.37502	155.23	0.34306	155.23	0.17144	155.23	0.00938	155.23	-0.12933		155.35	-0.3264	155.1	-0.2112	155.37	-0.1223	155.19	-0.0451	155.4	-0.2546		155.235	-0.00589	155.23	-0.09622	155.205	-0.13908	155.365	0.02568	155.195	0.01365		155.15	0.17373	155.06	0.2202	155.05	0.06251	155.28	0.12313	155.19	0.38473
		155.66	-0.36502	155.66	0.34306	155.66	0.17144	155.66	0.00938	155.66	-0.11933		155.78	-0.3064	155.53	-0.1912	155.8	-0.1223	155.62	-0.0351	155.83	-0.2446		155.665	-0.02589	155.66	-0.10622	155.635	-0.14908	155.795	0.01568	155.625	0.00365		155.58	0.17373	155.49	0.2202	155.48	0.06251	155.71	0.13313	155.62	0.37473
		156.09	-0.35502	156.09	0.34306	156.09	0.16144	156.09	0.01938	156.09	-0.10933		156.21	-0.2864	155.96	-0.1712	156.23	-0.1223	156.05	-0.0351	156.26	-0.2346		156.095	-0.03589	156.09	-0.11622	156.065	-0.14908	156.225	0.01568	156.055	0.00365		156.01	0.17373	155.92	0.2202	155.91	0.07251	156.14	0.13313	156.05	0.36473
		156.52	-0.34502	156.52	0.34306	156.52	0.16144	156.52	0.01938	156.52	-0.09933		156.64	-0.2664	156.39	-0.1612	156.66	-0.1223	156.48	-0.0251	156.69	-0.2246		156.525	-0.05589	156.52	-0.12622	156.495	-0.14908	156.655	0.01568	156.485	0.00365		156.44	0.17373	156.35	0.2202	156.34	0.07251	156.57	0.13313	156.48	0.35473
		156.95	-0.33502	156.95	0.34306	156.95	0.16144	156.95	0.01938	156.95	-0.07933		157.07	-0.2464	156.82	-0.1412	157.09	-0.1223	156.91	-0.0251	157.12	-0.2146		156.955	-0.07589	156.95	-0.13622	156.925	-0.14908	157.085	0.01568	156.915	-0.00635		156.87	0.17373	156.78	0.2202	156.77	0.07251	157	0.13313	156.91	0.34473
		157.38	-0.32502	157.38	0.34306	157.38	0.15144	157.38	0.02938	157.38	-0.06933		157.5	-0.2364	157.25	-0.1212	157.52	-0.1223	157.34	-0.0251	157.55	-0.2046		157.385	-0.09589	157.38	-0.14622	157.355	-0.14908	157.515	0.00568	157.345	-0.00635		157.3	0.17373	157.21	0.2202	157.2	0.07251	157.43	0.14313	157.34	0.33473
		157.81	-0.31502	157.81	0.34306	157.81	0.15144	157.81	0.02938	157.81	-0.05933		157.93	-0.2164	157.68	-0.1112	157.95	-0.1223	157.77	-0.0151	157.98	-0.1946		157.815	-0.10589	157.81	-0.15622	157.785	-0.14908	157.945	0.00568	157.775	-0.01635		157.73	0.16373	157.64	0.2202	157.63	0.07251	157.86	0.14313	157.77	0.32473
		158.24	-0.30502	158.24	0.34306	158.24	0.15144	158.24	0.02938	158.24	-0.04933		158.36	-0.1964	158.11	-0.0912	158.38	-0.1223	158.2	-0.0151	158.41	-0.1846		158.245	-0.12589	158.24	-0.16622	158.215	-0.14908	158.375	-0.00432	158.205	-0.01635		158.16	0.16373	158.07	0.2102	158.06	0.08251	158.29	0.14313	158.2	0.31473
		158.67	-0.29502	158.67	0.34306	158.67	0.15144	158.67	0.02938	158.67	-0.03933		158.79	-0.1764	158.54	-0.0812	158.81	-0.1223	158.63	-0.0151	158.84	-0.1746		158.675	-0.14589	158.67	-0.17622	158.645	-0.14908	158.805	-0.00432	158.635	-0.02635		158.59	0.16373	158.5	0.2102	158.49	0.08251	158.72	0.14313	158.63	0.29473
		159.1	-0.28502	159.1	0.34306	159.1	0.14144	159.1	0.02938	159.1	-0.03933		159.22	-0.1564	158.97	-0.0612	159.24	-0.1323	159.06	-0.0051	159.27	-0.1646		159.105	-0.16589	159.1	-0.18622	159.075	-0.14908	159.235	-0.00432	159.065	-0.02635		159.02	0.16373	158.93	0.2102	158.92	0.08251	159.15	0.14313	159.06	0.28473
		159.53	-0.27502	159.53	0.34306	159.53	0.14144	159.53	0.02938	159.53	-0.02933		159.65	-0.1364	159.4	-0.0512	159.67	-0.1323	159.49	-0.0051	159.7	-0.1546		159.535	-0.17589	159.53	-0.19622	159.505	-0.14908	159.665	-0.01432	159.495	-0.02635		159.45	0.15373	159.36	0.2102	159.35	0.08251	159.58	0.14313	159.49	0.26473
		159.96	-0.26502	159.96	0.34306	159.96	0.14144	159.96	0.02938	159.96	-0.01933		160.08	-0.1164	159.83	-0.0312	160.1	-0.1323	159.92	-0.0051	160.13	-0.1446		159.965	-0.19589	159.96	-0.20622	159.935	-0.14908	160.095	-0.01432	159.925	-0.03635		159.88	0.15373	159.79	0.2002	159.78	0.08251	160.01	0.14313	159.92	0.24473
		160.39	-0.25502	160.39	0.34306	160.39	0.14144	160.39	0.01938	160.39	-0.00933		160.51	-0.0964	160.26	-0.0212	160.53	-0.1423	160.35	0.0049	160.56	-0.1346		160.395	-0.21589	160.39	-0.21622	160.365	-0.15908	160.525	-0.02432	160.355	-0.03635		160.31	0.15373	160.22	0.2002	160.21	0.08251	160.44	0.14313	160.35	0.22473
		160.82	-0.24502	160.82	0.33306	160.82	0.14144	160.82	0.01938	160.82	0.00067		160.94	-0.0764	160.69	-0.0112	160.96	-0.1423	160.78	0.0049	160.99	-0.1246		160.825	-0.23589	160.82	-0.22622	160.795	-0.15908	160.955	-0.02432	160.785	-0.04635		160.74	0.14373	160.65	0.2002	160.64	0.08251	160.87	0.14313	160.78	0.20473
		161.25	-0.23502	161.25	0.33306	161.25	0.14144	161.25	0.01938	161.25	0.01067		161.37	-0.0564	161.12	0.0088	161.39	-0.1523	161.21	0.0049	161.42	-0.1146		161.255	-0.24589	161.25	-0.23622	161.225	-0.16908	161.385	-0.03432	161.215	-0.04635		161.17	0.14373	161.08	0.1902	161.07	0.08251	161.3	0.14313	161.21	0.18473
		161.68	-0.22502	161.68	0.32306	161.68	0.14144	161.68	0.00938	161.68	0.02067		161.8	-0.0364	161.55	0.0188	161.82	-0.1523	161.64	0.0149	161.85	-0.1046		161.685	-0.26589	161.68	-0.24622	161.655	-0.16908	161.815	-0.03432	161.645	-0.05635		161.6	0.14373	161.51	0.1902	161.5	0.08251	161.73	0.14313	161.64	0.16473
		162.11	-0.21502	162.11	0.32306	162.11	0.13144	162.11	0.00938	162.11	0.03067		162.23	-0.0264	161.98	0.0288	162.25	-0.1523	162.07	0.0149	162.28	-0.0946		162.115	-0.28589	162.11	-0.25622	162.085	-0.17908	162.245	-0.03432	162.075	-0.05635		162.03	0.14373	161.94	0.1902	161.93	0.08251	162.16	0.14313	162.07	0.14473
		162.54	-0.20502	162.54	0.31306	162.54	0.13144	162.54	-0.00062	162.54	0.04067		162.66	-0.0064	162.41	0.0388	162.68	-0.1623	162.5	0.0149	162.71	-0.0846		162.545	-0.29589	162.54	-0.26622	162.515	-0.17908	162.675	-0.04432	162.505	-0.06635		162.46	0.13373	162.37	0.1802	162.36	0.07251	162.59	0.13313	162.5	0.12473
		162.97	-0.19502	162.97	0.30306	162.97	0.13144	162.97	-0.00062	162.97	0.04067		163.09	0.0036	162.84	0.0588	163.11	-0.1623	162.93	0.0149	163.14	-0.0746		162.975	-0.31589	162.97	-0.26622	162.945	-0.18908	163.105	-0.04432	162.935	-0.06635		162.89	0.13373	162.8	0.1802	162.79	0.07251	163.02	0.13313	162.93	0.09473
		163.4	-0.17502	163.4	0.30306	163.4	0.13144	163.4	-0.01062	163.4	0.05067		163.52	0.0236	163.27	0.0688	163.54	-0.1723	163.36	0.0249	163.57	-0.0746		163.405	-0.33589	163.4	-0.27622	163.375	-0.18908	163.535	-0.05432	163.365	-0.07635		163.32	0.13373	163.23	0.1802	163.22	0.07251	163.45	0.13313	163.36	0.07473
		163.83	-0.16502	163.83	0.29306	163.83	0.12144	163.83	-0.01062	163.83	0.05067		163.95	0.0436	163.7	0.0788	163.97	-0.1723	163.79	0.0249	164	-0.0646		163.835	-0.35589	163.83	-0.27622	163.805	-0.19908	163.965	-0.05432	163.795	-0.08635		163.75	0.13373	163.66	0.1702	163.65	0.06251	163.88	0.13313	163.79	0.05473
		164.26	-0.15502	164.26	0.28306	164.26	0.12144	164.26	-0.02062	164.26	0.06067				164.13	0.0888	164.4	-0.1823	164.22	0.0249	164.43	-0.0546		164.265	-0.36589	164.26	-0.28622	164.235	-0.20908	164.395	-0.05432	164.225	-0.08635		164.18	0.13373	164.09	0.1702	164.08	0.05251	164.31	0.13313	164.22	0.03473
		164.69	-0.15502	164.69	0.28306	164.69	0.11144	164.69	-0.03062	164.69	0.06067				164.56	0.0988	164.83	-0.1923	164.65	0.0249	164.86	-0.0446		164.695	-0.38589	164.69	-0.28622	164.665	-0.20908	164.825	-0.06432	164.655	-0.09635		164.61	0.12373	164.52	0.1602	164.51	0.05251	164.74	0.13313	164.65	0.00473
		165.12	-0.14502	165.12	0.27306	165.12	0.11144	165.12	-0.03062	165.12	0.06067				164.99	0.1188	165.26	-0.1923	165.08	0.0249	165.29	-0.0446		165.125	-0.40589	165.12	-0.29622	165.095	-0.21908	165.255	-0.06432	165.085	-0.10635		165.04	0.12373	164.95	0.1602	164.94	0.04251	165.17	0.12313	165.08	-0.01527
		165.55	-0.13502	165.55	0.26306	165.55	0.11144	165.55	-0.04062	165.55	0.07067				165.42	0.1288	165.69	-0.2023	165.51	0.0149	165.72	-0.0346		165.555	-0.41589	165.55	-0.29622	165.525	-0.21908	165.685	-0.07432	165.515	-0.11635		165.47	0.11373	165.38	0.1502	165.37	0.03251	165.6	0.12313	165.51	-0.03527
		165.98	-0.12502	165.98	0.26306	165.98	0.10144	165.98	-0.05062	165.98	0.07067				165.85	0.1388	166.12	-0.2123	165.94	0.0149	166.15	-0.0346		165.985	-0.43589	165.98	-0.29622	165.955	-0.22908	166.115	-0.07432	165.945	-0.12635		165.9	0.11373	165.81	0.1402	165.8	0.03251	166.03	0.12313	165.94	-0.06527
		166.41	-0.12502	166.41	0.25306	166.41	0.10144	166.41	-0.05062	166.41	0.08067				166.28	0.1488	166.55	-0.2223	166.37	0.0149	166.58	-0.0246		166.415	-0.44589	166.41	-0.30622	166.385	-0.23908	166.545	-0.08432	166.375	-0.12635		166.33	0.10373	166.24	0.1402	166.23	0.02251	166.46	0.11313	166.37	-0.08527
		166.84	-0.11502	166.84	0.25306	166.84	0.09144	166.84	-0.06062	166.84	0.08067				166.71	0.1588	166.98	-0.2323	166.8	0.0149	167.01	-0.0246		166.845	-0.45589	166.84	-0.30622	166.815	-0.23908	166.975	-0.08432	166.805	-0.13635		166.76	0.09373	166.67	0.1302	166.66	0.01251	166.89	0.11313	166.8	-0.11527
		167.27	-0.10502	167.27	0.24306	167.27	0.09144	167.27	-0.07062	167.27	0.08067				167.14	0.1688	167.41	-0.2323	167.23	0.0149	167.44	-0.0246		167.275	-0.46589	167.27	-0.30622	167.245	-0.24908	167.405	-0.09432	167.235	-0.14635		167.19	0.08373	167.1	0.1202	167.09	0.00251	167.32	0.10313	167.23	-0.13527
		167.7	-0.10502	167.7	0.23306	167.7	0.08144	167.7	-0.08062	167.7	0.08067				167.57	0.1788	167.84	-0.2423	167.66	0.0049	167.87	-0.0246		167.705	-0.47589	167.7	-0.30622	167.675	-0.25908	167.835	-0.09432	167.665	-0.15635		167.62	0.07373	167.53	0.1202	167.52	-0.00749	167.75	0.10313	167.66	-0.15527
		168.13	-0.09502	168.13	0.23306	168.13	0.08144	168.13	-0.09062	168.13	0.08067				168	0.1888	168.27	-0.2523	168.09	0.0049	168.3	-0.0246		168.135	-0.48589	168.13	-0.30622	168.105	-0.26908	168.265	-0.10432	168.095	-0.16635		168.05	0.06373	167.96	0.1102	167.95	-0.01749	168.18	0.10313	168.09	-0.17527
		168.56	-0.08502	168.56	0.22306	168.56	0.07144	168.56	-0.10062	168.56	0.08067				168.43	0.1988			168.52	-0.0051	168.73	-0.0246		168.565	-0.49589	168.56	-0.29622	168.535	-0.27908	168.695	-0.10432	168.525	-0.16635		168.48	0.05373	168.39	0.1102	168.38	-0.02749	168.61	0.09313	168.52	-0.19527
		168.99	-0.08502	168.99	0.21306	168.99	0.07144	168.99	-0.11062	168.99	0.08067				168.86	0.2088					169.16	-0.0246		168.995	-0.50589	168.99	-0.29622	168.965	-0.28908	169.125	-0.11432	168.955	-0.17635		168.91	0.05373	168.82	0.1002	168.81	-0.03749	169.04	0.09313	168.95	-0.21527
		169.42	-0.07502	169.42	0.21306	169.42	0.07144	169.42	-0.12062	169.42	0.08067				169.29	0.2188								169.425	-0.51589	169.42	-0.29622	169.395	-0.29908	169.555	-0.11432	169.385	-0.17635		169.34	0.04373	169.25	0.1002	169.24	-0.04749	169.47	0.08313	169.38	-0.23527
		169.85	-0.07502	169.85	0.20306	169.85	0.07144	169.85	-0.13062	169.85	0.08067				169.72	0.2288								169.855	-0.52589	169.85	-0.29622	169.825	-0.30908	169.985	-0.11432	169.815	-0.18635		169.77	0.03373	169.68	0.0902	169.67	-0.05749	169.9	0.08313	169.81	-0.25527
		170.28	-0.06502	170.28	0.19306	170.28	0.07144	170.28	-0.14062	170.28	0.08067				170.15	0.2388								170.285	-0.52589	170.28	-0.28622	170.255	-0.30908	170.415	-0.12432	170.245	-0.18635		170.2	0.03373	170.11	0.0802	170.1	-0.06749	170.33	0.08313	170.24	-0.27527
		170.71	-0.06502	170.71	0.19306	170.71	0.07144	170.71	-0.15062	170.71	0.08067				170.58	0.2388								170.715	-0.53589	170.71	-0.28622	170.685	-0.31908	170.845	-0.13432	170.675	-0.19635		170.63	0.02373	170.54	0.0802	170.53	-0.07749	170.76	0.07313	170.67	-0.29527
		171.14	-0.05502	171.14	0.18306	171.14	0.07144	171.14	-0.16062	171.14	0.08067													171.145	-0.54589	171.14	-0.28622	171.115	-0.32908	171.275	-0.13432	171.105	-0.19635		171.06	0.02373	170.97	0.0702	170.96	-0.08749	171.19	0.07313	171.1	-0.32527
		171.57	-0.05502	171.57	0.17306	171.57	0.07144	171.57	-0.16062	171.57	0.08067													171.575	-0.54589	171.57	-0.28622	171.545	-0.33908	171.705	-0.14432	171.535	-0.19635		171.49	0.01373	171.4	0.0702	171.39	-0.09749	171.62	0.06313	171.53	-0.34527
		172	-0.05502	172	0.17306	172	0.07144	172	-0.17062	172	0.07067													172.005	-0.54589	172	-0.27622	171.975	-0.33908	172.135	-0.14432	171.965	-0.20635		171.92	0.00373	171.83	0.0602	171.82	-0.10749	172.05	0.06313	171.96	-0.37527
		172.43	-0.04502	172.43	0.16306	172.43	0.07144	172.43	-0.18062	172.43	0.07067													172.435	-0.54589	172.43	-0.27622	172.405	-0.34908	172.565	-0.15432	172.395	-0.20635		172.35	0.00373	172.26	0.0602	172.25	-0.11749	172.48	0.05313	172.39	-0.38527
		172.86	-0.04502	172.86	0.15306	172.86	0.06144	172.86	-0.19062	172.86	0.06067													172.865	-0.54589	172.86	-0.26622	172.835	-0.35908	172.995	-0.15432	172.825	-0.21635		172.78	-0.00627	172.69	0.0502	172.68	-0.12749	172.91	0.05313	172.82	-0.39527
		173.29	-0.04502	173.29	0.15306	173.29	0.06144	173.29	-0.20062	173.29	0.06067													173.295	-0.54589	173.29	-0.25622	173.265	-0.35908	173.425	-0.16432	173.255	-0.21635		173.21	-0.00627	173.12	0.0402	173.11	-0.13749	173.34	0.05313	173.25	-0.41527
		173.72	-0.04502	173.72	0.14306	173.72	0.05144	173.72	-0.21062	173.72	0.05067													173.725	-0.54589	173.72	-0.25622	173.695	-0.36908	173.855	-0.16432	173.685	-0.22635		173.64	-0.01627	173.55	0.0402	173.54	-0.14749	173.77	0.04313	173.68	-0.42527
		174.15	-0.04502	174.15	0.13306	174.15	0.05144	174.15	-0.21062	174.15	0.05067													174.155	-0.54589	174.15	-0.24622	174.125	-0.36908	174.285	-0.16432	174.115	-0.22635		174.07	-0.01627	173.98	0.0302	173.97	-0.15749	174.2	0.04313	174.11	-0.42527
		174.58	-0.04502	174.58	0.13306	174.58	0.05144	174.58	-0.22062	174.58	0.05067													174.585	-0.54589	174.58	-0.23622	174.555	-0.37908	174.715	-0.16432	174.545	-0.22635		174.5	-0.01627	174.41	0.0202	174.4	-0.16749	174.63	0.03313	174.54	-0.43527
		175.01	-0.05502	175.01	0.12306	175.01	0.05144	175.01	-0.23062	175.01	0.04067													175.015	-0.53589	175.01	-0.22622	174.985	-0.37908	175.145	-0.16432	174.975	-0.22635		174.93	-0.02627	174.84	0.0202	174.83	-0.16749	175.06	0.03313	174.97	-0.44527
		175.44	-0.05502	175.44	0.11306	175.44	0.04144	175.44	-0.24062	175.44	0.03067													175.445	-0.53589	175.44	-0.21622	175.415	-0.38908	175.575	-0.16432	175.405	-0.23635		175.36	-0.01627	175.27	0.0102	175.26	-0.17749	175.49	0.03313	175.4	-0.44527
		175.87	-0.05502	175.87	0.11306	175.87	0.04144	175.87	-0.25062	175.87	0.03067													175.875	-0.52589	175.87	-0.20622	175.845	-0.39908	176.005	-0.16432	175.835	-0.23635		175.79	-0.01627	175.7	0.0102	175.69	-0.18749	175.92	0.02313	175.83	-0.45527
		176.3	-0.06502	176.3	0.10306	176.3	0.04144	176.3	-0.25062	176.3	0.02067													176.305	-0.52589	176.3	-0.19622	176.275	-0.39908	176.435	-0.16432	176.265	-0.23635		176.22	-0.01627	176.13	0.0002	176.12	-0.18749	176.35	0.02313	176.26	-0.45527
		176.73	-0.06502	176.73	0.10306	176.73	0.04144	176.73	-0.26062	176.73	0.02067													176.735	-0.51589	176.73	-0.18622	176.705	-0.40908	176.865	-0.16432	176.695	-0.23635		176.65	-0.01627	176.56	0.0002	176.55	-0.18749	176.78	0.02313	176.69	-0.45527
		177.16	-0.07502	177.16	0.09306	177.16	0.03144	177.16	-0.27062	177.16	0.01067													177.165	-0.51589	177.16	-0.17622	177.135	-0.40908	177.295	-0.16432	177.125	-0.23635		177.08	-0.01627	176.99	0.0002	176.98	-0.19749	177.21	0.02313	177.12	-0.46527
		177.59	-0.07502	177.59	0.09306	177.59	0.03144	177.59	-0.28062	177.59	0.00067													177.595	-0.50589	177.59	-0.17622	177.565	-0.40908	177.725	-0.16432	177.555	-0.23635		177.51	-0.01627	177.42	-0.0098	177.41	-0.19749	177.64	0.01313	177.55	-0.45527
		178.02	-0.08502	178.02	0.08306	178.02	0.03144	178.02	-0.29062	178.02	0.00067													178.025	-0.49589	178.02	-0.16622	177.995	-0.41908	178.155	-0.16432	177.985	-0.23635		177.94	-0.02627	177.85	-0.0098	177.84	-0.19749	178.07	0.01313	177.98	-0.45527
		178.45	-0.08502	178.45	0.08306	178.45	0.03144	178.45	-0.31062	178.45	-0.00933													178.455	-0.48589	178.45	-0.15622	178.425	-0.41908	178.585	-0.16432	178.415	-0.23635		178.37	-0.02627	178.28	-0.0098	178.27	-0.19749	178.5	0.01313	178.41	-0.45527
		178.88	-0.09502	178.88	0.07306	178.88	0.02144	178.88	-0.32062	178.88	-0.01933													178.885	-0.47589	178.88	-0.13622	178.855	-0.41908	179.015	-0.16432	178.845	-0.23635		178.8	-0.02627	178.71	-0.0098	178.7	-0.20749	178.93	0.01313	178.84	-0.45527
		179.31	-0.09502	179.31	0.07306	179.31	0.02144	179.31	-0.33062	179.31	-0.01933													179.315	-0.46589	179.31	-0.12622	179.285	-0.42908	179.445	-0.16432	179.275	-0.23635		179.23	-0.02627	179.14	-0.0098	179.13	-0.20749	179.36	0.00313	179.27	-0.44527
		179.74	-0.10502	179.74	0.06306	179.74	0.02144	179.74	-0.35062	179.74	-0.02933													179.745	-0.45589	179.74	-0.11622	179.715	-0.42908	179.875	-0.15432	179.705	-0.23635		179.66	-0.02627	179.57	-0.0198	179.56	-0.20749	179.79	0.00313	179.7	-0.43527
																																					180	-0.0198	179.99	-0.20749
